# Supplementary material for: Spatial and temporal heterogeneity in human mobility patterns in Holocene Southwest Asia and the East Mediterranean
Source: Curr Biol. 2023 Jan 9;33(1):41–57.e15. doi: 10.1016/j.cub.2022.11.034 (PMC9839366; doi:10.1016/j.cub.2022.11.034)
Supplement: Table S1. Sequencing data information for newly generated ancient individuals, related to Table 1 and Figure 1 — The “Date (BCE/CE)” column shows either calibrated C14 dates directly obtained from the samples (with the prefix “cal”), or approximate dates based on archaeological content. The “Average Date (BP)” column shows dates before present (BP) calculated by adding 1,950 years to the average of the calibrated/context-based date intervals in the “Date (BCE/CE)” column. “Sex” indicates genetic sex. [file mmc2.xlsx]

## Sheet: Merged Libraries
		* The date with cal prefix are calibrated C14 date from sample, others are approximate date based on archeological content (relative dating).
		** "#Human Sequences" were calculated as number of reads that mapped to Human Reference genome with >30 mapping quality. Total number of sequences (#Sequences) were calculated as number of reads after removing the residual adapter sequences in raw FASTQ files. However, the "Human Proportion" column in the Libraries sheet was calculated by dividing number of reads that mapped to human reference ge…
		** The samples (G31, G62, G65, G66 and G76a) have both UDG and non-UDG libraries (see Libraries sheet), so we merged them after trimming at the ends of the reads (see also STAR Methods). Therefore we could not report their C-T damage on merged libraries (see STAR Methods).
	SampleID	Location	Skeletal codes	Skeletal element	Date*	# Human Sequences**	Average Read Length	Genome Coverage	mtDNA Coverage	# mtDNA Seq	Ry	Rx	C->T damage***	mtDNA authenticity calculated by ContaMix	ContaMix Error Rate	X chr contamination calculated by ANGSD	mtDNA haplogroup (estimated by HaploGrep2)	mtDNA qualtity score (HaploGrep2)	Y chr haplogroup (estimated by YHaplo)	Number of libraries	Produced in	Carbon dated by	C14 lab code	Uncalibrated C14 date (BP)
Anatolia	BOG019	Boğazköy, Turkey	373-718	Petrous	100-350 CE	20158918	66.1358	0.326766	16.9832	7095	XY	XY	0.37245	0.98671	0.0161	0.002195292 0.001824428	X2n	0.7975	T1a1	1	Ankara	-	-	-
	BOG020	Boğazköy, Turkey	605-620	Petrous	130-190 CE	127774487	97.8055	2.20288	116.41	44374	XY	XY	0.31285	0.997857	0.0142	0.0119224	X2f	0.885	J2a1h	2	Ankara	-	-	-
	BOG024	Boğazköy, Turkey	107-329	Petrous	130-190 CE	29575001	67.0102	0.48443	36.2867	14568	XY	XY	0.38709	0.99359	0.0169	0.005964572 0.002726913	H13c1a	0.746	J	2	Ankara	-	-	-
	BOG028	Boğazköy, Turkey	020-074	Petrous	1000 - 1900 CE	59178936	85.5854	1.33291	196.512	57620	XX	XX	0.19555	0.998274	0.0178	-	HV1b3b	0.8642	female	2	Ankara	-	-	-
	CTG025	Çine-Tepecik, Turkey	g25	Petrous	1977-1772 calBCE	13041348	61.335	0.191775	7.48772	3404	XX	XX	0.44711	0.966735	0.0181	-	W6b	0.7627	female	3	Ankara	TÜBİTAK- MAM	TÜBİTAK-744	3551 ± 31 BP
	GOR001	Gordion, Turkey	YH36611	Petrous	333 - 0 BCE	390278050	78.2122	7.54874	465.671	167500	XY	XY	0.26808	0.999439	0.0127	0.0110425	H14a	0.9582	J2a1	1	Ankara	-	-	-
	GOR002	Gordion, Turkey	YH41500	Petrous	333 - 0 BCE	4408169	67.8296	0.0743976	4.41554	1802	XX	XX	0.33359	0.953032	0.0147	-	K1a3	0.8116	female	2	Ankara	-	-	-
	mus005	Musular, Turkey	SK5	Petrous	7377-7167 calBCE	163112563	63.3405	2.46366	136.449	58003	XX	XX	0.33355	0.998096	0.0132	-	K1a4	0.9323	female	5	Ankara	TÜBİTAK- MAM	TÜBİTAK-1151	8250 ± 35 BP
	mus006	Musular, Turkey	SK6	Petrous	7180-7039 calBCE	7785192	70.3145	0.140189	5.76909	2229	XY	XY	0.33045	0.954991	0.0129	0.001759851 0.00163945	N1a1a1	0.7689	CT	3	Ankara	TÜBİTAK- MAM	TÜBİTAK- 671	8104 ± 35 BP
	ulu117	Ulucak, Turkey	M7a	Petrous	4000-3000 BCE	26760254	59.2426	0.360013	12.0283	6296	XX	XX	0.49203	0.99497	0.0182	-	J1c11	0.8528	female	3	Ankara	-	-	-
Aegean	G23	Theopetra, Greece	G23	Tooth	2335-2140 calBCE	27566074	68.2666	0.426581	73.9404	31592	XY	XY	0.29423	0.996801	0.0164	0.003901053 0.002019586	H5	0.6492	I	4	Stockholm	Beta Analytic Radiocarbon Dating Laboratory	Beta-438875	3800 ± 30 BP
	G37	Sarakenos, Greece	G37	Tooth	2325-2300 calBCE	12622482	71.4164	0.228953	12.7717	4311	XY	XY	0.22885	0.978524	0.0096	0.001186241 0.00132235	H11a2	0.8509	J	3	Stockholm	Beta Analytic Radiocarbon Dating Laboratory	Beta-438876	3920 ± 30 BP
	G31	Perachora, Greece	ΑΠ, #31_6	Petrous	2700-2200 BCE	14481398	58.8412	0.2136	9.2142	4251	XY	XY	-	0.969292	1e-06	0.003861243 0.002659277	J1c2	0.8019	BT	37	Crete	-
	G62	Perachora, Greece	KO 37 / Π920, #62_1; KO 37 / Π920, #62_3	Petrous	2700-2200 BCE	44537761	58.8208	0.628266	22.842	10411	XY	XY	-	0.992248	1e-06	0.00406761	J1c	0.8226	G2a2b2a	4	Crete	-
	G65	Perachora, Greece	ΚΟ 37 / Π1022 ΛΒ Β4, #65_1	Petrous	2700-2200 BCE	16835719	61.9085	0.271708	11.1425	4843	XX	XX	-	0.986044	1e-06	-	T2c1d+152	0.8449	female	2	Crete	-
	G66	Perachora, Greece	P1008 PB4, #66	Petrous	2700-2200 BCE	7986287	57.6815	0.11285	6.19114	3020	XX	XX	-	0.939329	1e-06	-	H	0.8115	female	2	Crete	-
	G76a	Perachora, Greece	KO 37 / Π920, #62_2; Π934α, #76	Petrous, Tooth	2569 - 2340 calBCE	51462217	57.7316	0.739987	26.6863	12544	XX	XX	-	0.985067	1e-06	-	T2c1+146	0.7912	female	6	Crete, Stockholm	Beta Analytic Radiocarbon Dating Laboratory	Beta-438877	3950 ± 30 BP
S Caucasus	geo005	Didnauri, Georgia	N1 / Shuagori	Bone fragment	1258 - 1049 calBCE	6460640	61.4394	0.0770052	5.72171	3262	consistent with XY but not XX	XY	0.41911	0.964782	0.0157	NA	U7b	0.756	R1b1a2a2	3	Stockholm	Tandem Laboratory at Uppsala University	Ua-65808	2949 ± 30 BP
	geo006	Didnauri, Georgia	N 8A / map number:14	M max	1041 - 837 calBCE	1780917	96.6353	0.0460503	2.80331	747	XY	XY	0.29184	0.939317	0.0107	6.610696e-05 6.610696e-05	X2	0.6048	O1b1a2	2	Stockholm	Tandem Laboratory at Uppsala University	Ua-65809	2797 ± 30 BP
	geo015	Doghlauri, Georgia	N 39	Bone fragment	3016 - 2886 calBCE	8112814	88.5896	0.189666	12.692	3589	XY	XY	0.31867	0.992978	0.0119	0.003980752 0.002162388	K1a	0.8554	J2a1b1	1	Stockholm	Tandem Laboratory at Uppsala University	Ua-65810	4321 ± 32 BP
	geo017	Doghlauri, Georgia	N 93	Bone fragment	1373 - 1118 calBCE	1376756	90.7596	0.0331854	4.81284	1588	XX	XX	0.2773	0.945205	0.0121	-	H4b	0.6065	female	1	Stockholm	Tandem Laboratory at Uppsala University	Ua-65811	2987 ± 28 BP
	geo029	Didnauri, Georgia	N 14 / map number 46	M3 sin mand + Pm1 dex mand	1220 - 1016 calBCE	5296312	71.0272	0.0922504	5.95117	1988	XY	XY	0.24272	0.95695	0.0102	0.003530848 0.002017967	I5c	0.8588	R1b1a2a2	1	Stockholm	Tandem Laboratory at Uppsala University	Ua-65812	2932 ± 28 BP
	gur016	Nazarlebi, Georgia	N16	Petrous	1500-1000 BCE	1431481	63.5278	0.0215181	2.56805	1114	XY	XY	0.4182	0.94911	0.0192	6.610696e-05 6.610696e-05	K	0.6135	A	2	Ankara	-	-	-
	gur017	Nazarlebi, Georgia	N17	Petrous	1500-1000 BCE	10551898	78.8928	0.215017	14.5936	4760	XY	XY	0.28439	0.980431	0.0126	0.003481787 0.00310562	N1a1a1a	0.808	I	2	Ankara	-	-	-
	gur019	Nazarlebi, Georgia	N19	Tooth	1500-1000 BCE	1705879	70.4318	0.0301704	3.08787	1261	XX	XX	0.30511	0.941286	0.0156	-	K1a4b	0.6598	female	2	Ankara	-	-	-
	zrj003	Shamakhi, Azerbaijan	Shamakhi 'III'	Tooth	206 - 347 calCE	11156576	93.1552	0.273712	20.9142	5392	XY	XY	0.15232	0.984345	0.0077	0.002892098 0.002464935	K1a19	0.9237	J	1	Stockholm	Tandem Laboratory at Uppsala University	Ua-65816	1797 ± 28 BP
Iran	sha003	Shahtepe, Iran	S2, BIII	Tooth	3200 - 3100 BCE	171602992	72.941	3.34613	72.9178	25800	XX	XX	0.34405	0.999073	0.013	-	H14	0.8042	female	2	Stockholm	-
	sha004	Shahtepe, Iran	S4, BIII	Tooth	3487 - 3101 calBCE	194440840	74.9997	3.87765	75.0431	26084	XY	XY	0.32403	0.998077	0.0135	0.0224115	I1a	0.8687	J	2	Stockholm	Tandem Laboratory at Uppsala University	Ua-70798	4560 ± 33 BP
	sha006	Shahtepe, Iran	S9, EII	Tooth	3200 - 3100 BCE	135288201	72.0347	2.54877	63.0033	22986	XX	XX	0.36331	0.99889	0.0141	-	J1b1b1	0.8468	female	2	Stockholm	-	-	-
	sha007	Shahtepe, Iran	S3, EIII	Tooth	3368 - 3100 calBCE	200539004	73.3451	3.94578	68.0855	23956	XX	XX	0.31394	0.996496	0.0147	-	HV13b	0.662	female	2	Stockholm	Tandem Laboratory at Uppsala University	Ua-70799	4544 ± 33 BP
	sha008	Shahtepe, Iran	S5, FII	Petrous	3200 - 3100 BCE	95204427	73.2224	1.80569	42.9501	16116	XX	XX	0.34589	0.993935	0.0143	-	K1a12a	0.8752	female	2	Stockholm	-	-	-
	sha009	Shahtepe, Iran	S3, FIII	Petrous	3345 - 3029 calBCE	15111192	66.9822	0.250492	15.5018	6013	XX	XX	0.40443	0.980432	0.0126	-	U5a2+16294	0.8312	female	1	Stockholm	Tandem Laboratory at Uppsala University	Ua-70800	4484 ± 33 BP
	sha010	Shahtepe, Iran	S4, FIII	Petrous	3200 - 3100 BCE	66286558	79.7493	1.40064	39.1412	12580	XX	XX	0.26726	0.992927	0.012	-	HV2	0.7028	female	2	Stockholm	-	-	-
	sha012	Shahtepe, Iran	S21, FIII	Tooth	3200 - 3100 BCE	66883144	67.8057	1.07549	34.4027	14449	XY	XY	0.3143	0.995116	0.0134	0.031249	U1a3	0.8062	J	2	Stockholm	-	-	-
	sha014	Shahtepe, Iran	S3, GIII	Tooth	3200 - 3100 BCE	99824230	75.2718	1.99644	59.3234	21113	XY	XY	0.34659	0.995391	0.0154	0.02839552 0.02088079	HV13b	0.662	T1a	2	Stockholm	-	-	-

## Sheet: Libraries
Region	Sample ID	Library ID	Library ID_extended	# Sequences	# Human Sequences	Human Proportion	Average Read Length	Genome Coverage	mtDNA Coverage	C->T Damage	aDamage	Single-end/Paired-end	Single-stranded(ss)/ Double-stranded(ds)	UDG-treated	Produced in
Anatolia	BOG019	BOG019	BOG019_CAGTACT-ACCTAGG_L003_ARmerged.190709_A00621_0102_AHL2YYDSXX.all	472298684	20158918	0.0423752	66.1358	0.326766	16.9832	0.37245	0.37333	paired-end	ds	no	Ankara
	BOG020	BOG020	BOG020-b1e1l1p1_CAATTAC-ACTTCAA_L002_ARmerged.200117_A00621_0171_BHYLTGDSXX.all	337138475	75752219	0.202788	69.7677	1.30824	70.4065	0.31274	0.31174	paired-end	ds	no	Ankara
		BOG020	BOG020_CAATTAC-ACTTCAA_L003_ARmerged.190709_A00621_0102_AHL2YYDSXX.all	256927427	52726935	0.204753	70.0463	0.899225	47.3841	0.31304	0.31186	paired-end	ds	no	Ankara
	BOG024	BOG024	BOG024-b1e1l1p1_CAGGAGG-AGTTGGT_L002_ARmerged.200117_A00621_0171_BHYLTGDSXX.all	272786612	26387666	0.0853142	67.0238	0.43281	32.3223	0.38677	0.38692	paired-end	ds	no	Ankara
		BOG024	BOG024_CAGGAGG-AGTTGGT_L003_ARmerged.190709_A00621_0102_AHL2YYDSXX.all	36181732	3245858	0.085715	66.8699	0.0524118	4.05915	0.39015	0.38746	paired-end	ds	no	Ankara
	BOG028	BOG028	BOG028-b1e1l1p1_GATGCCA-CGGAGTT_L002_ARmerged.200117_A00621_0171_BHYLTGDSXX.all	277491085	48423854	0.161447	85.6225	1.09276	162.477	0.19542	0.19719	paired-end	ds	no	Ankara
		BOG028	BOG028_GATGCCA-CGGAGTT_L003_ARmerged.190709_A00621_0102_AHL2YYDSXX.all	67469060	10840241	0.164381	85.4015	0.24125	35.0645	0.19614	0.19783	paired-end	ds	no	Ankara
	CTG025	CTG025	CTG025_CGACGGT_191125_HN00115926_MG_merged.all	34152615	11614141	0.285636	61.2376	0.170652	6.49949	0.44723	0.44721	paired-end	ds	no	Ankara
		ctp011	ctp011_b1e2l1_TGGAATA_L007_ARmerged.181003_ST-E00198_0330_AHT5FHCCXY.all	21464853	11789	0.00105125	58.4825	0.000161854	0.101877	0.38892	0.37121	paired-end	ds	no	Ankara
		g025_e	g025_e1b2l1_CGACGGT_L005_ARmerged.190306_ST-E00269_0337_AHYM3KCCXY.all	4946106	1427196	0.261667	62.1611	0.0210904	0.895528	0.4465	0.44672	paired-end	ds	no	Ankara
	GOR001	GOR001	GOR001_TGGAATA-TTCGAGC_L003_ARmerged.190709_A00621_0102_AHL2YYDSXX.all	836557003	390278050	0.542959	78.2122	7.54874	465.671	0.26808	0.26559	paired-end	ds	no	Ankara
	GOR002	GOR002	GOR002_ATGCCGC-TGCAGAG_L003_ARmerged.190709_A00621_0102_AHL2YYDSXX.all	76779728	1157866	0.0145781	67.8638	0.0193913	1.17756	0.33539	0.34041	paired-end	ds	no	Ankara
		GOR002	GOR002-b1e1l1p1_ATGCCGC-TGCAGAG_L002_ARmerged.200117_A00621_0171_BHYLTGDSXX.all	200775805	3254849	0.0144408	67.815	0.055056	3.2416	0.33293	0.34044	paired-end	ds	no	Ankara
	mus005	mus005	mus005_AAGGTCT_191125_HN00115926_MG_merged.all	85771586	798434	0.00969027	75.5837	0.0151615	0.629851	0.32768	0.32663	paired-end	ds	no	Ankara
		mus005	mus005_b1e1l1_AAGGTCT_L007_ARmerged.181003_ST-E00198_0330_AHT5FHCCXY.all	33913176	300112	0.00919191	76.9945	0.00582884	0.26797	0.32248	0.32542	paired-end	ds	no	Ankara
		mus005	mus005-b2e1l1p1_AAGCTAA-ATGGCGG_L001_ARmerged.201112_A00689_0189_AHVW5FDRXX.all	2033566	793321	0.394658	55.4566	0.0103385	0.787314	0.34544	0.28529	paired-end	ds	no	Ankara
		mus005	mus005-b2e2l1p1_CCGATTG-ACTGCTT_L001_ARmerged.201112_A00689_0189_AHVW5FDRXX.all	3080736	821525	0.257975	56.4256	0.0109316	0.637455	0.33617	0.27632	paired-end	ds	no	Ankara
		mus005	mus005-b2e2l1p1_CCGATTG-ACTGCTT_L002_ARmerged.210802_A00187_0542_AHCFW3DRXY.all	592577949	160521473	0.281639	63.3211	2.42285	134.345	0.33353	0.333	paired-end	ds	no	Ankara
	mus006	mus006	mus006_AATAGTA_191125_HN00115926_MG_merged.all	110501483	3249716	0.028251	69.9758	0.0584497	2.39743	0.33011	0.3296	paired-end	ds	no	Ankara
		mus006	mus006_b1e1l1_AATAGTA_L002_ARmerged.190403_ST-E00266_0344_AH272LCCX2.all	139321023	3841711	0.0279296	70.4163	0.0691759	2.80138	0.33079	0.33015	paired-end	ds	no	Ankara
		mus006	mus006_b1e1l1_AATAGTA_L007_ARmerged.181003_ST-E00198_0330_AHT5FHCCXY.all	28426037	792699	0.0269397	70.9817	0.0144713	0.613797	0.3295	0.32794	paired-end	ds	no	Ankara
	ulu117	ulu117	ulu117-b1e1l1p1_TGCGTCC-ATGCAAC_L003_ARmerged.191126_A00187_0230_BHVYYMDSXX.all	19429342	1868862	0.0930125	64.8897	0.0289058	1.71634	0.48517	0.48186	paired-end	ds	no	Ankara
		ulu117	ulu117-b1e2l1p1_CTATGGC-AGTTACC_L001_ARmerged.200316_A00621_0196_AH53M3DSXY.all	150850241	20380098	0.146625	58.8654	0.2735	8.66377	0.49258	0.49022	paired-end	ds	no	Ankara
		ulu117	ulu117-b1e2l1p1_CTATGGC-AGTTACC_L003_ARmerged.191126_A00187_0230_BHVYYMDSXX.all	41047721	6298008	0.151358	58.6616	0.0853323	2.60752	0.49365	0.4899	paired-end	ds	no	Ankara
Aegean	G23	G23	G23-b1e1l1p1_CTCTGCA_L005_merged.160224_ST-E00266_0067_BHJHH3CCXX	85840917	9482977	0.12257	54.0069	0.109414	29.5213	0.33829	0.33994	paired-end	ds	no	Stockholm
		G23	G23-b1e1l1p1_CTCTGCA_L006_merged.160224_ST-E00266_0067_BHJHH3CCXX	85927290	9286438	0.119955	54.0218	0.107156	28.3765	0.33834	0.3395	paired-end	ds	no	Stockholm
		G23	G23_CTCTGCA_L008_merged.150513_AC6VP4ANXX	27511061	4012822	0.131494	53.873	0.0482011	13.3088	0.34153	0.34108	paired-end	ds	no	Stockholm
		ree006	ree006-b1e1l1p1_ACTGGAC_L005_ARmerged.181003_ST-E00198_0330_AHT5FHCCXY.all	16562159	7660099	0.445583	96.7506	0.201889	13.7902	0.18871	0.18459	paired-end	ds	no	Stockholm
	G37	G37	G37-b1e1l1p1_GGATCAA_L005_merged.160224_ST-E00266_0067_BHJHH3CCXX	164203033	6360612	0.0449338	71.236	0.116448	6.41119	0.22904	0.22887	paired-end	ds	no	Stockholm
		G37	G37-b1e1l1p1_GGATCAA_L006_merged.160224_ST-E00266_0067_BHJHH3CCXX	163294906	6229919	0.0442496	71.3213	0.114208	6.48971	0.22824	0.22914	paired-end	ds	no	Stockholm
		G37	G37_GGATCAA_L008_merged.150513_AC6VP4ANXX	34070296	1737860	0.0468072	71.3021	0.0326554	1.7126	0.22878	0.2279	paired-end	ds	no	Stockholm
	G31	31_6	31_6_DS_BEST_1.5_L1.all	796087	197116	0.208907	71.5145	0.00344445	0.198141	0.32914	0.30627	single-end	ds	no	Crete
		31_6	31_6_DS_BEST_15_L1.all	408185	133539	0.267354	76.6387	0.00252314	0.113525	0.45563	0.44035	single-end	ds	no	Crete
		31_6	31_6_DS_BEST_2.55_L1.all	696290	195040	0.23509	71.6237	0.00341189	0.182872	0.34705	0.32278	single-end	ds	no	Crete
		31_6	31_6_DS_BEST_75_L1.all	262470	81240	0.254063	76.2271	0.00156584	0.0730883	0.42453	0.42148	single-end	ds	no	Crete
		31_6	31_6_DS_BEST_Endo_L1.all	192791	8372	0.0383576	58.6422	0.000113394	0.00694067	0.4826	0.47622	single-end	ds	no	Crete
		31_6	31_6_DS_BEST_UDG_L1.all	210340	30448	0.124741	61.5837	0.000483071	0.0386264	0.27353	0.27578	single-end	ds	yes	Crete
		31_6	31_6_DS_Bst2_L1	537149	122544	0.210807	67.6477	0.00200405	0.081236	0.35266	0.34489	single-end	ds	no	Crete
		31_6	31_6_DS_Control_L1.all	699239	158820	0.207395	66.6464	0.00254871	0.100972	0.33688	0.34011	single-end	ds	no	Crete
		31_6	31_6_DS_Dpo4_L1.all	4642842	717719	0.185422	51.0248	0.0082737	0.37546	0.32921	0.33466	single-end	ds	no	Crete
		31_6	31_6_DS_L1.all	1229466	285499	0.190288	65.353	0.0044715	0.282938	0.4361	0.4136	paired-end	ds	no	Crete
		31_6	31_6_DS_L1_Illumina_seq_primer.all	2097716	519490	0.226845	61.3562	0.00765149	0.373469	0.33265	0.25053	single-end	ds	no	Crete
		31_6	31_6_DS_L1_SS-seq-primer.all	634763	150585	0.215588	70.2202	0.00256067	0.152333	0.34325	0.34079	single-end	ds	no	Crete
		31_6	31_6_DS_Phi29_L1.all	678082	165727	0.219294	69.7341	0.00281472	0.124087	0.3623	0.35135	single-end	ds	no	Crete
		31_6	31_6_DS_UDG_L1_150bp.all	825439	177251	0.217473	61.7562	0.00271751	0.0869696	0.15265	0.15462	single-end	ds	yes	Crete
		31_6	31_6_DS_UDG_L1_75bp.all	1012070	264510	0.268007	56.7912	0.00369383	0.195365	0.23522	0.19504	single-end	ds	yes	Crete
		31_6	31_6_DS_UDG_L2.all	23184446	8256619	0.291793	58.3545	0.121315	5.13568	0.11199	0.06394	single-end	ds	yes	Crete
		31_6	31_6_SS_1hUDG_L1.all	1610493	244154	0.226715	55.5246	0.00337465	0.177017	0.11842	0.00889	single-end	ss	yes	Crete
		31_6	31_6_SS_Endo_2.55_L1.all	1097735	243273	0.253187	57.7437	0.00337663	0.133683	0.34822	0.01079	single-end	ss	no	Crete
		31_6	31_6_SS_Endo_L1.all	826329	149593	0.208689	62.9352	0.00227142	0.10755	0.3622	0.00715	single-end	ss	no	Crete
		31_6	31_6_SS_NO_UDG_L1.all	902312	188304	0.229837	59.8284	0.00272136	0.155049	0.36244	0.00782	single-end	ss	no	Crete
		31_6	31_6_SS_NO_UDG_L1_Illumina_seq_primer.all	95790	24899	0.299676	55.5322	0.000341697	0.00368157	0.06297	0.01308	single-end	ss	no	Crete
		31_6	31_6_SS_UDG_0.15_L1.all	165752	15091	0.118533	57.7614	0.000217231	0.00319874	0.17717	0.00525	single-end	ss	yes	Crete
		31_6	31_6_SS_UDG_1.5_L1.all	1000629	153267	0.213532	55.3403	0.00209103	0.0807532	0.1885	0.00829	single-end	ss	yes	Crete
		31_6	31_6_SS_UDG_15_L1.all	745322	128639	0.23314	57.447	0.00186595	0.0886595	0.21	0.00813	single-end	ss	yes	Crete
		31_6	31_6_SS_UDG_2.55_L1.all	1151635	178267	0.214076	54.5084	0.00239933	0.0996439	0.16504	0.00724	single-end	ss	yes	Crete
		31_6	31_6_SS_UDG_75_L1.all	841148	135067	0.228888	56.9506	0.00194066	0.0895649	0.24467	0.00637	single-end	ss	yes	Crete
		31_6	31_6_SS_UDG_Bst2_L1.all	390094	61860	0.231649	58.9232	0.00091261	0.0624661	0.10977	0.00745	single-end	ss	yes	Crete
		31_6	31_6_SS_UDG_Control_L1.all	896366	138622	0.237934	58.0928	0.00203454	0.0798479	0.16832	0.00978	single-end	ss	yes	Crete
		31_6	31_6_SS_UDG_Dpo4_L1.all	1083581	149880	0.222499	56.0001	0.00206251	0.112379	0.10145	0.01118	single-end	ss	yes	Crete
		31_6	31_6_SS_UDG_exo_2.55_L1.all	557557	42356	0.100379	56.7338	0.000516575	0.0339188	0.04933	0.01265	single-end	ss	yes	Crete
		31_6	31_6_SS_UDG_exo_L1.all	630117	77739	0.20109	55.474	0.00106278	0.0669322	0.11204	0.01297	single-end	ss	yes	Crete
		31_6	31_6_SS_UDG_long_adapter_L1_Ilumina_seq_primer.all	1962863	458702	0.325759	54.18	0.00636197	0.284809	0.24549	0.02134	single-end	ss	yes	Crete
		31_6	31_6_SS_UDG_long_adapter_L1_SS-seq-primer.all	1170187	258771	0.310029	58.1373	0.00387226	0.174301	0.24608	0.00585	single-end	ss	yes	Crete
		31_6	31_6_SS_UDG_phi29_2.55_L1.all	319414	76794	0.318806	55.5554	0.00106044	0.0764077	0.04763	0.00647	single-end	ss	yes	Crete
		31_6	31_6_SS_UDG_phi29_L1.all	3018340	354217	0.201029	55.173	0.00482556	0.252037	0.10353	0.01175	single-end	ss	yes	Crete
		31_6	31_6_SS_UDG_rSAP_2.55_L1.all	707229	94500	0.205334	55.6638	0.00130049	0.0313236	0.17689	0.01142	single-end	ss	yes	Crete
		31_6	31_6_SS_UDG_rSAP_L1.all	891389	77029	0.195606	51.1883	0.000969761	0.0630092	0.19446	0.01118	single-end	ss	yes	Crete
	G62	62_1	62_1_DS_L1.all	1031239	600322	0.489077	74.267	0.0112799	0.487839	0.31963	0.30138	paired-end	ds	no	Crete
		62_1	62_1_DS_UDG_L2.all	49333556	30372816	0.520847	61.3177	0.479835	18.0566	0.12937	0.06459	single-end	ds	yes	Crete
		62_3	62_3_DS_L1.all	796207	288640	0.334365	55.3698	0.00341193	0.259762	0.39235	0.3865	paired-end	ds	no	Crete
		62_3	62_3_DS_UDG_L2.all	23919549	14053303	0.392073	50.6295	0.135313	6.20701	0.19816	0.14489	single-end	ds	yes	Crete
	G65	65_1	65_1_DS_L1.all	986495	459479	0.387556	70.5986	0.00816468	0.435633	0.33998	0.30654	paired-end	ds	no	Crete
		65_1	65_1_DS_UDG_L2.all	28142140	16388345	0.492616	61.6745	0.26359	10.7156	0.08598	0.04174	single-end	ds	yes	Crete
	G66	66	66_DS_L1.all	1087615	188097	0.197069	60.1191	0.00270711	0.168447	0.28892	0.27908	paired-end	ds	no	Crete
		66	66_DS_UDG_L2.all	20022622	7805083	0.45907	57.6292	0.110231	6.03181	0.10189	0.05894	single-end	ds	yes	Crete
	G76a	G76a	G76a-b1e1l1p1_TTGGATC_L005_merged.160224_ST-E00266_0067_BHJHH3CCXX	91760388	978062	0.0121681	76.4635	0.0191662	0.847607	0.26041	0.25918	paired-end	ds	no	Stockholm
		G76a	G76a-b1e1l1p1_TTGGATC_L006_merged.160224_ST-E00266_0067_BHJHH3CCXX	91652590	960346	0.0119917	76.5502	0.0188419	0.827992	0.25849	0.25997	paired-end	ds	no	Stockholm
		G76a	G76a_TTGGATC_L001_merged.150513_BC6VRCANXX	4605953	63551	0.0128955	77.5409	0.00129476	0.0564307	0.26202	0.26544	paired-end	ds	no	Stockholm
		62_2	62_2_DS_L1.all	740462	513652	0.561568	61.5236	0.00753261	0.394351	0.38016	0.38041	paired-end	ds	no	Crete
		62_2	62_2_DS_L1_Deep.all	19113242	13190462	0.568912	62.9573	0.204022	9.09083	0.37426	0.38366	single-end	ds	no	Crete
		62_2	62_2_DS_UDG_L2.all	46656648	36312351	0.637525	54.7522	0.492265	17.8557	0.18464	0.12381	single-end	ds	yes	Crete
S Caucasus	geo005	geo005	geo005-b1e1l1p2_ACTATCA_L006_ARmerged.180518_ST-E00201_0274_AHLCM3CCXY.all	54122301	3944063	0.191813	62.3595	0.0477311	3.50848	0.41823	0.41543	paired-end	ds	no	Stockholm
		GEO005	GEO005-b1e1l1p1_ACTATCA_L002_ARmerged.180104_ST-E00201_0249_BHFGFHCCXY.all	19830485	2229560	0.160119	59.842	0.0297217	2.18595	0.42789	0.42721	paired-end	ds	no	Stockholm
		GEO005	GEO005-b1e1l1p1_ACTATCA_L008_ARmerged.180104_ST-E00201_0249_BHFGFHCCXY.all	18702316	2166504	0.164967	59.7754	0.0288871	2.17919	0.42815	0.42699	paired-end	ds	no	Stockholm
	geo006	GEO006	GEO006-b1e1l1p1_TTGGATC_L002_ARmerged.180104_ST-E00201_0249_BHFGFHCCXY.all	26697173	918729	0.0341717	97.3236	0.0239628	1.55954	0.29099	0.28651	paired-end	ds	no	Stockholm
		GEO006	GEO006-b1e1l1p1_TTGGATC_L008_ARmerged.180104_ST-E00201_0249_BHFGFHCCXY.all	24843886	866017	0.0348869	95.908	0.0221927	1.24842	0.29275	0.28894	paired-end	ds	no	Stockholm
	geo015	geo015	geo015-b1e1l1p1_CGAATGC_L008_ARmerged.181003_ST-E00198_0330_AHT5FHCCXY.all	17679991	8112814	0.417481	88.5896	0.189666	12.692	0.31867	0.31476	paired-end	ds	no	Stockholm
	geo017	geo017	geo017-b1e1l1p1_TTCGCAA_L008_ARmerged.181003_ST-E00198_0330_AHT5FHCCXY.all	25746982	1376756	0.0575246	90.7596	0.0331854	4.81284	0.2773	0.26867	paired-end	ds	no	Stockholm
	geo029	geo029	geo029-b1e1l1p1_AAGGTCT_L008_ARmerged.181003_ST-E00198_0330_AHT5FHCCXY.all	22639147	5296312	0.217639	71.0272	0.0922504	5.95117	0.24272	0.24132	paired-end	ds	no	Stockholm
	gur016	gur016_b1e1l1p1	gur016_b1e1l1p1_GACTTCT-ATCTTGC_L002_ARmerged.201112_A00689_0188_BHVMVLDRXX.all	13155575	152970	0.0110376	57.7234	0.00207031	0.219687	0.41525	0.34571	paired-end	ds	no	Ankara
		gur016_b1e1l1p1	gur016_b1e1l1p1_GACTTCT-ATCTTGC_L001_ARmerged.210802_A00187_0541_BHCGLNDRXY.all	113850555	1279207	0.0120804	64.2145	0.0194557	2.34836	0.4185	0.41919	paired-end	ds	no	Ankara
	gur017	gur017_b1e1l1p1	gur017_b1e1l1p1_GTACTAT-TCTCCAT_L002_ARmerged.201112_A00689_0188_BHVMVLDRXX.all	9040138	974889	0.105549	58.5004	0.0143516	0.908564	0.28005	0.17436	paired-end	ds	no	Ankara
		gur017_b1e1l1p1	gur017_b1e1l1p1_GTACTAT-TCTCCAT_L001_ARmerged.210802_A00187_0541_BHCGLNDRXY.all	100536304	9581379	0.106491	80.9048	0.200728	13.6911	0.28481	0.27689	paired-end	ds	no	Ankara
	gur019	gur019_b1e1l1p1	gur019_b1e1l1p1_CGCAGCC-TTCGAGC_L002_ARmerged.201112_A00689_0188_BHVMVLDRXX.all	7882819	129306	0.016469	58.1868	0.00186533	0.179733	0.29545	0.21942	paired-end	ds	no	Ankara
		gur019_b1e1l1p1	gur019_b1e1l1p1_CGCAGCC-TTCGAGC_L001_ARmerged.210802_A00187_0541_BHCGLNDRXY.all	107916206	1577990	0.0168166	71.4136	0.0283263	2.90814	0.30584	0.30356	paired-end	ds	no	Ankara
	zrj003	zrj003	zrj003-b1e1l1p1_TCAGCTT_L004_ARmerged.181003_ST-E00198_0330_AHT5FHCCXY.all	19083915	11156576	0.652362	93.1552	0.273712	20.9142	0.15232	0.15072	paired-end	ds	no	Stockholm
Iran	sha003	sha003	sha003-b1e1l1p1_CCTCTAG-GTCAGTT_L002_CutAdapt-eq_set-FLASH_corrected.200624_A00187_0321_BHFC3HDSXY.all	247634770	93495965	0.445216	72.8368	1.8179	57.3084	0.34373	0.34042	paired-end	ds	no	Stockholm
		sha003	sha003-b1e1l1p1_CCTCTAG-GTCAGTT_L003_CutAdapt-eq_set-FLASH_corrected.200624_A00187_0321_BHFC3HDSXY.all	249714723	93417577	0.444284	72.874	1.81635	58.3506	0.34413	0.3403	paired-end	ds	no	Stockholm
	sha004	sha004	sha004-b1e1l2p1_CCGGATA-CAGTTGC_L002_CutAdapt-eq_set-FLASH_corrected.200624_A00187_0321_BHFC3HDSXY.all	241360572	106720778	0.526389	74.8875	2.12045	59.4834	0.32392	0.32594	paired-end	ds	no	Stockholm
		sha004	sha004-b1e1l2p1_CCGGATA-CAGTTGC_L003_CutAdapt-eq_set-FLASH_corrected.200624_A00187_0321_BHFC3HDSXY.all	243115432	106537592	0.524905	74.9293	2.11716	59.0721	0.32379	0.32605	paired-end	ds	no	Stockholm
	sha006	sha006	sha006-b1e1l1p1_AACGACC-CCTAATC_L002_CutAdapt-eq_set-FLASH_corrected.200624_A00187_0321_BHFC3HDSXY.all	230616743	79056669	0.435443	71.8569	1.49359	50.2957	0.36317	0.36216	paired-end	ds	no	Stockholm
		sha006	sha006-b1e1l1p1_AACGACC-CCTAATC_L003_CutAdapt-eq_set-FLASH_corrected.200624_A00187_0321_BHFC3HDSXY.all	232254033	78917127	0.43399	71.8884	1.49096	49.3476	0.36283	0.36206	paired-end	ds	no	Stockholm
	sha007	sha007	sha007-b1e1l1p1_CCAGCGG-AGCGACT_L002_CutAdapt-eq_set-FLASH_corrected.200624_A00187_0321_BHFC3HDSXY.all	206312026	110263356	0.638389	73.2506	2.16151	51.2868	0.31376	0.31438	paired-end	ds	no	Stockholm
		sha007	sha007-b1e1l1p1_CCAGCGG-AGCGACT_L003_CutAdapt-eq_set-FLASH_corrected.200624_A00187_0321_BHFC3HDSXY.all	207429882	110048128	0.637731	73.2849	2.15741	52.0359	0.31374	0.31434	paired-end	ds	no	Stockholm
	sha008	sha008	sha008-b1e1l1p1_GAGGTTG-GTCTATG_L002_CutAdapt-eq_set-FLASH_corrected.200624_A00187_0321_BHFC3HDSXY.all	243388392	51530467	0.237679	73.144	0.975057	28.907	0.34565	0.34053	paired-end	ds	no	Stockholm
		sha008	sha008-b1e1l1p1_GAGGTTG-GTCTATG_L003_CutAdapt-eq_set-FLASH_corrected.200624_A00187_0321_BHFC3HDSXY.all	246502860	51490162	0.235913	73.188	0.974131	28.4254	0.34605	0.34031	paired-end	ds	no	Stockholm
	sha009	sha009	sha009-b1e2l1p1_CCTAGGT-GATTAGC_L001_CutAdapt-eq_set-FLASH_corrected.201002_A00621_0283_BHGFCVDSXY.all	38373811	15111192	0.483591	66.9822	0.250492	15.5018	0.40443	0.37925	paired-end	ds	no	Stockholm
	sha010	sha010	sha010-b1e1l1p1_CTTCGTT-GCTAGCC_L002_CutAdapt-eq_set-FLASH_corrected.200624_A00187_0321_BHFC3HDSXY.all	329897572	34239133	0.116026	79.6912	0.718665	23.758	0.26717	0.26291	paired-end	ds	no	Stockholm
		sha010	sha010-b1e1l1p1_CTTCGTT-GCTAGCC_L003_CutAdapt-eq_set-FLASH_corrected.200624_A00187_0321_BHFC3HDSXY.all	334536435	34297201	0.115574	79.7818	0.720335	23.8258	0.26722	0.26314	paired-end	ds	no	Stockholm
	sha012	sha012	sha012-b1e1l1p1_AACGTTA-AACCAGC_L002_CutAdapt-eq_set-FLASH_corrected.200624_A00187_0321_BHFC3HDSXY.all	317990937	48125179	0.276825	67.5691	0.804284	28.7144	0.3134	0.31318	paired-end	ds	no	Stockholm
		sha012	sha012-b1e1l1p1_AACGTTA-AACCAGC_L003_CutAdapt-eq_set-FLASH_corrected.200624_A00187_0321_BHFC3HDSXY.all	320672426	48040661	0.275479	67.5839	0.802481	28.4405	0.31337	0.31318	paired-end	ds	no	Stockholm
	sha014	sha014	sha014-b1e1l1p1_ACCTTCC-GTTGATA_L002_CutAdapt-eq_set-FLASH_corrected.200624_A00187_0321_BHFC3HDSXY.all	284299105	52332451	0.205712	75.2118	1.03946	42.457	0.34631	0.34481	paired-end	ds	no	Stockholm
		sha014	sha014-b1e1l1p1_ACCTTCC-GTTGATA_L003_CutAdapt-eq_set-FLASH_corrected.200624_A00187_0321_BHFC3HDSXY.all	287210199	52279540	0.204771	75.263	1.03864	42.3307	0.3466	0.34504	paired-end	ds	no	Stockholm
