# Supplementary material for: Spatial and temporal heterogeneity in human mobility patterns in Holocene Southwest Asia and the East Mediterranean
Source: Curr Biol. 2023 Jan 9;33(1):41–57.e15. doi: 10.1016/j.cub.2022.11.034 (PMC9839366; doi:10.1016/j.cub.2022.11.034)
Supplement: Table S2. Information on all individuals used in the analyses, related to Table 1 and Figure 1 — Abbreviations for archaeological/historical periods are as follows: HG, Hunter-Gatherer; N, Neolithic; CA, Chalcolithic; BA, Bronze Age; IA, Iron Age; MP, Medieval Period; PR, present-day. [file mmc3.xlsx]

## Sheet: dataset
		* In population based analyses, ancient genomes and ancient genome groups (so-called “populations”) were named following the groups defined in the original publications. The only exception was the MA2198 genome from Damgaard et al. (2018). The C14 date of MA2198 was reported earlier as the Ottoman period by Omori and Nakamura (2006), while the Iron Age date mentioned in the article appears to be …
		** In the "Distance" Column, "YES" refers to the individuals (rows 5-444) were used in the inter- and/or intra-regional distance analyses (Figure 4, Figure 5 and Figure 6), and the ancient indivudals also used in PCA analysis (Figure 2). While other individuals/populations (rows 445-552) were used to analyse their relationships with Southwest Asian and East Mediterranean individuals/populations (…
SampleID	SampleID_1240K	Population_Label*	Archaeological_Period	Country	Region	Whole Genome Coverage	AverageDateBP	Date	Lat	Long	DataType	Publication	Sex	Distance**	Time Period
Rev5	Rev5	Greece_Revenia_EN	N	Greece	Aegean	1.01573	8301	6438-6264 calBCE	40.43	22.53	Shotgun	HofmanovaPNAS2016	XX	YES	TP2
Nea3	Nea3	Greece_NeaNikomedeia_N	N	Greece	Aegean	10.2087	8183.5	6377-6090 calBCE	40.78	22.23	Shotgun	MarchiCell2022	XX	YES	TP2
Nea2	Nea2	Greece_NeaNikomedeia_N	N	Greece	Aegean	11.3268	8098	6223-6073 calBCE	40.78	22.23	Shotgun	MarchiCell2022	XX	YES	TP2
I5427	I5427	Greece_Peloponnese_N_8th	N	Greece	Aegean	0.080403	7892	6005-5879 calBCE	36.64	22.38	1240K.capture	MathiesonNature2018	XX	YES	TP3
I2937	I2937	Greece_Peloponnese_N_8th	N	Greece	Aegean	0.0315554	7358.5	5479-5338 calBCE	36.6383	22.3825	1240K.capture	LazaridisNature2017	XX	YES	TP3
I3708	I3708	Greece_Peloponnese_N_7th	N	Greece	Aegean	0.114699	6550	5500-3700 BCE	36.64	22.38	1240K.capture	MathiesonNature2018	XX	YES	TP3
Pal7	Pal7	Greece_Paliambela_N	N	Greece	Aegean	1.22275	6351	4452-4350 calBCE	40.64	22.78	Shotgun	HofmanovaPNAS2016	XX	YES	TP3
Klei10	Klei10	Greece_Kleitos_N	N	Greece	Aegean	1.91646	6062.5	4230-3995 calBCE	40.43	21.78	Shotgun	HofmanovaPNAS2016	XY	YES	TP3
I2318	I2318	Greece_Peloponnese_N_6th	N	Greece	Aegean	0.0229279	5945	4043-3947 calBCE	37.42	23.13	1240K.capture	MathiesonNature2018	XX	YES	TP4
I3709	I3709	Greece_Peloponnese_N_6th	N	Greece	Aegean	0.127787	5847	3990-3804 calBCE	36.64	22.38	1240K.capture	MathiesonNature2018	XX	YES	TP4
I3920	I3920	Greece_Peloponnese_N_6th	N	Greece	Aegean	0.147453	5769.5	3933-3706 calBCE	36.64	22.38	1240K.capture	MathiesonNature2018	XX	YES	TP4
Mik15_wgs	Mik15_wgs	Greece_EBA	BA	Greece	Aegean	2.89171	4777	2890–2764 BCE	38.4584	23.5971	Shotgun	ClementeCell2021	XX	YES	TP4
Pta08_wgs	Pta08_wgs	Greece_EBA	BA	Greece	Aegean	3.72568	4685	2849–2621 BCE	35.4828	26.0211	Shotgun	ClementeCell2021	XY	YES	TP4
Kou03_wgs	Kou03_wgs	Greece_EBA	BA	Greece	Aegean	2.56284	4655	2832–2578 BCE	36.9476	25.605	Shotgun	ClementeCell2021	XX	YES	TP4
G76a	G76a	Greece_Perachora_BA	BA	Greece	Aegean	0.739987	4405	2569-2340 calBCE	38.03	22.87	Shotgun	This Study	XX	YES	TP4
G31	G31	Greece_Perachora_BA	BA	Greece	Aegean	0.2136	4400	2700-2200 BCE	38.03	22.87	Shotgun	This Study	XY	YES	TP4
G62	G62	Greece_Perachora_BA	BA	Greece	Aegean	0.628266	4400	2700-2200 BCE	38.03	22.87	Shotgun	This Study	XY	YES	TP4
G65	G65	Greece_Perachora_BA	BA	Greece	Aegean	0.271708	4400	2700-2200 BCE	38.03	22.87	Shotgun	This Study	XX	YES	TP4
G66	G66	Greece_Perachora_BA	BA	Greece	Aegean	0.11285	4400	2700-2200 BCE	38.03	22.87	Shotgun	This Study	XX	YES	TP4
Kou01_wgs	Kou01_wgs	Greece_EBA	BA	Greece	Aegean	2.29855	4356	2464–2349 BCE	36.9476	25.605	Shotgun	ClementeCell2021	XY	YES	TP4
G37	G37	Greece_Sarakenos_BA	BA	Greece	Aegean	0.228953	4263	2325-2300 calBCE	38.45	23.22	Shotgun	This Study	XY	YES	TP4
G23	G23	Greece_Theopetra_BA	BA	Greece	Aegean	0.426581	4188	2335-2140 calBCE	39.68	21.68	Shotgun	This Study	XY	YES	TP4
I0070	I0070	Greece_MinoanLasithi_BA	BA	Greece	Aegean	0.0659773	4000	2400-1700 BCE	35.08	25.83	1240K.capture	LazaridisNature2017	XY	YES	TP5
I0071	I0071	Greece_MinoanLasithi_BA	BA	Greece	Aegean	0.483077	4000	2400-1700 BCE	35.08	25.83	1240K.capture	LazaridisNature2017	XX	YES	TP5
I0073	I0073	Greece_MinoanLasithi_BA	BA	Greece	Aegean	0.0771569	4000	2400-1700 BCE	35.08	25.83	1240K.capture	LazaridisNature2017	XY	YES	TP5
I0074	I0074	Greece_MinoanLasithi_BA	BA	Greece	Aegean	0.044488	4000	2400-1700 BCE	35.08	25.83	1240K.capture	LazaridisNature2017	XX	YES	TP5
I9005	I9005	Greece_MinoanLasithi_BA	BA	Greece	Aegean	0.0726486	4000	2400-1700 BCE	35.08	25.83	1240K.capture	LazaridisNature2017	XX	YES	TP5
Log04_wgs	Log04_wgs	Greece_MBA	BA	Greece	Aegean	4.56031	3911	2007–1915 BCE	39.9387	22.2263	Shotgun	ClementeCell2021	XX	YES	TP5
I9127	I9127	Greece_MinoanOdigitria_BA	BA	Greece	Aegean	0.00157823	3895	2210-1680 BCE	35.0514	24.8136	1240K.capture	LazaridisNature2017	XX	YES	TP5
I9128	I9128	Greece_MinoanOdigitria_BA	BA	Greece	Aegean	0.000717967	3895	2210-1680 BCE	35.0514	24.8136	1240K.capture	LazaridisNature2017	XX	YES	TP5
I9129	I9129	Greece_MinoanOdigitria_BA	BA	Greece	Aegean	0.00287227	3895	2210-1680 BCE	35.0514	24.8136	1240K.capture	LazaridisNature2017	XX	YES	TP5
I9130	I9130	Greece_MinoanOdigitria_BA	BA	Greece	Aegean	0.00299759	3895	2210-1680 BCE	35.0514	24.8136	1240K.capture	LazaridisNature2017	XY	YES	TP5
I9131	I9131	Greece_MinoanOdigitria_BA	BA	Greece	Aegean	0.00401533	3895	2210-1680 BCE	35.0514	24.8136	1240K.capture	LazaridisNature2017	XX	YES	TP5
Log02_wgs	Log02_wgs	Greece_MBA	BA	Greece	Aegean	4.07346	3827	1924–1831 BCE	39.9387	22.2263	Shotgun	ClementeCell2021	XX	YES	TP5
I9033	I9033	Greece_Mycenaean_BA	BA	Greece	Aegean	0.018867	3298	1416-1280 calBCE	36.9167	21.7	1240K.capture	LazaridisNature2017	XX	YES	TP5
I9006	I9006	Greece_Mycenaean_BA	BA	Greece	Aegean	0.0511195	3286.5	1411-1262 calBCE	37.9663	23.4952	1240K.capture	LazaridisNature2017	XX	YES	TP5
I9010	I9010	Greece_Mycenaean_BA	BA	Greece	Aegean	0.0142418	3250	1400-1200 BCE	37.501	23.451	1240K.capture	LazaridisNature2017	XX	YES	TP5
I9041	I9041	Greece_Mycenaean_BA	BA	Greece	Aegean	0.0929536	3250	1400-1200 BCE	37.501	23.451	1240K.capture	LazaridisNature2017	XY	YES	TP5
I9123	I9123	Greece_CreteArmenoi_BA	BA	Greece	Aegean	0.00161129	3240	1390-1190 BCE	35.45	24.1667	1240K.capture	LazaridisNature2017	XX	YES	TP5
AV-21	B_Crete-1.DG	Crete	PR	Greece	Aegean	-	0	present-day	35.3953	24.7829	Shotgun	MallickNature2016	XX	YES	TP6
TZ-11	B_Crete-2.DG	Crete	PR	Greece	Aegean	-	0	present-day	35.3953	24.7829	Shotgun	MallickNature2016	XY	YES	TP6
NA17377	S_Greek-1.DG	Greek	PR	Greece	Aegean	-	0	present-day	38	23.7	Shotgun	MallickNature2016	XY	YES	TP6
NA17374	S_Greek-2.DG	Greek	PR	Greece	Aegean	-	0	present-day	38	23.7	Shotgun	MallickNature2016	XY	YES	TP6
ZBC_IPB001	ZBC_IPB001	Anatolia_HG	HG	Turkey	Anatolia	0.172975	15308	13642–13073 calBCE	37.48	33.03	1240K.capture	FeldmanNatureCommunication2019	XY	YES	TP1
ZHAJ_BON034	ZHAJ_BON034	Anatolia_EN	N	Turkey	Anatolia	0.0630477	10190	8269–8210 calBCE	37.75	32.86	1240K.capture	FeldmanNatureCommunication2019	XX	YES	TP1
Bon002	Bon002	Anatolia_EN	N	Turkey	Anatolia	6.68799	10078	8279-7977 calBCE	37.7519	32.8649	Shotgun	KilincCurrentBiology2016	XX	YES	TP1
Bon004	Bon004	Anatolia_EN	N	Turkey	Anatolia	0.242863	10076	8300-7952 BCE	37.7519	32.8649	Shotgun	KilincCurrentBiology2016	XY	YES	TP1
Ash128	Ash128	Anatolia_EN	N	Turkey	Anatolia	5.03217	10040	8240-7941 calBCE	38.34	34.23	Shotgun	YakaCurrentBiology2021	XX	YES	TP1
ZHAG_BON004	ZHAG_BON004	Anatolia_EN	N	Turkey	Anatolia	0.145132	10000	8300–7800 BCE	37.75	32.86	1240K.capture	FeldmanNatureCommunication2019	XX	YES	TP2
ZHJ_BON024	ZHJ_BON024	Anatolia_EN	N	Turkey	Anatolia	0.0845245	10000	8300–7800 BCE	37.75	32.86	1240K.capture	FeldmanNatureCommunication2019	XX	YES	TP2
ZKO_BON001	ZKO_BON001	Anatolia_EN	N	Turkey	Anatolia	0.0749351	10000	8300–7800 BCE	37.75	32.86	1240K.capture	FeldmanNatureCommunication2019	XY	YES	TP2
ZMOJ_BON014	ZMOJ_BON014	Anatolia_EN	N	Turkey	Anatolia	0.0493893	10000	8300–7800 BCE	37.75	32.86	1240K.capture	FeldmanNatureCommunication2019	XY	YES	TP2
Ash129	Ash129	Anatolia_EN	N	Turkey	Anatolia	0.785574	9810	8004-7717 calBCE	38.34	34.23	Shotgun	YakaCurrentBiology2021	XX	YES	TP2
Ash136	Ash136	Anatolia_EN	N	Turkey	Anatolia	0.148555	9802	7997-7707 calBCE	38.34	34.23	Shotgun	YakaCurrentBiology2021	XX	YES	TP2
Ash033	Ash033	Anatolia_EN	N	Turkey	Anatolia	0.0685096	9694	7883-7605 calBCE	38.34	34.23	Shotgun	YakaCurrentBiology2021	XY	YES	TP2
mus005	mus005	Anatolia_Musular_N	N	Turkey	Anatolia	2.46366	9222	7377-7167 calBCE	38.35	34.22	Shotgun	This Study	XX	YES	TP2
mus006	mus006	Anatolia_Musular_N	N	Turkey	Anatolia	0.140189	9060	7180-7039 calBCE	38.35	34.22	Shotgun	This Study	XY	YES	TP2
CCH144	CCH144	Anatolia_Catalhoyuk_N	N	Turkey	Anatolia	0.059381	8807	7035–6680 calBCE	37.66	32.82	Shotgun	YakaCurrentBiology2021	XY	YES	TP2
CCH289	CCH289	Anatolia_Catalhoyuk_N	N	Turkey	Anatolia	0.068532	8680	6825–6635 calBCE	37.66	32.82	Shotgun	YakaCurrentBiology2021	XY	YES	TP2
CCH163	CCH163	Anatolia_Catalhoyuk_N	N	Turkey	Anatolia	0.03226	8635	6775–6595 calBCE	37.66	32.82	Shotgun	YakaCurrentBiology2021	XX	YES	TP2
CCH290	CCH290	Anatolia_Catalhoyuk_N	N	Turkey	Anatolia	0.0124761	8590	6690–6590 calBCE	37.66	32.82	Shotgun	YakaCurrentBiology2021	XY	YES	TP2
Tep002	Tep002	Anatolia_TepecikCiftlik_N	N	Turkey	Anatolia	0.72078	8585	6680-6590 calBCE	38.1722	34.4939	Shotgun	KilincCurrentBiology2016	XX	YES	TP2
AKT16	AKT16	Anatolia_Aktopraklik_N	N	Turkey	Anatolia	8.97136	8547.5	6685-6510 calBCE	40.17	28.77	Shotgun	MarchiCell2022	XX	YES	TP2
cth747	cth747	Anatolia_Catalhoyuk_N	N	Turkey	Anatolia	0.122392	8528	6660-6497 (%95,4) calBCE	37.66	32.82	Shotgun	YakaCurrentBiology2021	XX	YES	TP2
Tep003	Tep003	Anatolia_TepecikCiftlik_N	N	Turkey	Anatolia	0.694091	8505	6635-6475 calBCE	38.1722	34.4939	Shotgun	KilincCurrentBiology2016	XY	YES	TP2
CCH285	CCH285	Anatolia_Catalhoyuk_N	N	Turkey	Anatolia	0.0737867	8500	NA	37.66	32.82	Shotgun	YakaCurrentBiology2021	XX	YES	TP2
CCH294	CCH294	Anatolia_Catalhoyuk_N	N	Turkey	Anatolia	0.270474	8500	NA	37.66	32.82	Shotgun	YakaCurrentBiology2021	XY	YES	TP2
CCH311	CCH311	Anatolia_Catalhoyuk_N	N	Turkey	Anatolia	0.137447	8500	NA	37.66	32.82	Shotgun	YakaCurrentBiology2021	XX	YES	TP2
pch034	pch034	Anatolia_Catalhoyuk_N	N	Turkey	Anatolia	0.0891915	8500	NA	37.66	32.82	Shotgun	YakaCurrentBiology2021	XX	YES	TP2
cth006	cth006	Anatolia_Catalhoyuk_N	N	Turkey	Anatolia	0.0737611	8490	6613-6467 (%94,7) calBCE	37.66	32.82	Shotgun	YakaCurrentBiology2021	XX	YES	TP2
I0707	I0707	Anatolia_Barcin_N	N	Turkey	Anatolia	0.493086	8300	6500-6200 BCE	40.3	29.5667	1240K.capture	MathiesonNature2015	XX	YES	TP2
I0709	I0709	Anatolia_Barcin_N	N	Turkey	Anatolia	0.501751	8300	6500-6200 BCE	40.3	29.5667	1240K.capture	MathiesonNature2015	XY	YES	TP2
I0736	I0736	Anatolia_Barcin_N	N	Turkey	Anatolia	0.136331	8300	6500-6200 BCE	40.3	29.5667	1240K.capture	MathiesonNature2015	XX	YES	TP2
I1096	I1096	Anatolia_Barcin_N	N	Turkey	Anatolia	0.101656	8300	6500-6200 BCE	40.3	29.5667	1240K.capture	MathiesonNature2015	XY	YES	TP2
I1098	I1098	Anatolia_Barcin_N	N	Turkey	Anatolia	0.112206	8300	6500-6200 BCE	40.3	29.5667	1240K.capture	MathiesonNature2015	XX	YES	TP2
I1099	I1099	Anatolia_Barcin_N	N	Turkey	Anatolia	0.0356572	8300	6500-6200 BCE	40.3	29.5667	1240K.capture	MathiesonNature2015	XY	YES	TP2
I1100	I1100	Anatolia_Barcin_N	N	Turkey	Anatolia	0.0126937	8300	6500-6200 BCE	40.3	29.5667	1240K.capture	MathiesonNature2015	XX	YES	TP2
I1101	I1101	Anatolia_Barcin_N	N	Turkey	Anatolia	0.0611718	8300	6500-6200 BCE	40.3	29.5667	1240K.capture	MathiesonNature2015	XY	YES	TP2
I1102	I1102	Anatolia_Barcin_N	N	Turkey	Anatolia	0.0206411	8300	6500-6200 BCE	40.3	29.5667	1240K.capture	MathiesonNature2015	XY	YES	TP2
I1103	I1103	Anatolia_Barcin_N	N	Turkey	Anatolia	0.0432936	8300	6500-6200 BCE	40.3	29.5667	1240K.capture	MathiesonNature2015	XY	YES	TP2
I1579	I1579	Anatolia_Barcin_N	N	Turkey	Anatolia	0.122977	8300	6500-6200 BCE	40.3	29.5667	1240K.capture	MathiesonNature2015	XX	YES	TP2
I1585	I1585	Anatolia_Barcin_N	N	Turkey	Anatolia	0.16232	8300	6500-6200 BCE	40.3	29.5667	1240K.capture	MathiesonNature2015	XX	YES	TP2
BAR25	BAR25	Anatolia_Barcin_N_SG	N	Turkey	Anatolia	9.26313	8294.5	6434-6255 calBCE	40.3	29.5667	Shotgun	MarchiCell2022	XY	YES	TP2
I1097	I1097	Anatolia_Barcin_N	N	Turkey	Anatolia	0.0836195	8287.5	6424-6251 calBCE	40.3	29.5667	1240K.capture	MathiesonNature2015	XY	YES	TP2
I1583	I1583	Anatolia_Barcin_N	N	Turkey	Anatolia	0.429486	8281	6426-6236 calBCE	40.3	29.5667	1240K.capture	MathiesonNature2015	XY	YES	TP2
cth217	cth217	Anatolia_Catalhoyuk_N	N	Turkey	Anatolia	0.054889	8279	6415-6244 (%95,4) calBCE	37.66	32.82	Shotgun	YakaCurrentBiology2021	XX	YES	TP2
Bar31	Bar31	Anatolia_Barcin_N_SG	N	Turkey	Anatolia	3.3739	8278.5	6419-6238 calBCE	40.3	29.5667	Shotgun	HofmanovaPNAS2016	XY	YES	TP2
I0744	I0744	Anatolia_Barcin_N	N	Turkey	Anatolia	0.161261	8272.5	6402-6243 calBCE	40.3	29.5667	1240K.capture	MathiesonNature2015	XY	YES	TP2
I1581	I1581	Anatolia_Barcin_N	N	Turkey	Anatolia	0.138354	8253.5	6376-6231 calBCE	40.3	29.5667	1240K.capture	MathiesonNature2015	XX	YES	TP2
I0745	I0745	Anatolia_Barcin_N	N	Turkey	Anatolia	0.471603	8250.5	6374-6227 calBCE	40.3	29.5667	1240K.capture	MathiesonNature2015	XY	YES	TP2
I1580	I1580	Anatolia_Barcin_N	N	Turkey	Anatolia	0.215886	8195	6387-6103 calBCE	40.3	29.5667	1240K.capture	MathiesonNature2015	XX	YES	TP2
cth739	cth739	Anatolia_Catalhoyuk_N	N	Turkey	Anatolia	0.201227	8105	6234-6077 (%95,4) calBCE	37.66	32.82	Shotgun	YakaCurrentBiology2021	XX	YES	TP2
I0708	I0708	Anatolia_Barcin_N	N	Turkey	Anatolia	0.369772	8097	6221-6073 calBCE	40.3	29.5667	1240K.capture	MathiesonNature2015	XY	YES	TP2
Bar8	Bar8	Anatolia_Barcin_N_SG	N	Turkey	Anatolia	6.28469	8071	6212-6030 calBCE	40.3	29.5667	Shotgun	HofmanovaPNAS2016	XX	YES	TP2
I0724	I0724	Anatolia_Mentese_N	N	Turkey	Anatolia	0.00307173	7950	6400-5600 BCE	40.26	29.65	1240K.capture	MathiesonNature2015	XY	YES	TP3
I0725	I0725	Anatolia_Mentese_N	N	Turkey	Anatolia	0.00255413	7950	6400-5600 BCE	40.26	29.65	1240K.capture	MathiesonNature2015	XX	YES	TP3
I0726	I0726	Anatolia_Mentese_N	N	Turkey	Anatolia	0.0283554	7950	6400-5600 BCE	40.26	29.65	1240K.capture	MathiesonNature2015	XX	YES	TP3
I0727	I0727	Anatolia_Mentese_N	N	Turkey	Anatolia	0.00499997	7950	6400-5600 BCE	40.26	29.65	1240K.capture	MathiesonNature2015	XY	YES	TP3
I0746	I0746	Anatolia_Barcin_N	N	Turkey	Anatolia	0.482441	7929.5	6067-5892 calBCE	40.3	29.5667	1240K.capture	MathiesonNature2015	XY	YES	TP3
I0723	I0723	Anatolia_Mentese_N	N	Turkey	Anatolia	0.0332921	7870	5995-5845 calBCE	40.26	29.65	1240K.capture	MathiesonNature2015	XY	YES	TP3
CBT018	CBT018	Anatolia_Buyukkaya_EC	CA	Turkey	Anatolia	0.068572	7520.5	5626-5515 calBCE	40.0221	34.6206	1240K.capture	SkourtaniotiCell2020	XX	YES	TP3
Kumtepe006	Kumtepe006	Anatolia_Kumtepe_CA	CA	Turkey	Anatolia	0.104239	6682	4846-4618 calBCE	39.95	26.2	Shotgun	OmrakCurrentBiology2016	XX	YES	TP3
IKI024	IKI024	Anatolia_Ikiztepe_LC	CA	Turkey	Anatolia	0.00417819	5828.5	3958-3799 calBCE	41.6137	35.8711	1240K.capture	SkourtaniotiCell2020	XY	YES	TP4
I1584	I1584	Anatolia_Barcin_CA	CA	Turkey	Anatolia	0.0400635	5775.5	3943-3708 calBCE	40.3	29.5667	1240K.capture	LazaridisNature2016	XX	YES	TP4
CBT016	CBT016	Anatolia_CamlibelTarlasi_LC	CA	Turkey	Anatolia	0.142511	5559.5	3691-3528 calBCE	40.0197	34.5861	1240K.capture	SkourtaniotiCell2020	XX	YES	TP4
CBT015	CBT015	Anatolia_CamlibelTarlasi_LC	CA	Turkey	Anatolia	0.0856369	5532	3642-3522 calBCE	40.0197	34.5861	1240K.capture	SkourtaniotiCell2020	XY	YES	TP4
CBT004	CBT004	Anatolia_CamlibelTarlasi_LC	CA	Turkey	Anatolia	0.0774133	5528	3635-3521 calBCE	40.0197	34.5861	1240K.capture	SkourtaniotiCell2020	XX	YES	TP4
CBT010	CBT010	Anatolia_CamlibelTarlasi_LC	CA	Turkey	Anatolia	0.0674698	5480	NA	40.0197	34.5861	1240K.capture	SkourtaniotiCell2020	XX	YES	TP4
CBT011	CBT011	Anatolia_CamlibelTarlasi_LC	CA	Turkey	Anatolia	0.112487	5480	NA	40.0197	34.5861	1240K.capture	SkourtaniotiCell2020	XX	YES	TP4
CBT014	CBT014	Anatolia_CamlibelTarlasi_LC	CA	Turkey	Anatolia	0.132742	5462	3639-3385 calBCE	40.0197	34.5861	1240K.capture	SkourtaniotiCell2020	XY	YES	TP4
IKI037	IKI037	Anatolia_Ikiztepe_LC	CA	Turkey	Anatolia	0.00598566	5458.5	3635-3382 calBCE	41.6137	35.8711	1240K.capture	SkourtaniotiCell2020	XY	YES	TP4
IKI038	IKI038	Anatolia_Ikiztepe_LC	CA	Turkey	Anatolia	0.00226104	5457	3633-3381 calBCE	41.6137	35.8711	1240K.capture	SkourtaniotiCell2020	XX	YES	TP4
CBT001	CBT001	Anatolia_CamlibelTarlasi_LC	CA	Turkey	Anatolia	0.104573	5455	3631-3379 calBCE	40.0197	34.5861	1240K.capture	SkourtaniotiCell2020	XX	YES	TP4
CBT005	CBT005	Anatolia_CamlibelTarlasi_LC	CA	Turkey	Anatolia	0.0533667	5452.5	3628-3377 calBCE	40.0197	34.5861	1240K.capture	SkourtaniotiCell2020	XY	YES	TP4
IKI036	IKI036	Anatolia_Ikiztepe_LC	CA	Turkey	Anatolia	0.00431468	5450.5	3627-3374 calBCE	41.6137	35.8711	1240K.capture	SkourtaniotiCell2020	XX	YES	TP4
CBT003	CBT003	Anatolia_CamlibelTarlasi_LC	CA	Turkey	Anatolia	0.0022805	5450	NA	40.0197	34.5861	1240K.capture	SkourtaniotiCell2020	XX	YES	TP4
ulu117	ulu117	Anatolia_Ulucak_BA	BA	Turkey	Anatolia	0.360013	5450	4000-3000 BCE	38.48	27.35	Shotgun	This Study	XX	YES	TP4
IKI016	IKI016	Anatolia_Ikiztepe_LC	CA	Turkey	Anatolia	0.0117683	5394.5	3518-3371 calBCE	41.6137	35.8711	1240K.capture	SkourtaniotiCell2020	XX	YES	TP4
IKI030	IKI030	Anatolia_Ikiztepe_LC	CA	Turkey	Anatolia	0.00243491	5384.5	3512-3357 calBCE	41.6137	35.8711	1240K.capture	SkourtaniotiCell2020	XX	YES	TP4
IKI034	IKI034	Anatolia_Ikiztepe_LC	CA	Turkey	Anatolia	0.00782538	5376	3500-3352 calBCE	41.6137	35.8711	1240K.capture	SkourtaniotiCell2020	XX	YES	TP4
IKI017	IKI017	Anatolia_Ikiztepe_LC	CA	Turkey	Anatolia	0.00289514	5259	3494-3124 calBCE	41.6137	35.8711	1240K.capture	SkourtaniotiCell2020	XX	YES	TP4
IKI019	IKI019	Anatolia_Ikiztepe_LC_lc	CA	Turkey	Anatolia	0.00178179	5250	NA	41.6137	35.8711	1240K.capture	SkourtaniotiCell2020	XY	YES	TP4
IKI020	IKI020	Anatolia_Ikiztepe_LC_lc	CA	Turkey	Anatolia	0.00137701	5250	NA	41.6137	35.8711	1240K.capture	SkourtaniotiCell2020	XX	YES	TP4
IKI012	IKI012	Anatolia_Ikiztepe_LC	CA	Turkey	Anatolia	0.0058831	5193	3368-3118 calBCE	41.6137	35.8711	1240K.capture	SkourtaniotiCell2020	XX	YES	TP4
IKI009	IKI009	Anatolia_Ikiztepe_LC	CA	Turkey	Anatolia	0.00421101	5190.5	3366-3115 calBCE	41.6137	35.8711	1240K.capture	SkourtaniotiCell2020	XX	YES	TP4
MA2210	MA2210	Anatolia_Ovaoren_BA	BA	Turkey	Anatolia	0.846064	4700	3000-2500 BCE	38.6293	34.2977	Shotgun	DamgaardScience2018	XX	YES	TP4
MA2212	MA2212	Anatolia_Ovaoren_BA	BA	Turkey	Anatolia	0.815623	4700	3000-2500 BCE	38.6293	34.2977	Shotgun	DamgaardScience2018	XY	YES	TP4
MA2213	MA2213	Anatolia_Ovaoren_BA	BA	Turkey	Anatolia	1.12143	4700	3000-2500 BCE	38.6293	34.2977	Shotgun	DamgaardScience2018	XX	YES	TP4
I2499	I2499	Anatolia_Harmanoren_BA	BA	Turkey	Anatolia	0.0101876	4604	2836-2472 calBCE	37.9177	30.7084	1240K.capture	LazaridisNature2017	XX	YES	TP4
I2683	I2683	Anatolia_Harmanoren_BA	BA	Turkey	Anatolia	0.132141	4494	2618-2470 calBCE	37.9177	30.7084	1240K.capture	LazaridisNature2017	XX	YES	TP4
I2495	I2495	Anatolia_Harmanoren_BA	BA	Turkey	Anatolia	0.0708426	4376.5	2558-2295 calBCE	37.9177	30.7084	1240K.capture	LazaridisNature2017	XY	YES	TP4
CTG025	CTG025	Anatolia_CineTepecik_BA	BA	Turkey	Anatolia	0.191775	3825	1977-1772 calBCE	37.6	28.01	Shotgun	This Study	XX	YES	TP5
MA2200	MA2200	Anatolia_Kalehoyuk_OldHittite_BA	BA	Turkey	Anatolia	2.05132	3800	2500-1200 BCE	39.3458	33.7881	Shotgun	DamgaardScience2018	XY	YES	TP5
MA2203	MA2203	Anatolia_Kalehoyuk_OldHittite_BA	BA	Turkey	Anatolia	0.883471	3800	2500-1200 BCE	39.3458	33.7881	Shotgun	DamgaardScience2018	XX	YES	TP5
MA2205	MA2205	Anatolia_Kalehoyuk_Assyrian_BA	BA	Turkey	Anatolia	0.736573	3800	2500-1200 BCE	39.3458	33.7881	Shotgun	DamgaardScience2018	XY	YES	TP5
MA2206	MA2206	Anatolia_Kalehoyuk_Assyrian_BA	BA	Turkey	Anatolia	0.426113	3800	2500-1200 BCE	39.3458	33.7881	Shotgun	DamgaardScience2018	XX	YES	TP5
MA2208	MA2208	Anatolia_Kalehoyuk_Assyrian_BA	BA	Turkey	Anatolia	0.0904579	3800	2500-1200 BCE	39.3458	33.7881	Shotgun	DamgaardScience2018	XY	YES	TP5
GOR001	GOR001	Anatolia_Gordion_IA	IA	Turkey	Anatolia	7.54874	2116	333 BC -0	39.65	31.97	Shotgun	This Study	XY	YES	TP5
GOR002	GOR002	Anatolia_Gordion_IA	IA	Turkey	Anatolia	0.0743976	2116	333 BC -0	39.65	31.97	Shotgun	This Study	XX	YES	TP5
MA2197	MA2197	Anatolia_Kalehoyuk_IA	IA	Turkey	Anatolia	0.107496	2089	278 BC - 0	39.3458	33.7881	Shotgun	DamgaardScience2018	XX	YES	TP5
BOG020	BOG020	Anatolia_Bogazkoy_Rome	MP	Turkey	Anatolia	2.20288	1790	130-190 CE	40.02	34.61	Shotgun	This Study	XY	YES	TP6
BOG024	BOG024	Anatolia_Bogazkoy_Rome	MP	Turkey	Anatolia	0.48443	1790	130-190 CE	40.02	34.61	Shotgun	This Study	XY	YES	TP6
BOG019	BOG019	Anatolia_Bogazkoy_Rome	MP	Turkey	Anatolia	0.326766	1725	100-350 CE	40.02	34.61	Shotgun	This Study	XY	YES	TP6
BOG028	BOG028	Anatolia_Bogazkoy_Ottoman	MP	Turkey	Anatolia	1.33291	500	1000-1900 CE	40.02	34.61	Shotgun	This Study	XX	YES	TP6
MA2195	MA2195	Anatolia_Kalehoyuk_OttomanI	MP	Turkey	Anatolia	0.826974	375	1200-1950 CE	39.3458	33.7881	Shotgun	DamgaardScience2018	XX	YES	TP6
MA2196	MA2196	Anatolia_Kalehoyuk_OttomanII	MP	Turkey	Anatolia	0.255098	375	1200-1950 CE	39.3458	33.7881	Shotgun	DamgaardScience2018	XX	YES	TP6
MA2198	MA2198	Anatolia_Kalehoyuk_OttomanIII	MP	Turkey	Anatolia	0.725357	350	1400-1800 CE	39.3458	33.7881	Shotgun	DamgaardScience2018	XX	YES	TP6
Kayseri23827	S_Turkish-1.DG	Turkish	PR	Turkey	Anatolia	-	0	present-day	38.7	35.5	Shotgun	MallickNature2016	XY	YES	TP6
Kayseri24424	S_Turkish-2.DG	Turkish	PR	Turkey	Anatolia	-	0	present-day	38.7	35.5	Shotgun	MallickNature2016	XX	YES	TP6
Satsurblia	Satsurblia	CHG	HG	Georgia	S Caucasus	1.08136	13255	11430-11180 calBCE	42.38	42.59	Shotgun	JonesNatureCommunications2015	XY	YES	TP1
Kotias	Kotias	CHG	HG	Georgia	S Caucasus	11.5591	9720	7940-7600 calBCE	42.28	43.28	Shotgun	JonesNatureCommunications2015	XY	YES	TP2
MTT001	MTT001	Caucasus_lowlands_LN	N	Azerbaijan	S Caucasus	0.192454	7636.5	5729-5644 calBCE	40.9419	45.8328	1240K.capture	SkourtaniotiCell2020	XX	YES	TP3
POT002	POT002	Caucasus_lowlands_LN	N	Azerbaijan	S Caucasus	0.112512	7392	5508-5376 calBCE	39.5186	48.65	1240K.capture	SkourtaniotiCell2020	XX	YES	TP3
I2056	I2056	Caucasus_Eneolithic	BA	Russia	S Caucasus	0.0756327	6456	4546-4466	44.4513	40.1029	1240K.capture	WangNatureCommunications2019	XY	YES	TP3
I1634	I1634	Armenia_CA	CA	Armenia	S Caucasus	0.100101	6145	4330-4060 calBCE	39.73	45.2	1240K.capture	LazaridisNature2016	XY	YES	TP3
I1631	I1631	Armenia_CA	CA	Armenia	S Caucasus	0.228955	6100	4250-4050 calBCE	39.73	45.2	1240K.capture	LazaridisNature2016	XX	YES	TP3
I1632	I1632	Armenia_CA	CA	Armenia	S Caucasus	0.191484	6065	4230-4000 calBCE	39.73	45.2	1240K.capture	LazaridisNature2016	XY	YES	TP3
I1409	I1409	Armenia_CA	CA	Armenia	S Caucasus	0.00542607	6057	4229-3985 calBCE	39.73	45.2	1240K.capture	LazaridisNature2016	XX	YES	TP3
I1407	I1407	Armenia_CA	CA	Armenia	S Caucasus	0.129508	5875	4350-3500 BCE	39.73	45.2	1240K.capture	LazaridisNature2016	XY	YES	TP4
ALX002	ALX002	Caucasus_lowlands_LC	CA	Azerbaijan	S Caucasus	0.0324068	5668.5	3776-3661 calBCE	39.3607	48.4614	1240K.capture	SkourtaniotiCell2020	XY	YES	TP4
OSS001	OSS001	Caucasus_Maykop_BA	BA	Russia	S Caucasus	0.0262829	5570	3695-3545 BCE	43.0844	44.6327	1240K.capture	WangNatureCommunications2019	XX	YES	TP4
I6268	I6268	Caucasus_MaykopNovosvobodnaya_BA	BA	Russia	S Caucasus	0.0184921	5564	3696-3532 calBCE	44.385	40.3946	1240K.capture	WangNatureCommunications2019	XY	YES	TP4
I6267	I6267	Caucasus_MaykopNovosvobodnaya_BA	BA	Russia	S Caucasus	0.00965914	5438	3614-3362 calBCE	44.385	40.3946	1240K.capture	WangNatureCommunications2019	XX	YES	TP4
ARM001	ARM001	Caucasus_KuraAraxes_BA	BA	Armenia	S Caucasus	0.0597833	5329.5	3349-3033; 3347-3101 calBCE	40.8667	43.7167	1240K.capture	WangNatureCommunications2019	XX	YES	TP4
I1720	I1720	Caucasus_Maykop_BA	BA	Russia	S Caucasus	0.0020224	5300	NA	43.6863	43.6459	1240K.capture	WangNatureCommunications2019	XY	YES	TP4
I6266	I6266	Caucasus_MaykopNovosvobodnaya_BA	BA	Russia	S Caucasus	0.0350237	5200	NA	44.385	40.3946	1240K.capture	WangNatureCommunications2019	XY	YES	TP4
I6272	I6272	Caucasus_MaykopNovosvobodnaya_BA	BA	Russia	S Caucasus	0.0322828	5200	NA	44.385	40.3946	1240K.capture	WangNatureCommunications2019	XY	YES	TP4
MK5008	MK5008	Caucasus_LateMaykop_BA	BA	Russia	S Caucasus	0.00270992	5185.5	3364-3107	43.9054	43.5219	1240K.capture	WangNatureCommunications2019	XY	YES	TP4
MK5004	MK5004	Caucasus_LateMaykop_BA	BA	Russia	S Caucasus	0.142201	5171	3347-3095	43.9054	43.5219	1240K.capture	WangNatureCommunications2019	XY	YES	TP4
I1658	I1658	Armenia_EBA	BA	Armenia	S Caucasus	0.17721	5169.5	3347-3092 calBCE	40.3907	43.8911	1240K.capture	LazaridisNature2016	XX	YES	TP4
ARM002_ARM003	ARM002_ARM003	Caucasus_KuraAraxes_BA	BA	Armenia	S Caucasus	0.175309	5148	3341-3030; 3366-3106 calBCE	40.8667	43.7167	1240K.capture	WangNatureCommunications2019	XY	YES	TP4
SIJ002	SIJ002	Caucasus_LateMaykop_BA	BA	Russia	S Caucasus	0.112115	5141	3349-3033, 3346-3101 calBCE	45.05	39.91	1240K.capture	WangNatureCommunications2019	XY	YES	TP4
geo015	geo015	Georgia_Doghlauri_KuraAraxes_BA	BA	Georgia	S Caucasus	0.189666	4901	3016-2886 calBCE	41.68	44.77	Shotgun	This Study	XY	YES	TP4
I1635	I1635	Armenia_EBA	BA	Armenia	S Caucasus	0.164067	4492	2619-2465 calBCE	40.65	45.1167	1240K.capture	LazaridisNature2016	XY	YES	TP4
I1633	I1633	Armenia_EBA	BA	Armenia	S Caucasus	0.180882	4464.5	2619-2410 calBCE	40.65	45.1167	1240K.capture	LazaridisNature2016	XX	YES	TP4
KDC001	KDC001	Caucasus_North_BA	BA	Russia	S Caucasus	0.110539	3823.5	1953-1776 , 1971-1777 calBCE	43.354	43.7219	1240K.capture	WangNatureCommunications2019	XY	YES	TP5
RISE413	RISE413	Armenia_MBA	BA	Armenia	S Caucasus	0.01753	3752	1906-1698 calBCE	40.14	45.26	Shotgun	AllentoftNature2015	XY	YES	TP5
KDC002	KDC002	Caucasus_North_BA	BA	Russia	S Caucasus	0.0717952	3734.5	NA	43.354	43.7219	1240K.capture	WangNatureCommunications2019	XX	YES	TP5
RISE416	RISE416	Armenia_MBA	BA	Armenia	S Caucasus	0.0200108	3494	1643-1445 calBCE	40.14	45.26	Shotgun	AllentoftNature2015	XY	YES	TP5
I1656	I1656	Armenia_MBA	BA	Armenia	S Caucasus	0.210888	3401.5	1501-1402 calBCE	40.3772	43.9383	1240K.capture	LazaridisNature2016	XX	YES	TP5
I2051	I2051	Caucasus_Dolmen_BA	BA	Russia	S Caucasus	0.0084601	3260	NA	44.5833	38.1667	1240K.capture	WangNatureCommunications2019	XY	YES	TP5
RISE423	RISE423	Armenia_MBA	BA	Armenia	S Caucasus	0.33175	3256.5	1402-1211 calBCE	40.14	45.26	Shotgun	AllentoftNature2015	XY	YES	TP5
DA35	DA35	Armenia_LchashenMetsamor_BA	BA	Armenia	S Caucasus	1.4588	3227	1419-1135 calBCE	40.5203	44.9308	Shotgun	DamgaardNature2018	XX	YES	TP5
DA31	DA31	Armenia_LchashenMetsamor_BA	BA	Armenia	S Caucasus	0.298703	3200	1400-1100 BCE	40.5203	44.9308	Shotgun	DamgaardNature2018	XY	YES	TP5
gur016	gur016	Georgia_Nazarlebi_BA	BA	Georgia	S Caucasus	0.0215181	3200	1500-1000 BCE	41.33	46.23	Shotgun	This Study	XY	YES	TP5
gur017	gur017	Georgia_Nazarlebi_BA	BA	Georgia	S Caucasus	0.215017	3200	1500-1000 BCE	41.33	46.23	Shotgun	This Study	XY	YES	TP5
gur019	gur019	Georgia_Nazarlebi_BA	BA	Georgia	S Caucasus	0.0301704	3200	1500-1000 BCE	41.33	46.23	Shotgun	This Study	XX	YES	TP5
geo017	geo017	Georgia_Doghlauri_BA	BA	Georgia	S Caucasus	0.0331856	3196	1373-1118 calBCE	41.68	44.77	Shotgun	This Study	XX	YES	TP5
geo005	geo005	Georgia_Didnauri_BA	BA	Georgia	S Caucasus	0.0770052	3104	1258-1049 calBCE	41.46	46.11	Shotgun	This Study	XY	YES	TP5
geo029	geo029	Georgia_Didnauri_BA	BA	Georgia	S Caucasus	0.0922505	3068	1220-1016 calBCE	41.46	46.11	Shotgun	This Study	XY	YES	TP5
RISE408	RISE408	Armenia_LBA	BA	Armenia	S Caucasus	0.0888474	3059	1209-1009 calBCE	40.15	45.86	Shotgun	AllentoftNature2015	XY	YES	TP5
RISE412	RISE412	Armenia_LBA	BA	Armenia	S Caucasus	0.0796381	3019	1193-945 calBCE	40.38	45.18	Shotgun	AllentoftNature2015	XX	YES	TP5
RISE396	RISE396	Armenia_LBA	BA	Armenia	S Caucasus	0.0455347	3014.5	1192-937 calBCE	39.2	46.4	Shotgun	AllentoftNature2015	XX	YES	TP5
RISE407	RISE407	Armenia_LBA	BA	Armenia	S Caucasus	0.165859	2955	1115-895 calBCE	40.15	45.86	Shotgun	AllentoftNature2015	XX	YES	TP5
RISE397	RISE397	Armenia_LBA	BA	Armenia	S Caucasus	0.188754	2901.5	1048-855 calBCE	39.2	46.4	Shotgun	AllentoftNature2015	XY	YES	TP5
geo006	geo006	Georgia_Didnauri_BA	BA	Georgia	S Caucasus	0.0461556	2889	1041-837 calBCE	41.46	46.11	Shotgun	This Study	XY	YES	TP5
zrj003	zrj003	Azerbaijan_Shamakhi_IA	IA	Azerbaijan	S Caucasus	0.273712	1674	206-347 calCE	40.35	47.76	Shotgun	This Study	XY	YES	TP6
armenia293	S_Armenian-1.DG	Armenian	PR	Armenia	S Caucasus	-	0	present-day	40.2	44.5	Shotgun	MallickNature2016	XY	YES	TP6
Armenian222	S_Armenian-2.DG	Armenian	PR	Armenia	S Caucasus	-	0	present-day	40.2	44.5	Shotgun	MallickNature2016	XY	YES	TP6
mg27	S_Georgian-1.DG	Georgian	PR	Georgia	S Caucasus	-	0	present-day	42.5	41.9	Shotgun	MallickNature2016	XY	YES	TP6
mg31	S_Georgian-2.DG	Georgian	PR	Georgia	S Caucasus	-	0	present-day	42.5	41.9	Shotgun	MallickNature2016	XY	YES	TP6
I2312_all	I2312_all	Iran_HG	HG	Iran	Iran	0.0092498	11950	12000-8000 BCE	35.59	53.5	1240K.capture	NarasimhanScience2019	XY	YES	TP1
I1293	I1293	Iran_HG	HG	Iran	Iran	0.00999537	10800	9100-8600 BCE	35.591	53.501	1240K.capture	LazaridisNature2016	XY	YES	TP1
I1954	I1954	Iran_GanjDareh_N	N	Iran	Iran	0.194447	10093	8294-7992 calBCE	34.45	48.116	1240K.capture	NarasimhanScience2019	XY	YES	TP1
I1949	I1949	Iran_GanjDareh_N	N	Iran	Iran	0.00606037	10051.5	8241-7962 calBCE	34.45	48.116	1240K.capture	NarasimhanScience2019	XY	YES	TP1
I1947	I1947	Iran_GanjDareh_N	N	Iran	Iran	0.160985	9973	8210-7836 calBCE	34.45	48.116	1240K.capture	NarasimhanScience2019	XY	YES	TP2
AH2	AH2	Iran_TepeAbdul_N	N	Iran	Iran	0.600545	9930.5	8205-7756 calBCE	34.1883	48.3689	Shotgun	BroushakiScience2016	XY	YES	TP2
AH4	AH4	Iran_TepeAbdul_N	N	Iran	Iran	0.81122	9929.5	8204-7755 calBCE	34.1883	48.3689	Shotgun	BroushakiScience2016	XX	YES	TP2
AH1	AH1	Iran_TepeAbdul_N	N	Iran	Iran	1.08768	9900	8200-7700 BCE	34.1883	48.3689	Shotgun	BroushakiScience2016	XX	YES	TP2
I7527	I7527	Iran_GanjDareh_N	N	Iran	Iran	0.0069953	9900	8200-7700 BCE	34.45	48.116	1240K.capture	NarasimhanScience2019	XX	YES	TP2
I1951	I1951	Iran_GanjDareh_N	N	Iran	Iran	0.00191924	9891.5	8202-7681 calBCE	34.45	48.116	1240K.capture	NarasimhanScience2019	XX	YES	TP2
I1290	I1290	Iran_GanjDareh_N	N	Iran	Iran	-	9846	8179-7613 calBCE	34.45	48.116	1240K.capture	LazaridisNature2016	XX	YES	TP2
I1944	I1944	Iran_GanjDareh_N	N	Iran	Iran	0.00289376	9800	8000-7700 BCE	34.45	48.116	1240K.capture	NarasimhanScience2019	XX	YES	TP2
I1945	I1945	Iran_GanjDareh_N	N	Iran	Iran	0.0130519	9800	8000-7700 BCE	34.45	48.116	1240K.capture	NarasimhanScience2019	XY	YES	TP2
WC1	WC1	Iran_WezmehCave_N	N	Iran	Iran	9.15617	9218.5	7455-7082 calBCE	34.6129	47.1057	Shotgun	BroushakiScience2016	XY	YES	TP2
I4351	I4351	Iran_HajjiFiruz_CA	CA	Iran	Iran	0.10708	7925	6056-5894 calBCE	36.9944	45.4744	1240K.capture	NarasimhanScience2019	XX	YES	TP3
I4241	I4241	Iran_HajjiFiruz_CA	CA	Iran	Iran	0.106784	7907.5	6016-5899 calBCE	36.9944	45.4744	1240K.capture	NarasimhanScience2019	XY	YES	TP3
I2323	I2323	Iran_HajjiFiruz_CA	CA	Iran	Iran	0.0274814	7905.5	6060-5851 calBCE	36.9944	45.4744	1240K.capture	NarasimhanScience2019	XX	YES	TP3
I4349	I4349	Iran_HajjiFiruz_CA	CA	Iran	Iran	0.275751	7755.5	5887-5724 calBCE	36.9944	45.4744	1240K.capture	NarasimhanScience2019	XY	YES	TP3
I1671	I1671	Iran_SehGabi_LN	N	Iran	Iran	0.0395508	7698	5837-5659 calBCE	34.5	47.96	1240K.capture	LazaridisNature2016	XY	YES	TP3
I1670	I1670	Iran_SehGabi_CA	CA	Iran	Iran	0.00863845	6678	4839-4617 calBCE	34.5	47.96	1240K.capture	LazaridisNature2016	XX	YES	TP3
I1662	I1662	Iran_SehGabi_CA	CA	Iran	Iran	0.0560955	6671.5	4831-4612 calBCE	34.5	47.96	1240K.capture	LazaridisNature2016	XY	YES	TP3
I1661	I1661	Iran_SehGabi_CA	CA	Iran	Iran	0.108633	6543.5	4696-4491 calBCE	34.5	47.96	1240K.capture	LazaridisNature2016	XX	YES	TP3
I1674	I1674	Iran_SehGabi_CA	CA	Iran	Iran	0.0738491	5836	3972-3800 calBCE	34.5	47.96	1240K.capture	LazaridisNature2016	XY	YES	TP4
I1665	I1665	Iran_SehGabi_CA	CA	Iran	Iran	0.105871	5826	3956-3796 calBCE	34.5	47.96	1240K.capture	LazaridisNature2016	XX	YES	TP4
I2918	I2918	Iran_TepeHissar_CA	CA	Iran	Iran	0.00205979	5569	3702-3536 calBCE	36.1544	54.3836	1240K.capture	NarasimhanScience2019	XX	YES	TP4
I2921	I2921	Iran_TepeHissar_CA	CA	Iran	Iran	0.00845053	5541	3656-3526 calBCE	36.1544	54.3836	1240K.capture	NarasimhanScience2019	XX	YES	TP4
I2337	I2337	Iran_TepeHissar_CA	CA	Iran	Iran	0.0368992	5530	3641-3519 calBCE	36.1544	54.3836	1240K.capture	NarasimhanScience2019	XY	YES	TP4
sha009	sha009	Iran_ShahTepe_BA	BA	Iran	Iran	0.250492	5137	3345-3029 calBCE	37.1492	54.651	Shotgun	This Study	XX	YES	TP4
sha004	sha004	Iran_ShahTepe_BA	BA	Iran	Iran	3.87765	5244	3487-3101 calBCE	37.1492	54.651	Shotgun	This Study	XY	YES	TP4
sha007	sha007	Iran_ShahTepe_BA	BA	Iran	Iran	3.94578	5184	3368-3100 calBCE	37.1492	54.651	Shotgun	This Study	XX	YES	TP4
sha003	sha003	Iran_ShahTepe_BA	BA	Iran	Iran	3.34613	5100	3200-3100 BCE	37.1492	54.651	Shotgun	This Study	XX	YES	TP4
sha006	sha006	Iran_ShahTepe_BA	BA	Iran	Iran	2.54877	5100	3200-3100 BCE	37.1492	54.651	Shotgun	This Study	XX	YES	TP4
sha008	sha008	Iran_ShahTepe_BA	BA	Iran	Iran	1.80569	5100	3200-3100 BCE	37.1492	54.651	Shotgun	This Study	XX	YES	TP4
sha010	sha010	Iran_ShahTepe_BA	BA	Iran	Iran	1.40064	5100	3200-3100 BCE	37.1492	54.651	Shotgun	This Study	XX	YES	TP4
sha012	sha012	Iran_ShahTepe_BA	BA	Iran	Iran	1.07549	5100	3200-3100 BCE	37.1492	54.651	Shotgun	This Study	XY	YES	TP4
sha014	sha014	Iran_ShahTepe_BA	BA	Iran	Iran	1.99644	5100	3200-3100 BCE	37.1492	54.651	Shotgun	This Study	XY	YES	TP4
I8726	I8726	Iran_Shahr_I_Sokhta_BA2	BA	Iran	Iran	0.0537268	5000	3100-3000 BCE	30.6499	61.4003	1240K.capture	NarasimhanScience2019	XY	YES	TP4
I11483	I11483	Iran_Shahr_I_Sokhta_BA1	BA	Iran	Iran	0.00672847	4953.5	3090-2917 calBCE	30.6499	61.4003	1240K.capture	NarasimhanScience2019	XX	YES	TP4
I8725	I8725	Iran_Shahr_I_Sokhta_BA1	BA	Iran	Iran	0.060077	4895.5	3010-2881 calBCE	30.6499	61.4003	1240K.capture	NarasimhanScience2019	XY	YES	TP4
I8724	I8724	Iran_Shahr_I_Sokhta_BA1	BA	Iran	Iran	0.00786927	4850	3000-2800 BCE	30.6499	61.4003	1240K.capture	NarasimhanScience2019	XY	YES	TP4
I2512	I2512	Iran_TepeHissar_CA	CA	Iran	Iran	0.0115512	4846	2916-2876 calBCE	36.1544	54.3836	1240K.capture	NarasimhanScience2019	XY	YES	TP4
I11462	I11462	Iran_Shahr_I_Sokhta_BA1	BA	Iran	Iran	0.117039	4845.5	2911-2880 calBCE	30.6499	61.4003	1240K.capture	NarasimhanScience2019	XY	YES	TP4
I11479	I11479	Iran_Shahr_I_Sokhta_BA1	BA	Iran	Iran	0.00471685	4754	2911-2697 calBCE	30.6499	61.4003	1240K.capture	NarasimhanScience2019	XX	YES	TP4
I11472	I11472	Iran_Shahr_I_Sokhta_BA3	BA	Iran	Iran	0.00281761	4750	2900-2700 BCE	30.6499	61.4003	1240K.capture	NarasimhanScience2019	XX	YES	TP4
I2924	I2924	Iran_TepeHissar_CA	CA	Iran	Iran	0.0588009	4723.5	2881-2666 calBCE	36.1544	54.3836	1240K.capture	NarasimhanScience2019	XX	YES	TP4
I2925	I2925	Iran_TepeHissar_CA	CA	Iran	Iran	0.0755023	4723.5	2881-2666 calBCE	36.1544	54.3836	1240K.capture	NarasimhanScience2019	XX	YES	TP4
I2923	I2923	Iran_TepeHissar_CA	CA	Iran	Iran	0.0464686	4707	2878-2636 calBCE	36.1544	54.3836	1240K.capture	NarasimhanScience2019	XY	YES	TP4
I11459	I11459	Iran_Shahr_I_Sokhta_BA2	BA	Iran	Iran	0.0275465	4703	2875-2631 calBCE	30.6499	61.4003	1240K.capture	NarasimhanScience2019	XY	YES	TP4
I2928	I2928	Iran_TepeHissar_CA	CA	Iran	Iran	0.0125878	4631.5	2858-2505 calBCE	36.1544	54.3836	1240K.capture	NarasimhanScience2019	XX	YES	TP4
I2513	I2513	Iran_TepeHissar_CA	CA	Iran	Iran	0.0742242	4620.5	2849-2492 calBCE	36.1544	54.3836	1240K.capture	NarasimhanScience2019	XX	YES	TP4
I11458	I11458	Iran_Shahr_I_Sokhta_BA2	BA	Iran	Iran	0.00111744	4600	3200-2100 BCE	30.6499	61.4003	1240K.capture	NarasimhanScience2019	XY	YES	TP4
I11474	I11474	Iran_Shahr_I_Sokhta_BA1	BA	Iran	Iran	0.0601214	4600	2700-2600 BCE	30.6499	61.4003	1240K.capture	NarasimhanScience2019	XY	YES	TP4
I11476	I11476	Iran_Shahr_I_Sokhta_BA1	BA	Iran	Iran	0.12504	4600	3200-2100 BCE	30.6499	61.4003	1240K.capture	NarasimhanScience2019	XX	YES	TP4
I11456	I11456	Iran_Shahr_I_Sokhta_BA2	BA	Iran	Iran	0.109043	4500	2600-2500 BCE	30.6499	61.4003	1240K.capture	NarasimhanScience2019	XX	YES	TP4
I11478	I11478	Iran_Shahr_I_Sokhta_BA1	BA	Iran	Iran	0.11776	4500	3200-1900 BCE	30.6499	61.4003	1240K.capture	NarasimhanScience2019	XY	YES	TP4
I8728	I8728	Iran_Shahr_I_Sokhta_BA2	BA	Iran	Iran	0.0591296	4500	2600-2500 BCE	30.6499	61.4003	1240K.capture	NarasimhanScience2019	XY	YES	TP4
I2927	I2927	Iran_TepeHissar_CA	CA	Iran	Iran	0.0203471	4412.5	2575-2350 calBCE	36.1544	54.3836	1240K.capture	NarasimhanScience2019	XY	YES	TP4
I2514	I2514	Iran_TepeHissar_CA	CA	Iran	Iran	0.187435	4340.5	2474-2307 calBCE	36.1544	54.3836	1240K.capture	NarasimhanScience2019	XY	YES	TP4
I4243	I4243	Iran_HajjiFiruz_BA	BA	Iran	Iran	0.166568	4325.5	2465-2286 calBCE	36.9944	45.4744	1240K.capture	NarasimhanScience2019	XX	YES	TP4
I11466	I11466	Iran_Shahr_I_Sokhta_BA2	BA	Iran	Iran	0.00795265	4200	2500-2000 BCE	30.6499	61.4003	1240K.capture	NarasimhanScience2019	XX	YES	TP4
I2922	I2922	Iran_TepeHissar_CA	CA	Iran	Iran	0.0141866	4062	2197-2027 calBCE	36.1544	54.3836	1240K.capture	NarasimhanScience2019	XX	YES	TP4
I2327	I2327	Iran_HajjiFiruz_IA	IA	Iran	Iran	0.0324362	3056	1193-1019 calBCE	36.9944	45.4744	1240K.capture	NarasimhanScience2019	XY	YES	TP5
F38	F38	Iran_TepeHasanlu_IA	IA	Iran	Iran	1.78062	2851.5	971-832 calBCE	37.005	45.459	Shotgun	BroushakiScience2016	XY	YES	TP5
I1955	I1955	Iran_GanjDareh_MP	MP	Iran	Iran	0.153178	492.5	1430-1485 calCE	34.45	48.116	1240K.capture	LazaridisNature2016	XX	YES	TP6
iran17	S_Iranian-1.DG	Iranian	PR	Iran	Iran	-	0	present-day	35.6	51.5	Shotgun	MallickNature2016	XY	YES	TP6
iran11	S_Iranian-2.DG	Iranian	PR	Iran	Iran	-	0	present-day	35.6	51.5	Shotgun	MallickNature2016	XY	YES	TP6
I0861	I0861	Levant_HG	HG	Israel	Levant	0.0083503	12750	11840-9760 BCE	32.65	35.067	1240K.capture	LazaridisNature2016	XY	YES	TP1
I1072	I1072	Levant_HG	HG	Israel	Levant	0.0274197	12750	11840-9760 BCE	32.65	35.067	1240K.capture	LazaridisNature2016	XY	YES	TP1
I1685	I1685	Levant_HG	HG	Israel	Levant	0.000877957	12750	11840-9760 BCE	32.65	35.067	1240K.capture	LazaridisNature2016	XY	YES	TP1
I1414	I1414	Levant_AinGhazal_N	N	Jordan	Levant	0.00105974	10050	8300-7900 BCE	31.988	35.976	1240K.capture	LazaridisNature2016	XY	YES	TP1
I1700	I1700	Levant_AinGhazal_N	N	Jordan	Levant	0.000923997	10050	8300-7900 BCE	31.988	35.976	1240K.capture	LazaridisNature2016	XY	YES	TP1
I1727	I1727	Levant_AinGhazal_N	N	Jordan	Levant	0.00176938	10050	8300-7900 BCE	31.988	35.976	1240K.capture	LazaridisNature2016	XY	YES	TP1
KFH2_KFH002	KFH2_KFH002	Levant_KfarH_N	N	Kfar Hahoresh	Levant	0.0143774	9600	7700–7600 calBCE	32.7	35.27	1240K.capture	FeldmanNatureCommunication2019	XX	YES	TP2
I1707	I1707	Levant_AinGhazal_N	N	Jordan	Levant	0.00621582	9581.5	7722-7541 calBCE	31.988	35.976	1240K.capture	LazaridisNature2016	XY	YES	TP2
I1710	I1710	Levant_AinGhazal_N	N	Jordan	Levant	0.00619097	9579.5	7733-7526 calBCE	31.988	35.976	1240K.capture	LazaridisNature2016	XY	YES	TP2
I1704	I1704	Levant_AinGhazal_N	N	Jordan	Levant	0.00748689	9202	7446-7058 calBCE	31.988	35.976	1240K.capture	LazaridisNature2016	XX	YES	TP2
BAJ001_BAJ001	BAJ001_BAJ001	Levant_Baja_N	N	Jordan	Levant	0.0307418	8806	7027–6685 calBCE	30.41	35.46	1240K.capture	FeldmanNatureCommunication2019	XX	YES	TP2
I1679	I1679	Levant_AinGhazal_N	N	Jordan	Levant	0.00187476	8800	6900-6800 BCE	31.988	35.976	1240K.capture	LazaridisNature2016	XX	YES	TP2
I0867	I0867	Levant_Motza_PPNB	N	Israel	Levant	0.0843597	8700	7300-6200 BCE	31.79	35.168	1240K.capture	LazaridisNature2016	XY	YES	TP2
I1699	I1699	Levant_AinGhazal_N	N	Jordan	Levant	0.0210028	8700	6800-6700 BCE	31.988	35.976	1240K.capture	LazaridisNature2016	XX	YES	TP2
KRD005	KRD005	Levant_TellKurdu_EC	CA	Turkey	Levant	0.00226366	7660	5756-5664 calBCE	36.3294	36.4443	1240K.capture	SkourtaniotiCell2020	XY	YES	TP3
KRD001	KRD001	Levant_TellKurdu_EC	CA	Turkey	Levant	0.0114234	7630	5720-5640 calBCE	36.3294	36.4443	1240K.capture	SkourtaniotiCell2020	XY	YES	TP3
KRD004	KRD004	Levant_TellKurdu_EC	CA	Turkey	Levant	0.00390714	7623	5714-5632 calBCE	36.3294	36.4443	1240K.capture	SkourtaniotiCell2020	XX	YES	TP3
KRD003	KRD003	Levant_TellKurdu_EC	CA	Turkey	Levant	0.0250739	7614	5706-5622 calBCE	36.3294	36.4443	1240K.capture	SkourtaniotiCell2020	XY	YES	TP3
KRD006	KRD006	Levant_TellKurdu_EC	CA	Turkey	Levant	0.0187027	7550	NA	36.3294	36.4443	1240K.capture	SkourtaniotiCell2020	XX	YES	TP3
KRD002	KRD002	Levant_TellKurdu_EMC	CA	Turkey	Levant	0.00775874	6877	5005-4849 calBCE	36.3294	36.4443	1240K.capture	SkourtaniotiCell2020	XY	YES	TP3
I0644	I0644	Levant_Peqi_In_CA	CA	Israel	Levant	0.0895258	6150	4500–3900 BCE	32.97	35.33	1240K.capture	HarneyNatureCommunications2018	XX	YES	TP3
I1152	I1152	Levant_Peqi_In_CA	CA	Israel	Levant	0.0416123	6150	4500–3900 BCE	32.97	35.33	1240K.capture	HarneyNatureCommunications2018	XX	YES	TP3
I1154	I1154	Levant_Peqi_In_CA	CA	Israel	Levant	0.00227171	6150	4500–3900 BCE	32.97	35.33	1240K.capture	HarneyNatureCommunications2018	XX	YES	TP3
I1155	I1155	Levant_Peqi_In_CA	CA	Israel	Levant	0.00379831	6150	4500–3900 BCE	32.97	35.33	1240K.capture	HarneyNatureCommunications2018	XY	YES	TP3
I1160	I1160	Levant_Peqi_In_CA	CA	Israel	Levant	0.0479803	6150	4500–3900 BCE	32.97	35.33	1240K.capture	HarneyNatureCommunications2018	XY	YES	TP3
I1164	I1164	Levant_Peqi_In_CA	CA	Israel	Levant	0.0144343	6150	4500–3900 BCE	32.97	35.33	1240K.capture	HarneyNatureCommunications2018	XX	YES	TP3
I1165	I1165	Levant_Peqi_In_CA	CA	Israel	Levant	0.0300262	6150	4500–3900 BCE	32.97	35.33	1240K.capture	HarneyNatureCommunications2018	XY	YES	TP3
I1166	I1166	Levant_Peqi_In_CA	CA	Israel	Levant	0.0482757	6150	4500–3900 BCE	32.97	35.33	1240K.capture	HarneyNatureCommunications2018	XY	YES	TP3
I1168	I1168	Levant_Peqi_In_CA	CA	Israel	Levant	0.0391162	6150	4500–3900 BCE	32.97	35.33	1240K.capture	HarneyNatureCommunications2018	XX	YES	TP3
I1170	I1170	Levant_Peqi_In_CA	CA	Israel	Levant	0.0279643	6150	4500–3900 BCE	32.97	35.33	1240K.capture	HarneyNatureCommunications2018	XY	YES	TP3
I1171	I1171	Levant_Peqi_In_CA	CA	Israel	Levant	0.0096343	6150	4500–3900 BCE	32.97	35.33	1240K.capture	HarneyNatureCommunications2018	XY	YES	TP3
I1172	I1172	Levant_Peqi_In_CA	CA	Israel	Levant	0.00517717	6150	4500–3900 BCE	32.97	35.33	1240K.capture	HarneyNatureCommunications2018	XY	YES	TP3
I1177	I1177	Levant_Peqi_In_CA	CA	Israel	Levant	0.00351192	6150	4500–3900 BCE	32.97	35.33	1240K.capture	HarneyNatureCommunications2018	XX	YES	TP3
I1178	I1178	Levant_Peqi_In_CA	CA	Israel	Levant	0.0828296	6150	4500–3900 BCE	32.97	35.33	1240K.capture	HarneyNatureCommunications2018	XY	YES	TP3
I1179	I1179	Levant_Peqi_In_CA	CA	Israel	Levant	0.0199267	6150	4500–3900 BCE	32.97	35.33	1240K.capture	HarneyNatureCommunications2018	XX	YES	TP3
I1181	I1181	Levant_Peqi_In_CA	CA	Israel	Levant	0.00344628	6150	4500–3900 BCE	32.97	35.33	1240K.capture	HarneyNatureCommunications2018	XX	YES	TP3
I1182	I1182	Levant_Peqi_In_CA	CA	Israel	Levant	0.0218007	6150	4500–3900 BCE	32.97	35.33	1240K.capture	HarneyNatureCommunications2018	XX	YES	TP3
I1183_d	I1183_d	Levant_Peqi_In_CA	CA	Israel	Levant	0.0169047	6150	4500–3900 BCE	32.97	35.33	1240K.capture	HarneyNatureCommunications2018	XX	YES	TP3
I1184	I1184	Levant_Peqi_In_CA	CA	Israel	Levant	0.0145543	6150	4500–3900 BCE	32.97	35.33	1240K.capture	HarneyNatureCommunications2018	XX	YES	TP3
I1187	I1187	Levant_Peqi_In_CA	CA	Israel	Levant	0.00454405	6150	4500–3900 BCE	32.97	35.33	1240K.capture	HarneyNatureCommunications2018	XY	YES	TP3
ETM010	ETM010	Levant_Ebla_EMBA	BA	Syria	Levant	0.0661487	4550	NA	35.798	36.798	1240K.capture	SkourtaniotiCell2020	XY	YES	TP4
ETM012	ETM012	Levant_Ebla_EMBA	BA	Syria	Levant	0.088726	4471	2572-2470 calBCE	35.798	36.798	1240K.capture	SkourtaniotiCell2020	XY	YES	TP4
I1706	I1706	Levant_AinGhazal_BA	BA	Jordan	Levant	0.118458	4345	2490-2300 BCE	31.988	35.976	1240K.capture	LazaridisNature2016	XX	YES	TP4
I1730	I1730	Levant_AinGhazal_BA	BA	Jordan	Levant	0.0770968	4344	2489-2299 calBCE	31.988	35.976	1240K.capture	LazaridisNature2016	XY	YES	TP4
I6923	I6923	Levant_Yehud_IBA	BA	Israel	Levant	0.00344156	4200	2500-2000 BCE	32.0324	34.8906	1240K.capture	Agranat-TamirCell2020	XY	YES	TP4
I7003	I7003	Levant_Yehud_IBA	BA	Israel	Levant	0.00486539	4200	2500-2000 BCE	32.0324	34.8906	1240K.capture	Agranat-TamirCell2020	XY	YES	TP4
I4521	I4521	Levant_Megiddo_IBA	BA	Israel	Levant	0.045002	4191.5	2334-2149 calBCE	32.5847	35.0169	1240K.capture	Agranat-TamirCell2020	XY	YES	TP4
I1705	I1705	Levant_AinGhazal_BA	BA	Jordan	Levant	0.0752167	4032	2198-1966 calBCE	31.988	35.976	1240K.capture	LazaridisNature2016	XY	YES	TP4
ETM018	ETM018	Levant_Ebla_EMBA	BA	Syria	Levant	0.00427483	3999.5	2135-1964 calBCE	35.798	36.798	1240K.capture	SkourtaniotiCell2020	XY	YES	TP5
ETM016	ETM016	Levant_Ebla_EMBA	BA	Syria	Levant	0.0282891	3911	2026-1896 calBCE	35.798	36.798	1240K.capture	SkourtaniotiCell2020	XX	YES	TP5
ALA024	ALA024	Levant_Alalakh_MLBA	BA	Turkey	Levant	0.00300241	3895	2111-1779 calBCE	36.2378	36.3847	1240K.capture	SkourtaniotiCell2020	XX	YES	TP5
ETM004	ETM004	Levant_Ebla_EMBA	BA	Syria	Levant	0.00428458	3850	NA	35.798	36.798	1240K.capture	SkourtaniotiCell2020	XX	YES	TP5
ETM005	ETM005	Levant_Ebla_EMBA	BA	Syria	Levant	0.00919827	3850	NA	35.798	36.798	1240K.capture	SkourtaniotiCell2020	XY	YES	TP5
ETM006	ETM006	Levant_Ebla_EMBA	BA	Syria	Levant	0.0177895	3850	NA	35.798	36.798	1240K.capture	SkourtaniotiCell2020	XX	YES	TP5
ETM014	ETM014	Levant_Ebla_EMBA	BA	Syria	Levant	0.0666942	3850	NA	35.798	36.798	1240K.capture	SkourtaniotiCell2020	XX	YES	TP5
ALA015	ALA015	Levant_Alalakh_MLBA	BA	Turkey	Levant	0.0356055	3847.5	2014-1781 calBCE	36.2378	36.3847	1240K.capture	SkourtaniotiCell2020	XY	YES	TP5
ALA084	ALA084	Levant_Alalakh_MLBA	BA	Turkey	Levant	0.0058965	3841.5	2006-1777 calBCE	36.2378	36.3847	1240K.capture	SkourtaniotiCell2020	XY	YES	TP5
I10268	I10268	Levant_Megiddo_MLBA	BA	Israel	Levant	0.0329907	3826.5	1971-1782 calBCE	32.5847	35.0169	1240K.capture	Agranat-TamirCell2020	XY	YES	TP5
I10104	I10104	Levant_Megiddo_MLBA	BA	Israel	Levant	0.00396284	3825	1950-1800 BCE	32.5847	35.0169	1240K.capture	Agranat-TamirCell2020	XY	YES	TP5
I10265	I10265	Levant_Megiddo_MLBA	BA	Israel	Levant	0.00442952	3825	1950-1800 BCE	32.5847	35.0169	1240K.capture	Agranat-TamirCell2020	XX	YES	TP5
ALA035	ALA035	Levant_Alalakh_MLBA	BA	Turkey	Levant	0.0134999	3811	1948-1774 calBCE	36.2378	36.3847	1240K.capture	SkourtaniotiCell2020	XY	YES	TP5
ETM001	ETM001	Levant_Ebla_EMBA	BA	Syria	Levant	0.00775754	3800	NA	35.798	36.798	1240K.capture	SkourtaniotiCell2020	XY	YES	TP5
ALA023	ALA023	Levant_Alalakh_MLBA	BA	Turkey	Levant	0.00639293	3792	1921-1763 calBCE	36.2378	36.3847	1240K.capture	SkourtaniotiCell2020	XX	YES	TP5
ALA095	ALA095	Levant_Alalakh_MLBA	BA	Turkey	Levant	0.0456306	3784.5	1913-1756 calBCE	36.2378	36.3847	1240K.capture	SkourtaniotiCell2020	XY	YES	TP5
ALA004	ALA004	Levant_Alalakh_MLBA	BA	Turkey	Levant	0.0742534	3773.5	1895-1752 calBCE	36.2378	36.3847	1240K.capture	SkourtaniotiCell2020	XY	YES	TP5
ERS1790733	ERS1790733	Levant_Sidon_BA	BA	Lebanon	Levant	1.20958	3770	1950-1690 calBCE	33.5606	35.3981	Shotgun	HaberAJHG2017	XY	YES	TP5
ERS1790729	ERS1790729	Levant_Sidon_BA	BA	Lebanon	Levant	0.533476	3750	1900-1700 BCE	33.5606	35.3981	Shotgun	HaberAJHG2017	XX	YES	TP5
ERS1790731	ERS1790731	Levant_Sidon_BA	BA	Lebanon	Levant	2.57297	3750	1900-1700 BCE	33.5606	35.3981	Shotgun	HaberAJHG2017	XX	YES	TP5
I10092	I10092	Levant_Megiddo_MLBA	BA	Israel	Levant	0.0284138	3750	1900-1700 BCE	32.5847	35.0169	1240K.capture	Agranat-TamirCell2020	XX	YES	TP5
I10093	I10093	Levant_Megiddo_MLBA	BA	Israel	Levant	0.0716305	3750	1900-1700 BCE	32.5847	35.0169	1240K.capture	Agranat-TamirCell2020	XY	YES	TP5
ALA037	ALA037	Levant_Alalakh_MLBA	BA	Turkey	Levant	0.013124	3741.5	1882-1701 calBCE	36.2378	36.3847	1240K.capture	SkourtaniotiCell2020	XX	YES	TP5
ALA008	ALA008	Levant_Alalakh_MLBA	BA	Turkey	Levant	0.0838213	3740.5	1881-1700 calBCE	36.2378	36.3847	1240K.capture	SkourtaniotiCell2020	XY	YES	TP5
I10264	I10264	Levant_Megiddo_MLBA	BA	Israel	Levant	0.0153806	3740	1880-1700 calBCE	32.5847	35.0169	1240K.capture	Agranat-TamirCell2020	XY	YES	TP5
ALA029	ALA029	Levant_Alalakh_MLBA	BA	Turkey	Levant	0.074826	3737.5	1880-1695 calBCE	36.2378	36.3847	1240K.capture	SkourtaniotiCell2020	XX	YES	TP5
ALA013	ALA013	Levant_Alalakh_MLBA	BA	Turkey	Levant	0.287166	3735.5	1878-1693 calBCE	36.2378	36.3847	1240K.capture	SkourtaniotiCell2020	XX	YES	TP5
ALA025	ALA025	Levant_Alalakh_MLBA	BA	Turkey	Levant	0.0754224	3731.5	1877-1686 calBCE	36.2378	36.3847	1240K.capture	SkourtaniotiCell2020	XX	YES	TP5
ALA028	ALA028	Levant_Alalakh_MLBA	BA	Turkey	Levant	0.142863	3721.5	1877-1666 calBCE	36.2378	36.3847	1240K.capture	SkourtaniotiCell2020	XX	YES	TP5
ALA034	ALA034	Levant_Alalakh_MLBA	BA	Turkey	Levant	0.1269	3720	1874-1666 calBCE	36.2378	36.3847	1240K.capture	SkourtaniotiCell2020	XX	YES	TP5
I3965	I3965	Levant_Hazor_MLBA	BA	Israel	Levant	0.0642923	3700	1800-1700 BCE	33.0178	35.5691	1240K.capture	Agranat-TamirCell2020	XY	YES	TP5
I3966	I3966	Levant_Hazor_MLBA	BA	Israel	Levant	0.0813969	3700	1800-1700 BCE	33.0178	35.5691	1240K.capture	Agranat-TamirCell2020	XY	YES	TP5
ERS1790730	ERS1790730	Levant_Sidon_BA	BA	Lebanon	Levant	1.23603	3650	1800-1600 BCE	33.5606	35.3981	Shotgun	HaberAJHG2017	XX	YES	TP5
ERS1790732	ERS1790732	Levant_Sidon_BA	BA	Lebanon	Levant	1.99093	3650	1800-1600 BCE	33.5606	35.3981	Shotgun	HaberAJHG2017	XY	YES	TP5
ALA014	ALA014	Levant_Alalakh_MLBA	BA	Turkey	Levant	0.0674611	3636.5	1743-1630 calBCE	36.2378	36.3847	1240K.capture	SkourtaniotiCell2020	XY	YES	TP5
ALA026	ALA026	Levant_Alalakh_MLBA	BA	Turkey	Levant	0.213779	3636	1744-1628 calBCE	36.2378	36.3847	1240K.capture	SkourtaniotiCell2020	XY	YES	TP5
ALA011	ALA011	Levant_Alalakh_MLBA	BA	Turkey	Levant	0.0852404	3632.5	1741-1624 calBCE	36.2378	36.3847	1240K.capture	SkourtaniotiCell2020	XY	YES	TP5
I10106	I10106	Levant_Megiddo_MLBA	BA	Israel	Levant	0.0084919	3550	1700-1500 BCE	32.5847	35.0169	1240K.capture	Agranat-TamirCell2020	XY	YES	TP5
I10771	I10771	Levant_Megiddo_MLBA	BA	Israel	Levant	0.00370764	3550	1650-1550 BCE	32.5847	35.0169	1240K.capture	Agranat-TamirCell2020	XX	YES	TP5
I10359	I10359	Levant_Megiddo_MLBA	BA	Israel	Levant	0.0218457	3520.5	1623-1518 calBCE	32.5847	35.0169	1240K.capture	Agranat-TamirCell2020	XY	YES	TP5
ALA016	ALA016	Levant_Alalakh_MLBA	BA	Turkey	Levant	0.0210982	3511.5	1617-1506 calBCE	36.2378	36.3847	1240K.capture	SkourtaniotiCell2020	XX	YES	TP5
I10097	I10097	Levant_Megiddo_MLBA	BA	Israel	Levant	0.0272315	3500	1600-1500 BCE	32.5847	35.0169	1240K.capture	Agranat-TamirCell2020	XX	YES	TP5
I10099	I10099	Levant_Megiddo_MLBA	BA	Israel	Levant	0.0396433	3500	1600-1500 BCE	32.5847	35.0169	1240K.capture	Agranat-TamirCell2020	XX	YES	TP5
I10263	I10263	Levant_Megiddo_MLBA	BA	Israel	Levant	0.143945	3500	1600-1500 BCE	32.5847	35.0169	1240K.capture	Agranat-TamirCell2020	XY	YES	TP5
I10768	I10768	Levant_Megiddo_MLBA	BA	Israel	Levant	0.0363999	3500	1600-1500 BCE	32.5847	35.0169	1240K.capture	Agranat-TamirCell2020	XX	YES	TP5
I4525	I4525	Levant_Megiddo_MLBA	BA	Israel	Levant	0.00818437	3500	1600-1500 BCE	32.5847	35.0169	1240K.capture	Agranat-TamirCell2020	XY	YES	TP5
ALA017	ALA017	Levant_Alalakh_MLBA	BA	Turkey	Levant	0.0404968	3490	1614-1466 calBCE	36.2378	36.3847	1240K.capture	SkourtaniotiCell2020	XX	YES	TP5
ALA030	ALA030	Levant_Alalakh_MLBA	BA	Turkey	Levant	0.103082	3484.5	1612-1457 calBCE	36.2378	36.3847	1240K.capture	SkourtaniotiCell2020	XX	YES	TP5
I10266	I10266	Levant_Megiddo_MLBA	BA	Israel	Levant	0.0108807	3475.5	1638-1413 calBCE	32.5847	35.0169	1240K.capture	Agranat-TamirCell2020	XY	YES	TP5
I10769	I10769	Levant_Megiddo_MLBA	BA	Israel	Levant	0.00222307	3450	1550-1450 BCE	32.5847	35.0169	1240K.capture	Agranat-TamirCell2020	XX	YES	TP5
I10770	I10770	Levant_Megiddo_MLBA	BA	Israel	Levant	0.00394819	3450	1550-1450 BCE	32.5847	35.0169	1240K.capture	Agranat-TamirCell2020	XY	YES	TP5
I2198	I2198	Levant_Megiddo_MLBA	BA	Israel	Levant	0.0123869	3420.5	1509-1432 calBCE	32.5847	35.0169	1240K.capture	Agranat-TamirCell2020	XY	YES	TP5
ALA002	ALA002	Levant_Alalakh_MLBA	BA	Turkey	Levant	0.0870307	3398.5	1496-1401 calBCE	36.2378	36.3847	1240K.capture	SkourtaniotiCell2020	XY	YES	TP5
ALA020	ALA020	Levant_Alalakh_MLBA	BA	Turkey	Levant	0.0623692	3398.5	1502-1395 calBCE	36.2378	36.3847	1240K.capture	SkourtaniotiCell2020	XX	YES	TP5
I6571	I6571	Levant_Baqah_MLBA	BA	Jordan	Levant	0.130312	3396	1496-1396 calBCE	32.0845	35.8329	1240K.capture	Agranat-TamirCell2020	XX	YES	TP5
I2195	I2195	Levant_Megiddo_MLBA	BA	Israel	Levant	0.00862133	3389	1600-1278 calBCE	32.5847	35.0169	1240K.capture	Agranat-TamirCell2020	XY	YES	TP5
I4518	I4518	Levant_Megiddo_MLBA	BA	Israel	Levant	0.0104381	3375	1550-1300 BCE	32.5847	35.0169	1240K.capture	Agranat-TamirCell2020	XY	YES	TP5
ALA018	ALA018	Levant_Alalakh_MLBA	BA	Turkey	Levant	0.0734344	3361.5	1497-1326 calBCE	36.2378	36.3847	1240K.capture	SkourtaniotiCell2020	XY	YES	TP5
ALA001	ALA001	Levant_Alalakh_MLBA	BA	Turkey	Levant	0.0813827	3360.5	1496-1325 calBCE	36.2378	36.3847	1240K.capture	SkourtaniotiCell2020	XY	YES	TP5
I2190	I2190	Levant_Megiddo_MLBA	BA	Israel	Levant	0.0138354	3349	1496-1302 calBCE	32.5847	35.0169	1240K.capture	Agranat-TamirCell2020	XY	YES	TP5
I3705	I3705	Levant_Baqah_MLBA	BA	Jordan	Levant	0.143157	3347.5	1492-1303 calBCE	32.0845	35.8329	1240K.capture	Agranat-TamirCell2020	XY	YES	TP5
ALA039	ALA039	Levant_Alalakh_MLBA	BA	Turkey	Levant	0.0866087	3325.5	1448-1303 calBCE	36.2378	36.3847	1240K.capture	SkourtaniotiCell2020	XX	YES	TP5
I3987	I3987	Levant_Baqah_MLBA	BA	Jordan	Levant	0.159573	3310.5	1428-1293 calBCE	32.0845	35.8329	1240K.capture	Agranat-TamirCell2020	XY	YES	TP5
I3706	I3706	Levant_Baqah_MLBA	BA	Jordan	Levant	0.122393	3306	1424-1288 calBCE	32.0845	35.8329	1240K.capture	Agranat-TamirCell2020	XY	YES	TP5
I3703	I3703	Levant_Baqah_MLBA	BA	Jordan	Levant	0.051607	3300	1550-1150 BCE	32.0845	35.8329	1240K.capture	Agranat-TamirCell2020	XY	YES	TP5
I3832	I3832	Levant_Hazor_MLBA	BA	Israel	Levant	0.0169126	3300	1450-1250 BCE	33.0178	35.5691	1240K.capture	Agranat-TamirCell2020	XX	YES	TP5
I3986	I3986	Levant_Baqah_MLBA	BA	Jordan	Levant	0.22405	3300	1550-1150 BCE	32.0845	35.8329	1240K.capture	Agranat-TamirCell2020	XX	YES	TP5
I6460	I6460	Levant_Baqah_MLBA	BA	Jordan	Levant	0.0426281	3300	1550-1150 BCE	32.0845	35.8329	1240K.capture	Agranat-TamirCell2020	XY	YES	TP5
I6462	I6462	Levant_Baqah_MLBA	BA	Jordan	Levant	0.0431082	3300	1550-1150 BCE	32.0845	35.8329	1240K.capture	Agranat-TamirCell2020	XX	YES	TP5
I6464	I6464	Levant_Baqah_MLBA	BA	Jordan	Levant	0.0390167	3300	1550-1150 BCE	32.0845	35.8329	1240K.capture	Agranat-TamirCell2020	XY	YES	TP5
I6564	I6564	Levant_Baqah_MLBA	BA	Jordan	Levant	0.0697538	3300	1550-1150 BCE	32.0845	35.8329	1240K.capture	Agranat-TamirCell2020	XX	YES	TP5
I6565	I6565	Levant_Baqah_MLBA	BA	Jordan	Levant	0.00725161	3300	1550-1150 BCE	32.0845	35.8329	1240K.capture	Agranat-TamirCell2020	XX	YES	TP5
I6566	I6566	Levant_Baqah_MLBA	BA	Jordan	Levant	0.108661	3300	1550-1150 BCE	32.0845	35.8329	1240K.capture	Agranat-TamirCell2020	XY	YES	TP5
I6567	I6567	Levant_Baqah_MLBA	BA	Jordan	Levant	0.04358	3300	1550-1150 BCE	32.0845	35.8329	1240K.capture	Agranat-TamirCell2020	XX	YES	TP5
I6569	I6569	Levant_Baqah_MLBA	BA	Jordan	Levant	0.057424	3300	1550-1150 BCE	32.0845	35.8329	1240K.capture	Agranat-TamirCell2020	XY	YES	TP5
I6570	I6570	Levant_Baqah_MLBA	BA	Jordan	Levant	0.121768	3300	1550-1150 BCE	32.0845	35.8329	1240K.capture	Agranat-TamirCell2020	XX	YES	TP5
I6572	I6572	Levant_Baqah_MLBA	BA	Jordan	Levant	0.111532	3300	1550-1150 BCE	32.0845	35.8329	1240K.capture	Agranat-TamirCell2020	XX	YES	TP5
I3707	I3707	Levant_Baqah_MLBA	BA	Jordan	Levant	0.120864	3287	1409-1265 calBCE	32.0845	35.8329	1240K.capture	Agranat-TamirCell2020	XX	YES	TP5
I3985	I3985	Levant_Baqah_MLBA	BA	Jordan	Levant	0.130706	3273	1412-1234 calBCE	32.0845	35.8329	1240K.capture	Agranat-TamirCell2020	XY	YES	TP5
I6459	I6459	Levant_Baqah_MLBA	BA	Jordan	Levant	0.129518	3248.5	1384-1213 calBCE	32.0845	35.8329	1240K.capture	Agranat-TamirCell2020	XY	YES	TP5
I4517	I4517	Levant_Megiddo_IA	IA	Israel	Levant	0.0252302	2965	1107-923 calBCE	32.5847	35.0169	1240K.capture	Agranat-TamirCell2020	XY	YES	TP5
I2201	I2201	Levant_AbelBethMaacah_IA	IA	Israel	Levant	0.0408569	2878.5	1011-846 calBCE	33.26	35.58	1240K.capture	Agranat-TamirCell2020	XY	YES	TP5
SFI-43	SFI-43	Levant_Beirut_IAIII	IA	Lebanon	Levant	0.314982	2435.5	567 BCE–404 BCE	33.8919	35.4987	Shotgun	HaberAJHG2020	XX	YES	TP5
SFI-42	SFI-42	Levant_Beirut_IAIII	IA	Lebanon	Levant	0.355994	2418	540 BCE–396 BCE	33.8919	35.4987	Shotgun	HaberAJHG2020	XY	YES	TP5
SFI-34	SFI-34	Levant_Beirut_IAIII	IA	Lebanon	Levant	1.41809	2400	NA	33.8919	35.4987	Shotgun	HaberAJHG2020	XY	YES	TP5
SFI-35	SFI-35	Levant_Beirut_IAIII	IA	Lebanon	Levant	0.296788	2400	NA	33.8919	35.4987	Shotgun	HaberAJHG2020	XY	YES	TP5
SFI-36	SFI-36	Levant_Beirut_IAIII	IA	Lebanon	Levant	0.599231	2400	NA	33.8919	35.4987	Shotgun	HaberAJHG2020	XX	YES	TP5
SFI-39	SFI-39	Levant_Beirut_IAIII	IA	Lebanon	Levant	0.52058	2400	NA	33.8919	35.4987	Shotgun	HaberAJHG2020	XY	YES	TP5
SFI-44	SFI-44	Levant_Beirut_IAIII	IA	Lebanon	Levant	1.03751	2400	NA	33.8919	35.4987	Shotgun	HaberAJHG2020	XY	YES	TP5
SFI-45	SFI-45	Levant_Beirut_IAIII	IA	Lebanon	Levant	0.33537	2400	NA	33.8919	35.4987	Shotgun	HaberAJHG2020	XY	YES	TP5
SFI-47	SFI-47	Levant_Beirut_IAIII	IA	Lebanon	Levant	0.809567	2400	NA	33.8919	35.4987	Shotgun	HaberAJHG2020	XY	YES	TP5
SFI-50	SFI-50	Levant_Beirut_IAIII	IA	Lebanon	Levant	0.693815	2400	NA	33.8919	35.4987	Shotgun	HaberAJHG2020	XX	YES	TP5
SFI-55	SFI-55	Levant_Beirut_IAII	IA	Lebanon	Levant	0.354345	2400	NA	33.8919	35.4987	Shotgun	HaberAJHG2020	XY	YES	TP5
SFI-56	SFI-56	Levant_Beirut_IAII	IA	Lebanon	Levant	0.571663	2400	NA	33.8919	35.4987	Shotgun	HaberAJHG2020	XX	YES	TP5
SFI-5	SFI-5	Levant_Beirut_Hellenistic	MP	Lebanon	Levant	0.0976836	2113	234 BCE–92 BCE	33.8919	35.4987	Shotgun	HaberAJHG2020	XY	YES	TP5
SFI-12	SFI-12	Levant_Beirut_Hellenistic	MP	Lebanon	Levant	0.0753842	2099	209 BCE–89 BCE	33.8919	35.4987	Shotgun	HaberAJHG2020	XY	YES	TP5
SFI-20	SFI-20	Levant_Beirut_Hellenistic	MP	Lebanon	Levant	0.769104	2068	199 BCE–37 BCE	33.8919	35.4987	Shotgun	HaberAJHG2020	XX	YES	TP5
SFI-15	SFI-15	Levant_Beirut_MP	MP	Lebanon	Levant	1.20654	2036.5	176 BCE–3 CE	33.8919	35.4987	Shotgun	HaberAJHG2020	XY	YES	TP5
SFI-11	SFI-11	Levant_Beirut_MP	MP	Lebanon	Levant	0.0957891	1996	119 BCE–27 CE	33.8919	35.4987	Shotgun	HaberAJHG2020	XY	YES	TP6
SFI-24	SFI-24	Levant_Beirut_MP	MP	Lebanon	Levant	2.95679	1948.5	55 BCE–58 CE	33.8919	35.4987	Shotgun	HaberAJHG2020	XX	YES	TP6
SFI-33	SFI-33	Levant_Beirut_MP	MP	Lebanon	Levant	2.91472	1815	48 CE–222 CE	33.8919	35.4987	Shotgun	HaberAJHG2020	XX	YES	TP6
QED-7	QED-7	Levant_QornetedDeir_Rome	MP	Lebanon	Levant	1.36704	1637	237- 389 calCE	34.05	35.77	Shotgun	HaberAJHG2019	XX	YES	TP6
QED-2	QED-2	Levant_QornetedDeir_Rome	MP	Lebanon	Levant	1.17548	1628	244- 400 calCE	34.05	35.77	Shotgun	HaberAJHG2019	XY	YES	TP6
QED-12	QED-12	Levant_QornetedDeir_Rome	MP	Lebanon	Levant	0.297675	1500	NA	34.05	35.77	Shotgun	HaberAJHG2019	XX	YES	TP6
QED-4	QED-4	Levant_QornetedDeir_Rome	MP	Lebanon	Levant	0.75591	1421	426- 632 calCE	34.05	35.77	Shotgun	HaberAJHG2019	XX	YES	TP6
SI-42	SI-42	Levant_Sidon_MP	MP	Lebanon	Levant	0.571742	883.5	1058-1075 calCE; 1154-1281 calCE	33.56	35.37	Shotgun	HaberAJHG2019	XY	YES	TP6
SI-53	SI-53	Levant_Sidon_MP_Adm	MP	Lebanon	Levant	3.81662	860.5	1025- 1154 calCE	33.56	35.37	Shotgun	HaberAJHG2019	XY	YES	TP6
SI-38	SI-38	Levant_Sidon_MP	MP	Lebanon	Levant	0.457569	750	NA	33.56	35.37	Shotgun	HaberAJHG2019	XY	YES	TP6
SI-40	SI-40	Levant_Sidon_MP_EU	MP	Lebanon	Levant	0.335341	750	NA	33.56	35.37	Shotgun	HaberAJHG2019	XY	YES	TP6
SI-44	SI-44	Levant_Sidon_MP	MP	Lebanon	Levant	0.387241	750	NA	33.56	35.37	Shotgun	HaberAJHG2019	XY	YES	TP6
SI-47	SI-47	Levant_Sidon_MP_EU	MP	Lebanon	Levant	0.359446	750	NA	33.56	35.37	Shotgun	HaberAJHG2019	XY	YES	TP6
SI-41	SI-41	Levant_Sidon_MP_Adm	MP	Lebanon	Levant	2.67557	723.5	1187- 1266 calCE	33.56	35.37	Shotgun	HaberAJHG2019	XY	YES	TP6
SI-39	SI-39	Levant_Sidon_MP_EU	MP	Lebanon	Levant	0.544465	713	1191- 1283 calCE	33.56	35.37	Shotgun	HaberAJHG2019	XY	YES	TP6
SI-45	SI-45	Levant_Sidon_MP	MP	Lebanon	Levant	3.373	701.5	1219- 1278 calCE	33.56	35.37	Shotgun	HaberAJHG2019	XY	YES	TP6
HGDP00616	S_BedouinB-1.DG	BedouinB	PR	Israel	Levant	-	0	present-day	31	35	Shotgun	MallickNature2016	XY	YES	TP6
HGDP00650	S_BedouinB-2.DG	BedouinB	PR	Israel	Levant	-	0	present-day	31	35	Shotgun	MallickNature2016	XX	YES	TP6
HGDP00569	S_Druze-1.DG	Druze	PR	Israel	Levant	-	0	present-day	32	35	Shotgun	MallickNature2016	XX	YES	TP6
HGDP00597	S_Druze-2.DG	Druze	PR	Israel	Levant	-	0	present-day	32	35	Shotgun	MallickNature2016	XY	YES	TP6
Jordan445	S_Jordanian-1.DG	Jordanian	PR	Jordan	Levant	-	0	present-day	32.055	35.914	Shotgun	MallickNature2016	XX	YES	TP6
Jordan603	S_Jordanian-2.DG	Jordanian	PR	Jordan	Levant	-	0	present-day	32.055	35.914	Shotgun	MallickNature2016	XX	YES	TP6
Jordan214	S_Jordanian-3.DG	Jordanian	PR	Jordan	Levant	-	0	present-day	32.055	35.914	Shotgun	MallickNature2016	XX	YES	TP6
HGDP00722	S_Palestinian-1.DG	Palestinian	PR	Israel	Levant	-	0	present-day	32	35	Shotgun	MallickNature2016	XY	YES	TP6
HGDP00725	S_Palestinian-2.DG	Palestinian	PR	Israel	Levant	-	0	present-day	32	35	Shotgun	MallickNature2016	XX	YES	TP6
HGDP00737	S_Palestinian-3.DG	Palestinian	PR	Israel	Levant	-	0	present-day	32	35	Shotgun	MallickNature2016	XX	YES	TP6
Sam02	S_Samaritan-1.DG	Samaritan	PR	Israel	Levant	-	0	present-day	32.2	35.3	Shotgun	MallickNature2016	XY	YES	TP6
DA245	DA245	Russia_ShamankaII_EN	N	Russia	Baikal	-	7944	6069-5914 calBCE	51.6983	103.703	Shotgun	DamgaardScience2019	-	NO
DA249	DA249	Russia_ShamankaII_EN	N	Russia	Baikal	-	7840	5987-5782 calBCE	51.6983	103.703	Shotgun	DamgaardScience2019	-	NO
DA357	DA357	Russia_Lokomotiv_EN	N	Russia	Baikal	-	7785	5981-5723 calBCE	52.2869	104.249	Shotgun	DamgaardScience2019	-	NO
DA246	DA246	Russia_ShamankaII_EN	N	Russia	Baikal	-	7723	5884-5669 calBCE	51.6983	103.703	Shotgun	DamgaardScience2019	-	NO
DA247	DA247	Russia_ShamankaII_EN	N	Russia	Baikal	-	7689	5837-5660 calBCE	51.6983	103.703	Shotgun	DamgaardScience2019	-	NO
DA248	DA248	Russia_ShamankaII_EN	N	Russia	Baikal	-	7646	5762-5629 calBCE	51.6983	103.703	Shotgun	DamgaardScience2019	-	NO
DA341	DA341	Russia_Lokomotiv_EN	N	Russia	Baikal	-	7577	5714-5561 calBCE	52.2869	104.249	Shotgun	DamgaardScience2019	-	NO
DA359	DA359	Russia_Lokomotiv_EN	N	Russia	Baikal	-	7545	5713-5482 calBCE	52.2869	104.249	Shotgun	DamgaardScience2019	-	NO
DA250	DA250	Russia_ShamankaII_EN	N	Russia	Baikal	-	7377	5524-5365 calBCE	51.6983	103.703	Shotgun	DamgaardScience2019	-	NO
DA252	DA252	Russia_ShamankaII_EN	N	Russia	Baikal	-	7317	5473-5229 calBCE	51.6983	103.703	Shotgun	DamgaardScience2019	-	NO
DA251	DA251	Russia_ShamankaII_EN	N	Russia	Baikal	-	7299	5471-5222 calBCE	51.6983	103.703	Shotgun	DamgaardScience2019	-	NO
DA253	DA253	Russia_ShamankaII_EN	N	Russia	Baikal	-	7240	5371-5216 calBCE	51.6983	103.703	Shotgun	DamgaardScience2019	-	NO
DA362	DA362	Russia_ShamankaII_EN	N	Russia	Baikal	-	7230	5362-5216 calBCE	51.6983	103.703	Shotgun	DamgaardScience2019	-	NO
DA340	DA340	Russia_Lokomotiv_EN	N	Russia	Baikal	-	7023	5217-4852 calBCE	52.2869	104.249	Shotgun	DamgaardScience2019	-	NO
DA342	DA342	Russia_Ust-Ida_LN	N	Russia	Baikal	-	5617	3793-3526 calBCE	53.1889	103.368	Shotgun	DamgaardScience2019	-	NO
DA344	DA344	Russia_Ust-Ida_LN	N	Russia	Baikal	-	5595	3945-3373 calBCE	53.1889	103.368	Shotgun	DamgaardScience2019	-	NO
DA355	DA355	Russia_Ust-Ida_LN	N	Russia	Baikal	-	5469	3644-3372 calBCE	53.1889	103.368	Shotgun	DamgaardScience2019	-	NO
DA345	DA345	Russia_Ust-Ida_LN	N	Russia	Baikal	-	5454	3637-3371 calBCE	53.1889	103.368	Shotgun	DamgaardScience2019	-	NO
DA343	DA343	Russia_Ust-Ida_EBA	BA	Russia	Baikal	-	4819	3083-2638 calBCE	53.1889	103.368	Shotgun	DamgaardScience2019	-	NO
DA358	DA358	Russia_Kurma_EBA	BA	Russia	Baikal	-	4713	2883-2633 calBCE	53.1792	106.963	Shotgun	DamgaardScience2019	-	NO
DA360	DA360	Russia_Kurma_EBA	BA	Russia	Baikal	-	4704	2878-2631 calBCE	53.1792	106.963	Shotgun	DamgaardScience2019	-	NO
DA354	DA354	Russia_Kurma_EBA	BA	Russia	Baikal	-	4591	2856-2492 calBCE	53.1792	106.963	Shotgun	DamgaardScience2019	-	NO
DA337	DA337	Russia_ShamankaII_EN	N	Russia	Baikal	-	4328	2461-2295 calBCE	51.6983	103.703	Shotgun	DamgaardScience2019	-	NO
DA353	DA353	Russia_Ust-Ida_EBA	BA	Russia	Baikal	-	4285	2565-2140 calBCE	53.1889	103.368	Shotgun	DamgaardScience2019	-	NO
DA356	DA356	Russia_Ust-Ida_EBA	BA	Russia	Baikal	-	4277	2456-2206 calBCE	53.1889	103.368	Shotgun	DamgaardScience2019	-	NO
DA335	DA335	Russia_ShamankaII_EN	N	Russia	Baikal	-	4200	2500-2000 BCE	51.6983	103.703	Shotgun	DamgaardScience2019	-	NO
DA336	DA336	Russia_ShamankaII_EN	N	Russia	Baikal	-	4200	2500-2000 BCE	51.6983	103.703	Shotgun	DamgaardScience2019	-	NO
DA361	DA361	Russia_Ust-Ida_EBA	BA	Russia	Baikal	-	4130	2445-1978 calBCE	53.1889	103.368	Shotgun	DamgaardScience2019	-	NO
DA334	DA334	Russia_ShamankaII_EN	N	Russia	Baikal	-	4129	2284-2055 calBCE	51.6983	103.703	Shotgun	DamgaardScience2019	-	NO
DA339	DA339	Russia_ShamankaII_EN	N	Russia	Baikal	-	4040	2200-1977 calBCE	51.6983	103.703	Shotgun	DamgaardScience2019	-	NO
Sidelkino	Sidelkino	EHG	HG	Russia	EHG/Steppe	-	11321	9649-9284 calBCE	54.53	51.11	Shotgun	DamgaardScience2018	-	NO
I0061	I0061	EHG	HG	Russia	EHG/Steppe	-	8450	7050-5950 BCE	61.65	35.65	1240K.capture	MathiesonNature2015	-	NO
I0211	I0211	EHG	HG	Russia	EHG/Steppe	-	8450	7050-5950 BCE	61.65	35.65	1240K.capture	MathiesonNature2015	-	NO
I0429	I0429	Yamnaya	BA	Russia	EHG/Steppe	-	5074	3339-2916 calBCE	53.64	50.655	1240K.capture	MathiesonNature2015	-	NO
I7489	I7489	Yamnaya	BA	Russia	EHG/Steppe	-	5047	3326-2926 calBCE	52.9128	50.9906	1240K.capture	NarasimhanScience2019	-	NO
I0439	I0439	Yamnaya	BA	Russia	EHG/Steppe	-	5021	3322-2921 calBCE	53.64	50.655	1240K.capture	MathiesonNature2015	-	NO
I0444	I0444	Yamnaya	BA	Russia	EHG/Steppe	-	5003	3335-2883 calBCE	53.1812	51.2225	1240K.capture	MathiesonNature2015	-	NO
I0357	I0357	Yamnaya	BA	Russia	EHG/Steppe	-	4942	3093-2911 calBCE	53.64	50.655	1240K.capture	MathiesonNature2015	-	NO
RISE550	RISE550	Yamnaya	BA	Russia	EHG/Steppe	-	4916	3335-2634 calBCE	46.556	43.676	Shotgun	AllentoftNature2015	-	NO
I0370	I0370	Yamnaya	BA	Russia	EHG/Steppe	-	4850	3300-2500 BCE	51.27	58.18	1240K.capture	MathiesonNature2015	-	NO
I0443	I0443	Yamnaya	BA	Russia	EHG/Steppe	-	4850	3300-2500 BCE	53.6397	50.6643	1240K.capture	MathiesonNature2015	-	NO
I2105	I2105	Yamnaya	BA	Ukraine	EHG/Steppe	-	4850	3300-2500 BCE	48.2204	37.1461	1240K.capture	MathiesonNature2018	-	NO
I3141	I3141	Yamnaya	BA	Ukraine	EHG/Steppe	-	4850	3300-2500 BCE	48.2204	37.1461	1240K.capture	MathiesonNature2018	-	NO
RISE546	RISE546	Yamnaya	BA	Russia	EHG/Steppe	-	4850	3300-2500 BCE	46.539	43.699	Shotgun	AllentoftNature2015	-	NO
RISE548	RISE548	Yamnaya	BA	Russia	EHG/Steppe	-	4850	3300-2500 BCE	46.539	43.699	Shotgun	AllentoftNature2015	-	NO
I0231	I0231	Yamnaya	BA	Russia	EHG/Steppe	-	4844	2911-2881 calBCE	53.0856	49.4659	1240K.capture	NarasimhanScience2019	-	NO
I0438	I0438	Yamnaya	BA	Russia	EHG/Steppe	-	4785	3020-2631 calBCE	53.38	50.38	1240K.capture	MathiesonNature2015	-	NO
I0441	I0441	Yamnaya	BA	Russia	EHG/Steppe	-	4752	3010-2623 calBCE	52.3	52.05	1240K.capture	MathiesonNature2015	-	NO
RISE547	RISE547	Yamnaya	BA	Russia	EHG/Steppe	-	4713	2886-2631 calBCE	46.539	43.699	Shotgun	AllentoftNature2015	-	NO
RISE240	RISE240	Yamnaya	BA	Russia	EHG/Steppe	-	4705	2879-2631 calBCE	46.58	43.678	Shotgun	AllentoftNature2015	-	NO
RISE552	RISE552	Yamnaya	BA	Russia	EHG/Steppe	-	4382	2846-2144 calBCE	46.615	43.334	Shotgun	AllentoftNature2015	-	NO
GD13a	GD13a	Iran_Ganj_Dareh_N_SG	N	Iran	Iran	-	7850	8000-7700 BCE	34.45	48.116	Shotgun	Gallego-LlorenteScientificReports2016	-	NO
PG2001	PG2001	Russia_Eneolithic_steppe	BA	Russia	N Caucasus	-	6850	4994-4802 calBCE	43.8227	43.3503	1240K.capture	WangNatureCommunications2019	-	NO
VJ1001	VJ1001	Russia_Eneolithic_steppe	BA	Russia	N Caucasus	-	6230	4337-4177 calBCE	44.02	43.1555	1240K.capture	WangNatureCommunications2019	-	NO
PG2004	PG2004	Russia_Eneolithic_steppe	BA	Russia	N Caucasus	-	6088	4240-4047 calBCE	43.8227	43.3503	1240K.capture	WangNatureCommunications2019	-	NO
AY2003	AY2003	Steppe_Maykop	BA	Russia	N Caucasus	-	5452	3630-3376 calBCE	45.6883	43.2646	1240K.capture	WangNatureCommunications2019	-	NO
AY2001	AY2001	Steppe_Maykop	BA	Russia	N Caucasus	-	5397	3514-3360 calBCE	45.6883	43.2646	1240K.capture	WangNatureCommunications2019	-	NO
SA6001	SA6001	Steppe_Maykop	BA	Russia	N Caucasus	-	5397	3520-3371 calBCE	45.7257	43.9869	1240K.capture	WangNatureCommunications2019	-	NO
SA6004	SA6004	Steppe_Maykop	BA	Russia	N Caucasus	-	5159	3359-3034 calBCE	45.7257	43.9869	1240K.capture	WangNatureCommunications2019	-	NO
MK3003	MK3003	Russia_Catacomb	BA	Russia	N Caucasus	-	5150	3400-3000 BCE	43.9054	43.5219	1240K.capture	WangNatureCommunications2019	-	NO
RK1003	RK1003	North_Caucasus	BA	Russia	N Caucasus	-	4764	2899-2701 calBCE	45.5372	41.1165	1240K.capture	WangNatureCommunications2019	-	NO
GW1001	GW1001	North_Caucasus	BA	Russia	N Caucasus	-	4718	2883-2638 calBCE	44.0319	43.13	1240K.capture	WangNatureCommunications2019	-	NO
MK5009	MK5009	North_Caucasus	BA	Russia	N Caucasus	-	4705	2879-2631 calBCE	43.9054	43.5219	1240K.capture	WangNatureCommunications2019	-	NO
BU2001	BU2001	North_Caucasus	BA	Russia	N Caucasus	-	4675	2866-2582 calBCE	44.0236	42.8185	1240K.capture	WangNatureCommunications2019	-	NO
KBD002	KBD002	Late_North_Caucasus	BA	Russia	N Caucasus	-	4670	2866-2580 calBCE	44.0534	43.2103	1240K.capture	WangNatureCommunications2019	-	NO
RK4002	RK4002	Russia_Catacomb	BA	Russia	N Caucasus	-	4510	2662-2474 calBCE	45.536	41.0595	1240K.capture	WangNatureCommunications2019	-	NO
LYG001	LYG001	North_Caucasus	BA	Russia	N Caucasus	-	4477	2580-2470 calBCE	43.9254	43.5303	1240K.capture	WangNatureCommunications2019	-	NO
PG2002	PG2002	North_Caucasus	BA	Russia	N Caucasus	-	4361	2476-2303 calBCE	43.8227	43.3503	1240K.capture	WangNatureCommunications2019	-	NO
SA6003	SA6003	Russia_Catacomb	BA	Russia	N Caucasus	-	4318	2470-2209 calBCE	45.7257	43.9869	1240K.capture	WangNatureCommunications2019	-	NO
RK4001	RK4001	Russia_Catacomb	BA	Russia	N Caucasus	-	4238	2451-2201 calBCE	45.536	41.0595	1240K.capture	WangNatureCommunications2019	-	NO
I1723	I1723	North_Caucasus	BA	Russia	N Caucasus	-	4035	2192-1985 calBCE	43.8263	42.7162	1240K.capture	WangNatureCommunications2019	-	NO
NV3001	NV3001	Russia_Lola	BA	Russia	N Caucasus	-	3945	2127-1924 calBCE	44.7349	41.9387	1240K.capture	WangNatureCommunications2019	-	NO
Paglicci133	Paglicci133	Vestonice	HG	Italy	WHG	-	32895	32630-29260 BCE	41.65	15.61	1240K.capture	FuNature2016	-	NO
KremsWA3	KremsWA3	Vestonice	HG	Austria	WHG	-	30950	29500-28500 BCE	48.41	15.59	1240K.capture	FuNature2016	-	NO
Vestonice13	Vestonice13	Vestonice	HG	Czech Republic	WHG	-	30870	29120-28720 BCE	48.53	16.39	1240K.capture	FuNature2016	-	NO
Vestonice14	Vestonice14	Vestonice	HG	Czech Republic	WHG	-	30870	29120-28720 BCE	48.53	16.39	1240K.capture	FuNature2016	-	NO
Vestonice15	Vestonice15	Vestonice	HG	Czech Republic	WHG	-	30870	29120-28720 BCE	48.53	16.39	1240K.capture	FuNature2016	-	NO
Pavlov1	Pavlov1	Vestonice	HG	Czech Republic	WHG	-	30260	29160-27460 BCE	48.53	16.39	1240K.capture	FuNature2016	-	NO
Vestonice16	Vestonice16	Vestonice	HG	Czech Republic	WHG	-	30010	28760-27360 BCE	48.53	16.39	1240K.capture	FuNature2016	-	NO
Vestonice43	Vestonice43	Vestonice	HG	Czech Republic	WHG	-	30010	28760-27360 BCE	48.53	16.39	1240K.capture	FuNature2016	-	NO
Ostuni2	Ostuni2	Vestonice	HG	Italy	WHG	-	28975	27360-26690 calBCE	40.73	17.57	1240K.capture	FuNature2016	-	NO
GoyetQ53-1	GoyetQ53-1	Vestonice	HG	Belgium	WHG	-	27975	26280-25770 calBCE	50.26	4.28	1240K.capture	FuNature2016	-	NO
Paglicci108	Paglicci108	Vestonice	HG	Italy	WHG	-	27750	26480-25120 BCE	41.65	15.61	1240K.capture	FuNature2016	-	NO
Ostuni1	Ostuni1	Vestonice	HG	Italy	WHG	-	27620	25860-25480 calBCE	40.73	17.57	1240K.capture	FuNature2016	-	NO
GoyetQ376-19	GoyetQ376-19	Vestonice	HG	Belgium	WHG	-	27515	25770-25360 calBCE	50.26	4.28	1240K.capture	FuNature2016	-	NO
GoyetQ56-16	GoyetQ56-16	Vestonice	HG	Belgium	WHG	-	26320	24650-24090 calBCE	50.26	4.28	1240K.capture	FuNature2016	-	NO
ElMiron	ElMiron	ElMiron	HG	Spain	WHG	-	18720	16880-16660 calBCE	43.26	-3.45	1240K.capture	FuNature2016	-	NO
Rigney1	Rigney1	ElMiron	HG	France	WHG	-	15465	13740-13290 calBCE	47.23	6.1	1240K.capture	FuNature2016	-	NO
HohleFels49	HohleFels49	ElMiron	HG	Germany	WHG	-	15130	14050-12310 BCE	48.22	9.45	1240K.capture	FuNature2016	-	NO
GoyetQ-2	GoyetQ-2	ElMiron	HG	Belgium	WHG	-	15005	13280-12830 calBCE	50.26	4.28	1240K.capture	FuNature2016	-	NO
Brillenhohle	Brillenhohle	ElMiron	BA	Germany	WHG	-	14780	13170-12490 calBCE	48.24	9.46	1240K.capture	FuNature2016	-	NO
HohleFels79	HohleFels79	ElMiron	HG	Germany	WHG	-	14670	13120-12320 calBCE	48.22	9.45	1240K.capture	FuNature2016	-	NO
Burkhardtshohle	Burkhardtshohle	ElMiron	HG	Germany	WHG	-	14620	13127-12211 calBCE	48.32	9.35	1240K.capture	FuNature2016	-	NO
I2158	I2158	Villabruna	HG	Italy	WHG	-	14274.5	14776-9873 BCE	37.93	12.33	1240K.capture	MathiesonNature2018	-	NO
Villabruna	Villabruna	Villabruna	HG	Italy	WHG	-	13980	12230-11830 calBCE	46.15	12.21	1240K.capture	FuNature2016	-	NO
Rochedane	Rochedane	Villabruna	HG	France	WHG	-	12960	11140-10880 calBCE	47.21	6.45	1240K.capture	MathiesonNature2018	-	NO
Iboussieres25-1	Iboussieres25-1	Villabruna	HG	France	WHG	-	11725	10090-9460 BCE	44.29	4.46	1240K.capture	MathiesonNature2018	-	NO
Iboussieres31-2	Iboussieres31-2	Villabruna	HG	France	WHG	-	11725	10090-9460 BCE	44.29	4.46	1240K.capture	MathiesonNature2018	-	NO
Ranchot88	Ranchot88	Villabruna	HG	France	WHG	-	10085	8290-7980 calBCE	47.91	5.43	1240K.capture	FuNature2016	-	NO
LesCloseaux13	LesCloseaux13	Villabruna	HG	France	WHG	-	9900	8290-7610 calBCE	48.52	2.11	1240K.capture	FuNature2016	-	NO
Falkenstein	Falkenstein	Villabruna	HG	Germany	WHG	-	9200	7460-7040 calBCE	48.06	9.04	1240K.capture	MathiesonNature2018	-	NO
I1875	I1875	Villabruna	HG	Croatia	WHG	-	9117.5	7308-7027 calBCE	42.97	16.71	1240K.capture	MathiesonNature2018	-	NO
Ofnet	Ofnet	Villabruna	HG	Germany	WHG	-	8245	6480-6110 calBCE	48.49	10.27	1240K.capture	FuNature2016	-	NO
Chaudardes1	Chaudardes1	Villabruna	HG	France	WHG	-	8218	6400-6086 calBCE	49.24	3.46	1240K.capture	FuNature2016	-	NO
Loschbour	Loschbour	Villabruna	HG	Luxembourg	WHG	-	8050	6210-5990 calBCE	49.81	6.4	Shotgun	LazaridisNature2014	-	NO
BerryAuBac	BerryAuBac	Villabruna	HG	France	WHG	-	7237	5368-5216 calBCE	49.24	3.54	1240K.capture	MathiesonNature2018	-	NO
I1960	I1960	West_Siberian_HG	HG	Russia	WSHG	-	8116	6329-6079 calBCE	56.0362	69.3389	1240K.capture	NarasimhanScience2019	-	NO
I1958	I1958	West_Siberian_HG	HG	Russia	WSHG	-	6606	4723-4550 calBCE	56.0362	69.3389	1240K.capture	NarasimhanScience2019	-	NO
I5766	I5766	West_Siberian_HG	HG	Russia	WSHG	-	6049	4230-3984 calBCE	57.3589	65.365	1240K.capture	NarasimhanScience2019	-	NO
