# Supplementary material for: Spatial and temporal heterogeneity in human mobility patterns in Holocene Southwest Asia and the East Mediterranean
Source: Curr Biol. 2023 Jan 9;33(1):41–57.e15. doi: 10.1016/j.cub.2022.11.034 (PMC9839366; doi:10.1016/j.cub.2022.11.034)
Supplement: Table S3. f4-statistics results, related to Figures 3 and S1–S4, Table S4, and STAR Methods [file mmc4.xlsx]

## Sheet: Sheet1
Related Figure	f4 pattern	X	B	A	f4	SE	Z (f4/SE)	#SNPs
Figure S1	f4(YRI, Anatolia HG|N; CHG, S Caucasus Post Neolithic)	Anatolia_Aktopraklik_N	CHG	Armenia_CA	0.002142	0.000317	6.7571	1665558
Figure S1	f4(YRI, Anatolia HG|N; CHG, S Caucasus Post Neolithic)	Anatolia_Aktopraklik_N	CHG	Armenia_EBA	0.001606	0.000337	4.76558	1403089
Figure S1	f4(YRI, Anatolia HG|N; CHG, S Caucasus Post Neolithic)	Anatolia_Aktopraklik_N	CHG	Armenia_LBA	0.001451	0.000283	5.12721	1519172
Figure S1	f4(YRI, Anatolia HG|N; CHG, S Caucasus Post Neolithic)	Anatolia_Aktopraklik_N	CHG	Armenia_LchashenMetsamor_BA	0.001882	0.000343	5.48688	3178581
Figure S1	f4(YRI, Anatolia HG|N; CHG, S Caucasus Post Neolithic)	Anatolia_Aktopraklik_N	CHG	Armenia_MBA	0.001359	0.000338	4.02071	1726090
Figure S1	f4(YRI, Anatolia HG|N; CHG, S Caucasus Post Neolithic)	Anatolia_Aktopraklik_N	CHG	Azerbaijan_Shamakhi_IA	0.000845	0.000383	2.20627	989101
Figure S1	f4(YRI, Anatolia HG|N; CHG, S Caucasus Post Neolithic)	Anatolia_Aktopraklik_N	CHG	Caucasus_Dolmen_BA	0.00207	0.000971	2.13182	72151
Figure S1	f4(YRI, Anatolia HG|N; CHG, S Caucasus Post Neolithic)	Anatolia_Aktopraklik_N	CHG	Caucasus_Eneolithic	0.002008	0.000564	3.56028	505084
Figure S1	f4(YRI, Anatolia HG|N; CHG, S Caucasus Post Neolithic)	Anatolia_Aktopraklik_N	CHG	Caucasus_KuraAraxes_BA	0.00122	0.000421	2.89786	867859
Figure S1	f4(YRI, Anatolia HG|N; CHG, S Caucasus Post Neolithic)	Anatolia_Aktopraklik_N	CHG	Caucasus_LateMaykop_BA	0.001316	0.000419	3.14081	826178
Figure S1	f4(YRI, Anatolia HG|N; CHG, S Caucasus Post Neolithic)	Anatolia_Aktopraklik_N	CHG	Caucasus_lowlands_LC	0.002516	0.000674	3.73294	243433
Figure S1	f4(YRI, Anatolia HG|N; CHG, S Caucasus Post Neolithic)	Anatolia_Aktopraklik_N	CHG	Caucasus_lowlands_LN	0.002703	0.000454	5.95374	837305
Figure S1	f4(YRI, Anatolia HG|N; CHG, S Caucasus Post Neolithic)	Anatolia_Aktopraklik_N	CHG	Caucasus_Maykop_BA	0.001613	0.000595	2.71092	268206
Figure S1	f4(YRI, Anatolia HG|N; CHG, S Caucasus Post Neolithic)	Anatolia_Aktopraklik_N	CHG	Caucasus_MaykopNovosvobodnaya_BA	0.002385	0.000442	5.39593	572479
Figure S1	f4(YRI, Anatolia HG|N; CHG, S Caucasus Post Neolithic)	Anatolia_Aktopraklik_N	CHG	Caucasus_North_BA	0.001454	0.000444	3.27477	694459
Figure S1	f4(YRI, Anatolia HG|N; CHG, S Caucasus Post Neolithic)	Anatolia_Aktopraklik_N	CHG	Georgia_Didnauri_BA	0.000947	0.000355	2.66761	735603
Figure S1	f4(YRI, Anatolia HG|N; CHG, S Caucasus Post Neolithic)	Anatolia_Aktopraklik_N	CHG	Georgia_Doghlauri_BA	0.000518	0.00063	0.822222	128374
Figure S1	f4(YRI, Anatolia HG|N; CHG, S Caucasus Post Neolithic)	Anatolia_Aktopraklik_N	CHG	Georgia_Doghlauri_KuraAraxes_BA	0.000981	0.000419	2.34129	700479
Figure S1	f4(YRI, Anatolia HG|N; CHG, S Caucasus Post Neolithic)	Anatolia_Aktopraklik_N	CHG	Georgia_Nazarlebi_BA	0.001174	0.000372	3.15591	928119
Figure S1	f4(YRI, Anatolia HG|N; CHG, S Caucasus Post Neolithic)	Anatolia_Barcin_N	CHG	Armenia_CA	0.003106	0.00022	14.1182	1491049
Figure S1	f4(YRI, Anatolia HG|N; CHG, S Caucasus Post Neolithic)	Anatolia_Barcin_N	CHG	Armenia_EBA	0.003079	0.000247	12.4656	1274625
Figure S1	f4(YRI, Anatolia HG|N; CHG, S Caucasus Post Neolithic)	Anatolia_Barcin_N	CHG	Armenia_LBA	0.001823	0.00021	8.68095	1236272
Figure S1	f4(YRI, Anatolia HG|N; CHG, S Caucasus Post Neolithic)	Anatolia_Barcin_N	CHG	Armenia_LchashenMetsamor_BA	0.002135	0.000234	9.12393	2390230
Figure S1	f4(YRI, Anatolia HG|N; CHG, S Caucasus Post Neolithic)	Anatolia_Barcin_N	CHG	Armenia_MBA	0.001951	0.000231	8.44589	1478869
Figure S1	f4(YRI, Anatolia HG|N; CHG, S Caucasus Post Neolithic)	Anatolia_Barcin_N	CHG	Azerbaijan_Shamakhi_IA	0.000615	0.000287	2.14286	727410
Figure S1	f4(YRI, Anatolia HG|N; CHG, S Caucasus Post Neolithic)	Anatolia_Barcin_N	CHG	Caucasus_Dolmen_BA	0.002565	0.00058	4.42241	71307
Figure S1	f4(YRI, Anatolia HG|N; CHG, S Caucasus Post Neolithic)	Anatolia_Barcin_N	CHG	Caucasus_Eneolithic	0.002658	0.00038	6.99474	497035
Figure S1	f4(YRI, Anatolia HG|N; CHG, S Caucasus Post Neolithic)	Anatolia_Barcin_N	CHG	Caucasus_KuraAraxes_BA	0.002304	0.00027	8.53333	836794
Figure S1	f4(YRI, Anatolia HG|N; CHG, S Caucasus Post Neolithic)	Anatolia_Barcin_N	CHG	Caucasus_LateMaykop_BA	0.002914	0.000264	11.0379	797063
Figure S1	f4(YRI, Anatolia HG|N; CHG, S Caucasus Post Neolithic)	Anatolia_Barcin_N	CHG	Caucasus_lowlands_LC	0.003952	0.000412	9.59223	242446
Figure S1	f4(YRI, Anatolia HG|N; CHG, S Caucasus Post Neolithic)	Anatolia_Barcin_N	CHG	Caucasus_lowlands_LN	0.003979	0.000287	13.8641	816130
Figure S1	f4(YRI, Anatolia HG|N; CHG, S Caucasus Post Neolithic)	Anatolia_Barcin_N	CHG	Caucasus_Maykop_BA	0.003618	0.000382	9.4712	266083
Figure S1	f4(YRI, Anatolia HG|N; CHG, S Caucasus Post Neolithic)	Anatolia_Barcin_N	CHG	Caucasus_MaykopNovosvobodnaya_BA	0.003336	0.000283	11.788	566069
Figure S1	f4(YRI, Anatolia HG|N; CHG, S Caucasus Post Neolithic)	Anatolia_Barcin_N	CHG	Caucasus_North_BA	0.002824	0.000278	10.1583	675495
Figure S1	f4(YRI, Anatolia HG|N; CHG, S Caucasus Post Neolithic)	Anatolia_Barcin_N	CHG	Georgia_Didnauri_BA	0.001167	0.000267	4.37079	550541
Figure S1	f4(YRI, Anatolia HG|N; CHG, S Caucasus Post Neolithic)	Anatolia_Barcin_N	CHG	Georgia_Doghlauri_BA	0.00216	0.000526	4.10646	95910
Figure S1	f4(YRI, Anatolia HG|N; CHG, S Caucasus Post Neolithic)	Anatolia_Barcin_N	CHG	Georgia_Doghlauri_KuraAraxes_BA	0.001129	0.000325	3.47385	518377
Figure S1	f4(YRI, Anatolia HG|N; CHG, S Caucasus Post Neolithic)	Anatolia_Barcin_N	CHG	Georgia_Nazarlebi_BA	0.001853	0.000292	6.34589	711037
Figure S1	f4(YRI, Anatolia HG|N; CHG, S Caucasus Post Neolithic)	Anatolia_Barcin_N_SG	CHG	Armenia_CA	0.002502	0.000249	10.0482	1681404
Figure S1	f4(YRI, Anatolia HG|N; CHG, S Caucasus Post Neolithic)	Anatolia_Barcin_N_SG	CHG	Armenia_EBA	0.001801	0.00027	6.67037	1415269
Figure S1	f4(YRI, Anatolia HG|N; CHG, S Caucasus Post Neolithic)	Anatolia_Barcin_N_SG	CHG	Armenia_LBA	0.001217	0.000226	5.38496	1533519
Figure S1	f4(YRI, Anatolia HG|N; CHG, S Caucasus Post Neolithic)	Anatolia_Barcin_N_SG	CHG	Armenia_LchashenMetsamor_BA	0.001776	0.000266	6.67669	3202825
Figure S1	f4(YRI, Anatolia HG|N; CHG, S Caucasus Post Neolithic)	Anatolia_Barcin_N_SG	CHG	Armenia_MBA	0.001316	0.000263	5.0038	1742871
Figure S1	f4(YRI, Anatolia HG|N; CHG, S Caucasus Post Neolithic)	Anatolia_Barcin_N_SG	CHG	Azerbaijan_Shamakhi_IA	0.000324	0.000297	1.09091	998725
Figure S1	f4(YRI, Anatolia HG|N; CHG, S Caucasus Post Neolithic)	Anatolia_Barcin_N_SG	CHG	Caucasus_Dolmen_BA	0.00277	0.000717	3.86332	73250
Figure S1	f4(YRI, Anatolia HG|N; CHG, S Caucasus Post Neolithic)	Anatolia_Barcin_N_SG	CHG	Caucasus_Eneolithic	0.001679	0.000446	3.76457	508680
Figure S1	f4(YRI, Anatolia HG|N; CHG, S Caucasus Post Neolithic)	Anatolia_Barcin_N_SG	CHG	Caucasus_KuraAraxes_BA	0.001468	0.000326	4.50307	877738
Figure S1	f4(YRI, Anatolia HG|N; CHG, S Caucasus Post Neolithic)	Anatolia_Barcin_N_SG	CHG	Caucasus_LateMaykop_BA	0.001555	0.000315	4.93651	834701
Figure S1	f4(YRI, Anatolia HG|N; CHG, S Caucasus Post Neolithic)	Anatolia_Barcin_N_SG	CHG	Caucasus_lowlands_LC	0.002921	0.000509	5.7387	244921
Figure S1	f4(YRI, Anatolia HG|N; CHG, S Caucasus Post Neolithic)	Anatolia_Barcin_N_SG	CHG	Caucasus_lowlands_LN	0.002721	0.000344	7.90988	845010
Figure S1	f4(YRI, Anatolia HG|N; CHG, S Caucasus Post Neolithic)	Anatolia_Barcin_N_SG	CHG	Caucasus_Maykop_BA	0.001991	0.000459	4.33769	269539
Figure S1	f4(YRI, Anatolia HG|N; CHG, S Caucasus Post Neolithic)	Anatolia_Barcin_N_SG	CHG	Caucasus_MaykopNovosvobodnaya_BA	0.002019	0.000335	6.02687	577038
Figure S1	f4(YRI, Anatolia HG|N; CHG, S Caucasus Post Neolithic)	Anatolia_Barcin_N_SG	CHG	Caucasus_North_BA	0.001489	0.000336	4.43155	700540
Figure S1	f4(YRI, Anatolia HG|N; CHG, S Caucasus Post Neolithic)	Anatolia_Barcin_N_SG	CHG	Georgia_Didnauri_BA	0.000923	0.000262	3.5229	741188
Figure S1	f4(YRI, Anatolia HG|N; CHG, S Caucasus Post Neolithic)	Anatolia_Barcin_N_SG	CHG	Georgia_Doghlauri_BA	0.00115	0.00046	2.5	129612
Figure S1	f4(YRI, Anatolia HG|N; CHG, S Caucasus Post Neolithic)	Anatolia_Barcin_N_SG	CHG	Georgia_Doghlauri_KuraAraxes_BA	0.001017	0.000326	3.11963	706634
Figure S1	f4(YRI, Anatolia HG|N; CHG, S Caucasus Post Neolithic)	Anatolia_Barcin_N_SG	CHG	Georgia_Nazarlebi_BA	0.001429	0.000288	4.96181	936286
Figure S1	f4(YRI, Anatolia HG|N; CHG, S Caucasus Post Neolithic)	Anatolia_Catalhoyuk_N	CHG	Armenia_CA	0.002296	0.000253	9.0751	994071
Figure S1	f4(YRI, Anatolia HG|N; CHG, S Caucasus Post Neolithic)	Anatolia_Catalhoyuk_N	CHG	Armenia_EBA	0.001683	0.000278	6.05396	839303
Figure S1	f4(YRI, Anatolia HG|N; CHG, S Caucasus Post Neolithic)	Anatolia_Catalhoyuk_N	CHG	Armenia_LBA	0.001487	0.00023	6.46522	911671
Figure S1	f4(YRI, Anatolia HG|N; CHG, S Caucasus Post Neolithic)	Anatolia_Catalhoyuk_N	CHG	Armenia_LchashenMetsamor_BA	0.001806	0.000244	7.40164	1864172
Figure S1	f4(YRI, Anatolia HG|N; CHG, S Caucasus Post Neolithic)	Anatolia_Catalhoyuk_N	CHG	Armenia_MBA	0.001212	0.000263	4.60837	1028404
Figure S1	f4(YRI, Anatolia HG|N; CHG, S Caucasus Post Neolithic)	Anatolia_Catalhoyuk_N	CHG	Azerbaijan_Shamakhi_IA	0.000569	0.000323	1.76161	590298
Figure S1	f4(YRI, Anatolia HG|N; CHG, S Caucasus Post Neolithic)	Anatolia_Catalhoyuk_N	CHG	Caucasus_Dolmen_BA	0.000482	0.001011	0.476756	43268
Figure S1	f4(YRI, Anatolia HG|N; CHG, S Caucasus Post Neolithic)	Anatolia_Catalhoyuk_N	CHG	Caucasus_Eneolithic	0.001531	0.000496	3.08669	293720
Figure S1	f4(YRI, Anatolia HG|N; CHG, S Caucasus Post Neolithic)	Anatolia_Catalhoyuk_N	CHG	Caucasus_KuraAraxes_BA	0.001394	0.000351	3.97151	516198
Figure S1	f4(YRI, Anatolia HG|N; CHG, S Caucasus Post Neolithic)	Anatolia_Catalhoyuk_N	CHG	Caucasus_LateMaykop_BA	0.001248	0.000348	3.58621	491747
Figure S1	f4(YRI, Anatolia HG|N; CHG, S Caucasus Post Neolithic)	Anatolia_Catalhoyuk_N	CHG	Caucasus_lowlands_LC	0.0033	0.000645	5.11628	147629
Figure S1	f4(YRI, Anatolia HG|N; CHG, S Caucasus Post Neolithic)	Anatolia_Catalhoyuk_N	CHG	Caucasus_lowlands_LN	0.00294	0.000372	7.90323	510737
Figure S1	f4(YRI, Anatolia HG|N; CHG, S Caucasus Post Neolithic)	Anatolia_Catalhoyuk_N	CHG	Caucasus_Maykop_BA	0.002491	0.000595	4.18655	159909
Figure S1	f4(YRI, Anatolia HG|N; CHG, S Caucasus Post Neolithic)	Anatolia_Catalhoyuk_N	CHG	Caucasus_MaykopNovosvobodnaya_BA	0.002265	0.000405	5.59259	338297
Figure S1	f4(YRI, Anatolia HG|N; CHG, S Caucasus Post Neolithic)	Anatolia_Catalhoyuk_N	CHG	Caucasus_North_BA	0.001902	0.000374	5.08556	407869
Figure S1	f4(YRI, Anatolia HG|N; CHG, S Caucasus Post Neolithic)	Anatolia_Catalhoyuk_N	CHG	Georgia_Didnauri_BA	0.000815	0.000318	2.56289	446947
Figure S1	f4(YRI, Anatolia HG|N; CHG, S Caucasus Post Neolithic)	Anatolia_Catalhoyuk_N	CHG	Georgia_Doghlauri_BA	0.001056	0.000667	1.58321	76447
Figure S1	f4(YRI, Anatolia HG|N; CHG, S Caucasus Post Neolithic)	Anatolia_Catalhoyuk_N	CHG	Georgia_Doghlauri_KuraAraxes_BA	0.000734	0.000344	2.13372	416822
Figure S1	f4(YRI, Anatolia HG|N; CHG, S Caucasus Post Neolithic)	Anatolia_Catalhoyuk_N	CHG	Georgia_Nazarlebi_BA	0.001607	0.000322	4.99068	557225
Figure S1	f4(YRI, Anatolia HG|N; CHG, S Caucasus Post Neolithic)	Anatolia_EN	CHG	Armenia_CA	0.001795	0.000246	7.29675	1679729
Figure S1	f4(YRI, Anatolia HG|N; CHG, S Caucasus Post Neolithic)	Anatolia_EN	CHG	Armenia_EBA	0.001469	0.000244	6.02049	1413969
Figure S1	f4(YRI, Anatolia HG|N; CHG, S Caucasus Post Neolithic)	Anatolia_EN	CHG	Armenia_LBA	0.000779	0.000213	3.65728	1531061
Figure S1	f4(YRI, Anatolia HG|N; CHG, S Caucasus Post Neolithic)	Anatolia_EN	CHG	Armenia_LchashenMetsamor_BA	0.001461	0.000256	5.70703	3189584
Figure S1	f4(YRI, Anatolia HG|N; CHG, S Caucasus Post Neolithic)	Anatolia_EN	CHG	Armenia_MBA	0.000988	0.000241	4.09959	1740920
Figure S1	f4(YRI, Anatolia HG|N; CHG, S Caucasus Post Neolithic)	Anatolia_EN	CHG	Azerbaijan_Shamakhi_IA	0.000112	0.000308	0.363636	995637
Figure S1	f4(YRI, Anatolia HG|N; CHG, S Caucasus Post Neolithic)	Anatolia_EN	CHG	Caucasus_Dolmen_BA	0.001605	0.000631	2.54358	73405
Figure S1	f4(YRI, Anatolia HG|N; CHG, S Caucasus Post Neolithic)	Anatolia_EN	CHG	Caucasus_Eneolithic	0.001411	0.000387	3.64599	508773
Figure S1	f4(YRI, Anatolia HG|N; CHG, S Caucasus Post Neolithic)	Anatolia_EN	CHG	Caucasus_KuraAraxes_BA	0.000843	0.000289	2.91696	878109
Figure S1	f4(YRI, Anatolia HG|N; CHG, S Caucasus Post Neolithic)	Anatolia_EN	CHG	Caucasus_LateMaykop_BA	0.001548	0.000289	5.3564	834915
Figure S1	f4(YRI, Anatolia HG|N; CHG, S Caucasus Post Neolithic)	Anatolia_EN	CHG	Caucasus_lowlands_LC	0.00209	0.000452	4.62389	244991
Figure S1	f4(YRI, Anatolia HG|N; CHG, S Caucasus Post Neolithic)	Anatolia_EN	CHG	Caucasus_lowlands_LN	0.002311	0.000325	7.11077	845262
Figure S1	f4(YRI, Anatolia HG|N; CHG, S Caucasus Post Neolithic)	Anatolia_EN	CHG	Caucasus_Maykop_BA	0.002104	0.000411	5.11922	269573
Figure S1	f4(YRI, Anatolia HG|N; CHG, S Caucasus Post Neolithic)	Anatolia_EN	CHG	Caucasus_MaykopNovosvobodnaya_BA	0.001975	0.000309	6.39159	577335
Figure S1	f4(YRI, Anatolia HG|N; CHG, S Caucasus Post Neolithic)	Anatolia_EN	CHG	Caucasus_North_BA	0.001436	0.000306	4.69281	700617
Figure S1	f4(YRI, Anatolia HG|N; CHG, S Caucasus Post Neolithic)	Anatolia_EN	CHG	Georgia_Didnauri_BA	0.000562	0.000246	2.28455	738983
Figure S1	f4(YRI, Anatolia HG|N; CHG, S Caucasus Post Neolithic)	Anatolia_EN	CHG	Georgia_Doghlauri_BA	0.000583	0.000476	1.22479	129221
Figure S1	f4(YRI, Anatolia HG|N; CHG, S Caucasus Post Neolithic)	Anatolia_EN	CHG	Georgia_Doghlauri_KuraAraxes_BA	0.000516	0.00032	1.6125	704150
Figure S1	f4(YRI, Anatolia HG|N; CHG, S Caucasus Post Neolithic)	Anatolia_EN	CHG	Georgia_Nazarlebi_BA	0.00099	0.000287	3.44948	933843
Figure S1	f4(YRI, Anatolia HG|N; CHG, S Caucasus Post Neolithic)	Anatolia_HG	CHG	Armenia_CA	0.003325	0.000444	7.48874	644264
Figure S1	f4(YRI, Anatolia HG|N; CHG, S Caucasus Post Neolithic)	Anatolia_HG	CHG	Armenia_EBA	0.002973	0.000456	6.51974	598646
Figure S1	f4(YRI, Anatolia HG|N; CHG, S Caucasus Post Neolithic)	Anatolia_HG	CHG	Armenia_LBA	0.001869	0.000477	3.91824	343550
Figure S1	f4(YRI, Anatolia HG|N; CHG, S Caucasus Post Neolithic)	Anatolia_HG	CHG	Armenia_LchashenMetsamor_BA	0.002766	0.000483	5.72671	604215
Figure S1	f4(YRI, Anatolia HG|N; CHG, S Caucasus Post Neolithic)	Anatolia_HG	CHG	Armenia_MBA	0.002774	0.000502	5.5259	564803
Figure S1	f4(YRI, Anatolia HG|N; CHG, S Caucasus Post Neolithic)	Anatolia_HG	CHG	Azerbaijan_Shamakhi_IA	0.001244	0.000655	1.89924	174429
Figure S1	f4(YRI, Anatolia HG|N; CHG, S Caucasus Post Neolithic)	Anatolia_HG	CHG	Caucasus_Dolmen_BA	0.001792	0.001147	1.56234	49678
Figure S1	f4(YRI, Anatolia HG|N; CHG, S Caucasus Post Neolithic)	Anatolia_HG	CHG	Caucasus_Eneolithic	0.002571	0.000637	4.03611	362975
Figure S1	f4(YRI, Anatolia HG|N; CHG, S Caucasus Post Neolithic)	Anatolia_HG	CHG	Caucasus_KuraAraxes_BA	0.00194	0.000496	3.91129	518784
Figure S1	f4(YRI, Anatolia HG|N; CHG, S Caucasus Post Neolithic)	Anatolia_HG	CHG	Caucasus_LateMaykop_BA	0.002567	0.000503	5.10338	506435
Figure S1	f4(YRI, Anatolia HG|N; CHG, S Caucasus Post Neolithic)	Anatolia_HG	CHG	Caucasus_lowlands_LC	0.004226	0.000728	5.80495	186903
Figure S1	f4(YRI, Anatolia HG|N; CHG, S Caucasus Post Neolithic)	Anatolia_HG	CHG	Caucasus_lowlands_LN	0.003819	0.000495	7.71515	530313
Figure S1	f4(YRI, Anatolia HG|N; CHG, S Caucasus Post Neolithic)	Anatolia_HG	CHG	Caucasus_Maykop_BA	0.002114	0.000715	2.95664	208880
Figure S1	f4(YRI, Anatolia HG|N; CHG, S Caucasus Post Neolithic)	Anatolia_HG	CHG	Caucasus_MaykopNovosvobodnaya_BA	0.002691	0.000511	5.26614	412065
Figure S1	f4(YRI, Anatolia HG|N; CHG, S Caucasus Post Neolithic)	Anatolia_HG	CHG	Caucasus_North_BA	0.002482	0.000485	5.11753	456634
Figure S1	f4(YRI, Anatolia HG|N; CHG, S Caucasus Post Neolithic)	Anatolia_HG	CHG	Georgia_Didnauri_BA	0.001444	0.000702	2.05698	134098
Figure S1	f4(YRI, Anatolia HG|N; CHG, S Caucasus Post Neolithic)	Anatolia_HG	CHG	Georgia_Doghlauri_BA	0.001632	0.001514	1.07794	23593
Figure S1	f4(YRI, Anatolia HG|N; CHG, S Caucasus Post Neolithic)	Anatolia_HG	CHG	Georgia_Doghlauri_KuraAraxes_BA	0.002051	0.000741	2.76788	124634
Figure S1	f4(YRI, Anatolia HG|N; CHG, S Caucasus Post Neolithic)	Anatolia_HG	CHG	Georgia_Nazarlebi_BA	0.002433	0.000652	3.7316	181148
Figure S1	f4(YRI, Anatolia HG|N; CHG, S Caucasus Post Neolithic)	Anatolia_Mentese_N	CHG	Armenia_CA	0.003831	0.000398	9.62563	390739
Figure S1	f4(YRI, Anatolia HG|N; CHG, S Caucasus Post Neolithic)	Anatolia_Mentese_N	CHG	Armenia_EBA	0.003534	0.00043	8.2186	369193
Figure S1	f4(YRI, Anatolia HG|N; CHG, S Caucasus Post Neolithic)	Anatolia_Mentese_N	CHG	Armenia_LBA	0.00238	0.000528	4.50758	200944
Figure S1	f4(YRI, Anatolia HG|N; CHG, S Caucasus Post Neolithic)	Anatolia_Mentese_N	CHG	Armenia_LchashenMetsamor_BA	0.00268	0.000458	5.85153	365188
Figure S1	f4(YRI, Anatolia HG|N; CHG, S Caucasus Post Neolithic)	Anatolia_Mentese_N	CHG	Armenia_MBA	0.002605	0.000477	5.46122	349555
Figure S1	f4(YRI, Anatolia HG|N; CHG, S Caucasus Post Neolithic)	Anatolia_Mentese_N	CHG	Azerbaijan_Shamakhi_IA	0.001237	0.00075	1.64933	107904
Figure S1	f4(YRI, Anatolia HG|N; CHG, S Caucasus Post Neolithic)	Anatolia_Mentese_N	CHG	Caucasus_Dolmen_BA	0.001066	0.001337	0.797307	31576
Figure S1	f4(YRI, Anatolia HG|N; CHG, S Caucasus Post Neolithic)	Anatolia_Mentese_N	CHG	Caucasus_Eneolithic	0.003043	0.000606	5.02145	240131
Figure S1	f4(YRI, Anatolia HG|N; CHG, S Caucasus Post Neolithic)	Anatolia_Mentese_N	CHG	Caucasus_KuraAraxes_BA	0.002596	0.000489	5.30879	321392
Figure S1	f4(YRI, Anatolia HG|N; CHG, S Caucasus Post Neolithic)	Anatolia_Mentese_N	CHG	Caucasus_LateMaykop_BA	0.003121	0.00047	6.64043	315188
Figure S1	f4(YRI, Anatolia HG|N; CHG, S Caucasus Post Neolithic)	Anatolia_Mentese_N	CHG	Caucasus_lowlands_LC	0.004083	0.000764	5.34424	124420
Figure S1	f4(YRI, Anatolia HG|N; CHG, S Caucasus Post Neolithic)	Anatolia_Mentese_N	CHG	Caucasus_lowlands_LN	0.003921	0.000511	7.67319	327325
Figure S1	f4(YRI, Anatolia HG|N; CHG, S Caucasus Post Neolithic)	Anatolia_Mentese_N	CHG	Caucasus_Maykop_BA	0.003475	0.000721	4.81969	139864
Figure S1	f4(YRI, Anatolia HG|N; CHG, S Caucasus Post Neolithic)	Anatolia_Mentese_N	CHG	Caucasus_MaykopNovosvobodnaya_BA	0.002948	0.00049	6.01633	267778
Figure S1	f4(YRI, Anatolia HG|N; CHG, S Caucasus Post Neolithic)	Anatolia_Mentese_N	CHG	Caucasus_North_BA	0.002799	0.000497	5.63179	290937
Figure S1	f4(YRI, Anatolia HG|N; CHG, S Caucasus Post Neolithic)	Anatolia_Mentese_N	CHG	Georgia_Didnauri_BA	0.001725	0.000735	2.34694	83355
Figure S1	f4(YRI, Anatolia HG|N; CHG, S Caucasus Post Neolithic)	Anatolia_Mentese_N	CHG	Georgia_Doghlauri_BA	0.002772	0.001713	1.61821	14766
Figure S1	f4(YRI, Anatolia HG|N; CHG, S Caucasus Post Neolithic)	Anatolia_Mentese_N	CHG	Georgia_Doghlauri_KuraAraxes_BA	0.001175	0.000839	1.40048	77589
Figure S1	f4(YRI, Anatolia HG|N; CHG, S Caucasus Post Neolithic)	Anatolia_Mentese_N	CHG	Georgia_Nazarlebi_BA	0.002715	0.000752	3.61037	109456
Figure S1	f4(YRI, Anatolia HG|N; CHG, S Caucasus Post Neolithic)	Anatolia_Musular_N	CHG	Armenia_CA	0.001868	0.000308	6.06494	1464143
Figure S1	f4(YRI, Anatolia HG|N; CHG, S Caucasus Post Neolithic)	Anatolia_Musular_N	CHG	Armenia_EBA	0.001721	0.000336	5.12202	1234313
Figure S1	f4(YRI, Anatolia HG|N; CHG, S Caucasus Post Neolithic)	Anatolia_Musular_N	CHG	Armenia_LBA	0.001168	0.000275	4.24727	1337430
Figure S1	f4(YRI, Anatolia HG|N; CHG, S Caucasus Post Neolithic)	Anatolia_Musular_N	CHG	Armenia_LchashenMetsamor_BA	0.00159	0.000306	5.19608	2742421
Figure S1	f4(YRI, Anatolia HG|N; CHG, S Caucasus Post Neolithic)	Anatolia_Musular_N	CHG	Armenia_MBA	0.001162	0.000319	3.64263	1517156
Figure S1	f4(YRI, Anatolia HG|N; CHG, S Caucasus Post Neolithic)	Anatolia_Musular_N	CHG	Azerbaijan_Shamakhi_IA	0.000319	0.000384	0.830729	848331
Figure S1	f4(YRI, Anatolia HG|N; CHG, S Caucasus Post Neolithic)	Anatolia_Musular_N	CHG	Caucasus_Dolmen_BA	0.00127	0.000883	1.43828	64317
Figure S1	f4(YRI, Anatolia HG|N; CHG, S Caucasus Post Neolithic)	Anatolia_Musular_N	CHG	Caucasus_Eneolithic	0.0022	0.000542	4.05904	446734
Figure S1	f4(YRI, Anatolia HG|N; CHG, S Caucasus Post Neolithic)	Anatolia_Musular_N	CHG	Caucasus_KuraAraxes_BA	0.001668	0.000399	4.18045	764861
Figure S1	f4(YRI, Anatolia HG|N; CHG, S Caucasus Post Neolithic)	Anatolia_Musular_N	CHG	Caucasus_LateMaykop_BA	0.001662	0.000383	4.33943	729279
Figure S1	f4(YRI, Anatolia HG|N; CHG, S Caucasus Post Neolithic)	Anatolia_Musular_N	CHG	Caucasus_lowlands_LC	0.002552	0.000638	4	217069
Figure S1	f4(YRI, Anatolia HG|N; CHG, S Caucasus Post Neolithic)	Anatolia_Musular_N	CHG	Caucasus_lowlands_LN	0.003183	0.000428	7.43692	739977
Figure S1	f4(YRI, Anatolia HG|N; CHG, S Caucasus Post Neolithic)	Anatolia_Musular_N	CHG	Caucasus_Maykop_BA	0.00252	0.000624	4.03846	239642
Figure S1	f4(YRI, Anatolia HG|N; CHG, S Caucasus Post Neolithic)	Anatolia_Musular_N	CHG	Caucasus_MaykopNovosvobodnaya_BA	0.002321	0.000433	5.36028	506460
Figure S1	f4(YRI, Anatolia HG|N; CHG, S Caucasus Post Neolithic)	Anatolia_Musular_N	CHG	Caucasus_North_BA	0.002087	0.000425	4.91059	612846
Figure S1	f4(YRI, Anatolia HG|N; CHG, S Caucasus Post Neolithic)	Anatolia_Musular_N	CHG	Georgia_Didnauri_BA	0.000779	0.000346	2.25145	637328
Figure S1	f4(YRI, Anatolia HG|N; CHG, S Caucasus Post Neolithic)	Anatolia_Musular_N	CHG	Georgia_Doghlauri_BA	0.001252	0.000627	1.99681	110481
Figure S1	f4(YRI, Anatolia HG|N; CHG, S Caucasus Post Neolithic)	Anatolia_Musular_N	CHG	Georgia_Doghlauri_KuraAraxes_BA	0.00092	0.00039	2.35897	601665
Figure S1	f4(YRI, Anatolia HG|N; CHG, S Caucasus Post Neolithic)	Anatolia_Musular_N	CHG	Georgia_Nazarlebi_BA	0.001267	0.000373	3.39678	805825
Figure S1	f4(YRI, Anatolia HG|N; CHG, S Caucasus Post Neolithic)	Anatolia_TepecikCiftlik_N	CHG	Armenia_CA	0.001867	0.000287	6.50523	1061157
Figure S1	f4(YRI, Anatolia HG|N; CHG, S Caucasus Post Neolithic)	Anatolia_TepecikCiftlik_N	CHG	Armenia_EBA	0.001442	0.000307	4.69707	889053
Figure S1	f4(YRI, Anatolia HG|N; CHG, S Caucasus Post Neolithic)	Anatolia_TepecikCiftlik_N	CHG	Armenia_LBA	0.001435	0.000264	5.43561	964736
Figure S1	f4(YRI, Anatolia HG|N; CHG, S Caucasus Post Neolithic)	Anatolia_TepecikCiftlik_N	CHG	Armenia_LchashenMetsamor_BA	0.001885	0.000288	6.54514	1874203
Figure S1	f4(YRI, Anatolia HG|N; CHG, S Caucasus Post Neolithic)	Anatolia_TepecikCiftlik_N	CHG	Armenia_MBA	0.001466	0.000295	4.96949	1084931
Figure S1	f4(YRI, Anatolia HG|N; CHG, S Caucasus Post Neolithic)	Anatolia_TepecikCiftlik_N	CHG	Azerbaijan_Shamakhi_IA	0.000768	0.000351	2.18803	581322
Figure S1	f4(YRI, Anatolia HG|N; CHG, S Caucasus Post Neolithic)	Anatolia_TepecikCiftlik_N	CHG	Caucasus_Dolmen_BA	0.003745	0.001012	3.70059	47538
Figure S1	f4(YRI, Anatolia HG|N; CHG, S Caucasus Post Neolithic)	Anatolia_TepecikCiftlik_N	CHG	Caucasus_Eneolithic	0.001325	0.00056	2.36607	301264
Figure S1	f4(YRI, Anatolia HG|N; CHG, S Caucasus Post Neolithic)	Anatolia_TepecikCiftlik_N	CHG	Caucasus_KuraAraxes_BA	0.001435	0.000387	3.70801	546374
Figure S1	f4(YRI, Anatolia HG|N; CHG, S Caucasus Post Neolithic)	Anatolia_TepecikCiftlik_N	CHG	Caucasus_LateMaykop_BA	0.001582	0.000393	4.02545	519725
Figure S1	f4(YRI, Anatolia HG|N; CHG, S Caucasus Post Neolithic)	Anatolia_TepecikCiftlik_N	CHG	Caucasus_lowlands_LC	0.002625	0.000664	3.95331	153872
Figure S1	f4(YRI, Anatolia HG|N; CHG, S Caucasus Post Neolithic)	Anatolia_TepecikCiftlik_N	CHG	Caucasus_lowlands_LN	0.002554	0.000408	6.2598	544345
Figure S1	f4(YRI, Anatolia HG|N; CHG, S Caucasus Post Neolithic)	Anatolia_TepecikCiftlik_N	CHG	Caucasus_Maykop_BA	0.00261	0.000639	4.08451	164191
Figure S1	f4(YRI, Anatolia HG|N; CHG, S Caucasus Post Neolithic)	Anatolia_TepecikCiftlik_N	CHG	Caucasus_MaykopNovosvobodnaya_BA	0.001811	0.000426	4.25117	346267
Figure S1	f4(YRI, Anatolia HG|N; CHG, S Caucasus Post Neolithic)	Anatolia_TepecikCiftlik_N	CHG	Caucasus_North_BA	0.001805	0.000409	4.4132	425753
Figure S1	f4(YRI, Anatolia HG|N; CHG, S Caucasus Post Neolithic)	Anatolia_TepecikCiftlik_N	CHG	Georgia_Didnauri_BA	0.000849	0.00035	2.42571	435891
Figure S1	f4(YRI, Anatolia HG|N; CHG, S Caucasus Post Neolithic)	Anatolia_TepecikCiftlik_N	CHG	Georgia_Doghlauri_BA	0.000693	0.000691	1.00289	75614
Figure S1	f4(YRI, Anatolia HG|N; CHG, S Caucasus Post Neolithic)	Anatolia_TepecikCiftlik_N	CHG	Georgia_Doghlauri_KuraAraxes_BA	0.001239	0.000397	3.12091	411524
Figure S1	f4(YRI, Anatolia HG|N; CHG, S Caucasus Post Neolithic)	Anatolia_TepecikCiftlik_N	CHG	Georgia_Nazarlebi_BA	0.001432	0.00034	4.21176	559687
Figure S1	f4(YRI, Anatolia HG|N; Iran, Iran Post Neolithic)	Anatolia_Aktopraklik_N	Iran_Ganj_Dareh_N_SG	Iran_GanjDareh_MP	0.00334	0.000718	4.65181	244543
Figure S1	f4(YRI, Anatolia HG|N; Iran, Iran Post Neolithic)	Anatolia_Aktopraklik_N	Iran_Ganj_Dareh_N_SG	Iran_HajjiFiruz_BA	0.003482	0.000608	5.72697	334155
Figure S1	f4(YRI, Anatolia HG|N; Iran, Iran Post Neolithic)	Anatolia_Aktopraklik_N	Iran_Ganj_Dareh_N_SG	Iran_HajjiFiruz_CA	0.003579	0.000518	6.90927	405143
Figure S1	f4(YRI, Anatolia HG|N; Iran, Iran Post Neolithic)	Anatolia_Aktopraklik_N	Iran_Ganj_Dareh_N_SG	Iran_HajjiFiruz_IA	0.002097	0.000914	2.29431	124974
Figure S1	f4(YRI, Anatolia HG|N; Iran, Iran Post Neolithic)	Anatolia_Aktopraklik_N	Iran_Ganj_Dareh_N_SG	Iran_SehGabi_CA	0.002551	0.000434	5.87788	548539
Figure S1	f4(YRI, Anatolia HG|N; Iran, Iran Post Neolithic)	Anatolia_Aktopraklik_N	Iran_Ganj_Dareh_N_SG	Iran_Shahr_I_Sokhta_BA1	0.000653	0.000417	1.56595	542369
Figure S1	f4(YRI, Anatolia HG|N; Iran, Iran Post Neolithic)	Anatolia_Aktopraklik_N	Iran_Ganj_Dareh_N_SG	Iran_Shahr_I_Sokhta_BA2	-0.001389	0.000504	-2.75595	398965
Figure S1	f4(YRI, Anatolia HG|N; Iran, Iran Post Neolithic)	Anatolia_Aktopraklik_N	Iran_Ganj_Dareh_N_SG	Iran_Shahr_I_Sokhta_BA3	0.006992	0.002296	3.0453	14003
Figure S1	f4(YRI, Anatolia HG|N; Iran, Iran Post Neolithic)	Anatolia_Aktopraklik_N	Iran_Ganj_Dareh_N_SG	Iran_ShahTepe_BA	0.001236	0.000309	4	2265072
Figure S1	f4(YRI, Anatolia HG|N; Iran, Iran Post Neolithic)	Anatolia_Aktopraklik_N	Iran_Ganj_Dareh_N_SG	Iran_TepeHasanlu_IA	0.002273	0.00044	5.16591	1702960
Figure S1	f4(YRI, Anatolia HG|N; Iran, Iran Post Neolithic)	Anatolia_Aktopraklik_N	Iran_Ganj_Dareh_N_SG	Iran_TepeHissar_CA	0.001144	0.000451	2.53659	452803
Figure S1	f4(YRI, Anatolia HG|N; Iran, Iran Post Neolithic)	Anatolia_Aktopraklik_N	Iran_GanjDareh_N	Iran_GanjDareh_MP	0.00404	0.000539	7.49536	479727
Figure S1	f4(YRI, Anatolia HG|N; Iran, Iran Post Neolithic)	Anatolia_Aktopraklik_N	Iran_GanjDareh_N	Iran_HajjiFiruz_BA	0.004313	0.000511	8.44031	559473
Figure S1	f4(YRI, Anatolia HG|N; Iran, Iran Post Neolithic)	Anatolia_Aktopraklik_N	Iran_GanjDareh_N	Iran_HajjiFiruz_CA	0.003661	0.000368	9.94837	710778
Figure S1	f4(YRI, Anatolia HG|N; Iran, Iran Post Neolithic)	Anatolia_Aktopraklik_N	Iran_GanjDareh_N	Iran_HajjiFiruz_IA	0.003335	0.00057	5.85088	279008
Figure S1	f4(YRI, Anatolia HG|N; Iran, Iran Post Neolithic)	Anatolia_Aktopraklik_N	Iran_GanjDareh_N	Iran_SehGabi_CA	0.003072	0.000329	9.33739	752235
Figure S1	f4(YRI, Anatolia HG|N; Iran, Iran Post Neolithic)	Anatolia_Aktopraklik_N	Iran_GanjDareh_N	Iran_Shahr_I_Sokhta_BA1	0.001249	0.000283	4.41343	774233
Figure S1	f4(YRI, Anatolia HG|N; Iran, Iran Post Neolithic)	Anatolia_Aktopraklik_N	Iran_GanjDareh_N	Iran_Shahr_I_Sokhta_BA2	-0.000994	0.000358	-2.77654	657350
Figure S1	f4(YRI, Anatolia HG|N; Iran, Iran Post Neolithic)	Anatolia_Aktopraklik_N	Iran_GanjDareh_N	Iran_Shahr_I_Sokhta_BA3	0.006501	0.001262	5.15135	31897
Figure S1	f4(YRI, Anatolia HG|N; Iran, Iran Post Neolithic)	Anatolia_Aktopraklik_N	Iran_GanjDareh_N	Iran_ShahTepe_BA	0.001645	0.000245	6.71429	1203948
Figure S1	f4(YRI, Anatolia HG|N; Iran, Iran Post Neolithic)	Anatolia_Aktopraklik_N	Iran_GanjDareh_N	Iran_TepeHasanlu_IA	0.002306	0.000427	5.40047	987804
Figure S1	f4(YRI, Anatolia HG|N; Iran, Iran Post Neolithic)	Anatolia_Aktopraklik_N	Iran_GanjDareh_N	Iran_TepeHissar_CA	0.001721	0.000289	5.95502	727338
Figure S1	f4(YRI, Anatolia HG|N; Iran, Iran Post Neolithic)	Anatolia_Aktopraklik_N	Iran_HG	Iran_GanjDareh_MP	0.003463	0.001007	3.43893	86135
Figure S1	f4(YRI, Anatolia HG|N; Iran, Iran Post Neolithic)	Anatolia_Aktopraklik_N	Iran_HG	Iran_HajjiFiruz_BA	0.003796	0.000946	4.01268	91125
Figure S1	f4(YRI, Anatolia HG|N; Iran, Iran Post Neolithic)	Anatolia_Aktopraklik_N	Iran_HG	Iran_HajjiFiruz_CA	0.003032	0.000755	4.01589	105705
Figure S1	f4(YRI, Anatolia HG|N; Iran, Iran Post Neolithic)	Anatolia_Aktopraklik_N	Iran_HG	Iran_HajjiFiruz_IA	0.000823	0.001179	0.698049	53836
Figure S1	f4(YRI, Anatolia HG|N; Iran, Iran Post Neolithic)	Anatolia_Aktopraklik_N	Iran_HG	Iran_SehGabi_CA	0.001831	0.000736	2.48777	105515
Figure S1	f4(YRI, Anatolia HG|N; Iran, Iran Post Neolithic)	Anatolia_Aktopraklik_N	Iran_HG	Iran_Shahr_I_Sokhta_BA1	-0.000682	0.000646	-1.05573	108120
Figure S1	f4(YRI, Anatolia HG|N; Iran, Iran Post Neolithic)	Anatolia_Aktopraklik_N	Iran_HG	Iran_Shahr_I_Sokhta_BA2	-0.002421	0.000788	-3.07234	100541
Figure S1	f4(YRI, Anatolia HG|N; Iran, Iran Post Neolithic)	Anatolia_Aktopraklik_N	Iran_HG	Iran_ShahTepe_BA	0.001197	0.000589	2.03226	128507
Figure S1	f4(YRI, Anatolia HG|N; Iran, Iran Post Neolithic)	Anatolia_Aktopraklik_N	Iran_HG	Iran_TepeHasanlu_IA	0.002188	0.000868	2.52074	107736
Figure S1	f4(YRI, Anatolia HG|N; Iran, Iran Post Neolithic)	Anatolia_Aktopraklik_N	Iran_HG	Iran_TepeHissar_CA	0.000275	0.000672	0.409226	106804
Figure S1	f4(YRI, Anatolia HG|N; Iran, Iran Post Neolithic)	Anatolia_Aktopraklik_N	Iran_SehGabi_LN	Iran_GanjDareh_MP	0.004289	0.000786	5.45674	222968
Figure S1	f4(YRI, Anatolia HG|N; Iran, Iran Post Neolithic)	Anatolia_Aktopraklik_N	Iran_SehGabi_LN	Iran_HajjiFiruz_BA	0.004761	0.000757	6.2893	240233
Figure S1	f4(YRI, Anatolia HG|N; Iran, Iran Post Neolithic)	Anatolia_Aktopraklik_N	Iran_SehGabi_LN	Iran_HajjiFiruz_CA	0.004196	0.000619	6.77868	276949
Figure S1	f4(YRI, Anatolia HG|N; Iran, Iran Post Neolithic)	Anatolia_Aktopraklik_N	Iran_SehGabi_LN	Iran_HajjiFiruz_IA	0.00361	0.000914	3.94967	138290
Figure S1	f4(YRI, Anatolia HG|N; Iran, Iran Post Neolithic)	Anatolia_Aktopraklik_N	Iran_SehGabi_LN	Iran_SehGabi_CA	0.003274	0.000567	5.77425	280591
Figure S1	f4(YRI, Anatolia HG|N; Iran, Iran Post Neolithic)	Anatolia_Aktopraklik_N	Iran_SehGabi_LN	Iran_Shahr_I_Sokhta_BA1	0.00057	0.000554	1.02888	281453
Figure S1	f4(YRI, Anatolia HG|N; Iran, Iran Post Neolithic)	Anatolia_Aktopraklik_N	Iran_SehGabi_LN	Iran_Shahr_I_Sokhta_BA2	-0.001245	0.000611	-2.03764	261124
Figure S1	f4(YRI, Anatolia HG|N; Iran, Iran Post Neolithic)	Anatolia_Aktopraklik_N	Iran_SehGabi_LN	Iran_Shahr_I_Sokhta_BA3	0.005549	0.001945	2.85296	17842
Figure S1	f4(YRI, Anatolia HG|N; Iran, Iran Post Neolithic)	Anatolia_Aktopraklik_N	Iran_SehGabi_LN	Iran_ShahTepe_BA	0.002225	0.000495	4.49495	340207
Figure S1	f4(YRI, Anatolia HG|N; Iran, Iran Post Neolithic)	Anatolia_Aktopraklik_N	Iran_SehGabi_LN	Iran_TepeHasanlu_IA	0.002652	0.000679	3.90574	282400
Figure S1	f4(YRI, Anatolia HG|N; Iran, Iran Post Neolithic)	Anatolia_Aktopraklik_N	Iran_SehGabi_LN	Iran_TepeHissar_CA	0.001487	0.000545	2.72844	278333
Figure S1	f4(YRI, Anatolia HG|N; Iran, Iran Post Neolithic)	Anatolia_Aktopraklik_N	Iran_TepeAbdul_N	Iran_GanjDareh_MP	0.004226	0.000527	8.01898	499340
Figure S1	f4(YRI, Anatolia HG|N; Iran, Iran Post Neolithic)	Anatolia_Aktopraklik_N	Iran_TepeAbdul_N	Iran_HajjiFiruz_BA	0.004374	0.000502	8.71315	637173
Figure S1	f4(YRI, Anatolia HG|N; Iran, Iran Post Neolithic)	Anatolia_Aktopraklik_N	Iran_TepeAbdul_N	Iran_HajjiFiruz_CA	0.00394	0.000384	10.2604	808365
Figure S1	f4(YRI, Anatolia HG|N; Iran, Iran Post Neolithic)	Anatolia_Aktopraklik_N	Iran_TepeAbdul_N	Iran_HajjiFiruz_IA	0.003729	0.000623	5.98555	263534
Figure S1	f4(YRI, Anatolia HG|N; Iran, Iran Post Neolithic)	Anatolia_Aktopraklik_N	Iran_TepeAbdul_N	Iran_SehGabi_CA	0.003131	0.000304	10.2993	1051055
Figure S1	f4(YRI, Anatolia HG|N; Iran, Iran Post Neolithic)	Anatolia_Aktopraklik_N	Iran_TepeAbdul_N	Iran_Shahr_I_Sokhta_BA1	0.001316	0.000277	4.7509	1135681
Figure S1	f4(YRI, Anatolia HG|N; Iran, Iran Post Neolithic)	Anatolia_Aktopraklik_N	Iran_TepeAbdul_N	Iran_Shahr_I_Sokhta_BA2	-0.000408	0.000347	-1.17579	820989
Figure S1	f4(YRI, Anatolia HG|N; Iran, Iran Post Neolithic)	Anatolia_Aktopraklik_N	Iran_TepeAbdul_N	Iran_Shahr_I_Sokhta_BA3	0.00689	0.001414	4.8727	30646
Figure S1	f4(YRI, Anatolia HG|N; Iran, Iran Post Neolithic)	Anatolia_Aktopraklik_N	Iran_TepeAbdul_N	Iran_ShahTepe_BA	0.001788	0.000201	8.89552	3645961
Figure S1	f4(YRI, Anatolia HG|N; Iran, Iran Post Neolithic)	Anatolia_Aktopraklik_N	Iran_TepeAbdul_N	Iran_TepeHasanlu_IA	0.00257	0.000335	7.67164	2878098
Figure S1	f4(YRI, Anatolia HG|N; Iran, Iran Post Neolithic)	Anatolia_Aktopraklik_N	Iran_TepeAbdul_N	Iran_TepeHissar_CA	0.00222	0.00029	7.65517	927207
Figure S1	f4(YRI, Anatolia HG|N; Iran, Iran Post Neolithic)	Anatolia_Aktopraklik_N	Iran_WezmehCave_N	Iran_GanjDareh_MP	0.004043	0.000589	6.86418	574588
Figure S1	f4(YRI, Anatolia HG|N; Iran, Iran Post Neolithic)	Anatolia_Aktopraklik_N	Iran_WezmehCave_N	Iran_HajjiFiruz_BA	0.004431	0.000546	8.11538	739778
Figure S1	f4(YRI, Anatolia HG|N; Iran, Iran Post Neolithic)	Anatolia_Aktopraklik_N	Iran_WezmehCave_N	Iran_HajjiFiruz_CA	0.004214	0.000441	9.55556	945128
Figure S1	f4(YRI, Anatolia HG|N; Iran, Iran Post Neolithic)	Anatolia_Aktopraklik_N	Iran_WezmehCave_N	Iran_HajjiFiruz_IA	0.003739	0.000682	5.4824	303091
Figure S1	f4(YRI, Anatolia HG|N; Iran, Iran Post Neolithic)	Anatolia_Aktopraklik_N	Iran_WezmehCave_N	Iran_SehGabi_CA	0.003018	0.000389	7.75835	1230138
Figure S1	f4(YRI, Anatolia HG|N; Iran, Iran Post Neolithic)	Anatolia_Aktopraklik_N	Iran_WezmehCave_N	Iran_Shahr_I_Sokhta_BA1	0.00157	0.000361	4.34903	1313428
Figure S1	f4(YRI, Anatolia HG|N; Iran, Iran Post Neolithic)	Anatolia_Aktopraklik_N	Iran_WezmehCave_N	Iran_Shahr_I_Sokhta_BA2	-0.000343	0.000417	-0.822542	949644
Figure S1	f4(YRI, Anatolia HG|N; Iran, Iran Post Neolithic)	Anatolia_Aktopraklik_N	Iran_WezmehCave_N	Iran_Shahr_I_Sokhta_BA3	0.007744	0.00143	5.41538	34076
Figure S1	f4(YRI, Anatolia HG|N; Iran, Iran Post Neolithic)	Anatolia_Aktopraklik_N	Iran_WezmehCave_N	Iran_ShahTepe_BA	0.001958	0.000283	6.91873	4568442
Figure S1	f4(YRI, Anatolia HG|N; Iran, Iran Post Neolithic)	Anatolia_Aktopraklik_N	Iran_WezmehCave_N	Iran_TepeHasanlu_IA	0.002806	0.000392	7.15816	3525646
Figure S1	f4(YRI, Anatolia HG|N; Iran, Iran Post Neolithic)	Anatolia_Aktopraklik_N	Iran_WezmehCave_N	Iran_TepeHissar_CA	0.002395	0.000362	6.61602	1074137
Figure S1	f4(YRI, Anatolia HG|N; Iran, Iran Post Neolithic)	Anatolia_Barcin_N	Iran_Ganj_Dareh_N_SG	Iran_GanjDareh_MP	0.00485	0.000448	10.8259	236497
Figure S1	f4(YRI, Anatolia HG|N; Iran, Iran Post Neolithic)	Anatolia_Barcin_N	Iran_Ganj_Dareh_N_SG	Iran_HajjiFiruz_BA	0.004794	0.000426	11.2535	313644
Figure S1	f4(YRI, Anatolia HG|N; Iran, Iran Post Neolithic)	Anatolia_Barcin_N	Iran_Ganj_Dareh_N_SG	Iran_HajjiFiruz_CA	0.00518	0.000346	14.9711	385601
Figure S1	f4(YRI, Anatolia HG|N; Iran, Iran Post Neolithic)	Anatolia_Barcin_N	Iran_Ganj_Dareh_N_SG	Iran_HajjiFiruz_IA	0.0042	0.000522	8.04598	124344
Figure S1	f4(YRI, Anatolia HG|N; Iran, Iran Post Neolithic)	Anatolia_Barcin_N	Iran_Ganj_Dareh_N_SG	Iran_SehGabi_CA	0.004018	0.000307	13.0879	497895
Figure S1	f4(YRI, Anatolia HG|N; Iran, Iran Post Neolithic)	Anatolia_Barcin_N	Iran_Ganj_Dareh_N_SG	Iran_Shahr_I_Sokhta_BA1	0.002032	0.000288	7.05556	493069
Figure S1	f4(YRI, Anatolia HG|N; Iran, Iran Post Neolithic)	Anatolia_Barcin_N	Iran_Ganj_Dareh_N_SG	Iran_Shahr_I_Sokhta_BA2	-0.000188	0.000342	-0.549708	371491
Figure S1	f4(YRI, Anatolia HG|N; Iran, Iran Post Neolithic)	Anatolia_Barcin_N	Iran_Ganj_Dareh_N_SG	Iran_Shahr_I_Sokhta_BA3	0.008856	0.001358	6.52135	13919
Figure S1	f4(YRI, Anatolia HG|N; Iran, Iran Post Neolithic)	Anatolia_Barcin_N	Iran_Ganj_Dareh_N_SG	Iran_ShahTepe_BA	0.001412	0.000219	6.44749	1607201
Figure S1	f4(YRI, Anatolia HG|N; Iran, Iran Post Neolithic)	Anatolia_Barcin_N	Iran_Ganj_Dareh_N_SG	Iran_TepeHasanlu_IA	0.002328	0.000319	7.29781	1255893
Figure S1	f4(YRI, Anatolia HG|N; Iran, Iran Post Neolithic)	Anatolia_Barcin_N	Iran_Ganj_Dareh_N_SG	Iran_TepeHissar_CA	0.002957	0.000299	9.88963	422912
Figure S1	f4(YRI, Anatolia HG|N; Iran, Iran Post Neolithic)	Anatolia_Barcin_N	Iran_GanjDareh_N	Iran_GanjDareh_MP	0.00448	0.000343	13.0612	479953
Figure S1	f4(YRI, Anatolia HG|N; Iran, Iran Post Neolithic)	Anatolia_Barcin_N	Iran_GanjDareh_N	Iran_HajjiFiruz_BA	0.003994	0.000321	12.4424	558300
Figure S1	f4(YRI, Anatolia HG|N; Iran, Iran Post Neolithic)	Anatolia_Barcin_N	Iran_GanjDareh_N	Iran_HajjiFiruz_CA	0.004324	0.00022	19.6545	711544
Figure S1	f4(YRI, Anatolia HG|N; Iran, Iran Post Neolithic)	Anatolia_Barcin_N	Iran_GanjDareh_N	Iran_HajjiFiruz_IA	0.003683	0.000345	10.6754	280117
Figure S1	f4(YRI, Anatolia HG|N; Iran, Iran Post Neolithic)	Anatolia_Barcin_N	Iran_GanjDareh_N	Iran_SehGabi_CA	0.00353	0.000213	16.5728	747374
Figure S1	f4(YRI, Anatolia HG|N; Iran, Iran Post Neolithic)	Anatolia_Barcin_N	Iran_GanjDareh_N	Iran_Shahr_I_Sokhta_BA1	0.001356	0.000197	6.88325	769335
Figure S1	f4(YRI, Anatolia HG|N; Iran, Iran Post Neolithic)	Anatolia_Barcin_N	Iran_GanjDareh_N	Iran_Shahr_I_Sokhta_BA2	-0.000877	0.000212	-4.13679	655747
Figure S1	f4(YRI, Anatolia HG|N; Iran, Iran Post Neolithic)	Anatolia_Barcin_N	Iran_GanjDareh_N	Iran_Shahr_I_Sokhta_BA3	0.00666	0.000708	9.40678	31952
Figure S1	f4(YRI, Anatolia HG|N; Iran, Iran Post Neolithic)	Anatolia_Barcin_N	Iran_GanjDareh_N	Iran_ShahTepe_BA	0.000721	0.000169	4.26627	1141019
Figure S1	f4(YRI, Anatolia HG|N; Iran, Iran Post Neolithic)	Anatolia_Barcin_N	Iran_GanjDareh_N	Iran_TepeHasanlu_IA	0.001662	0.000306	5.43137	941377
Figure S1	f4(YRI, Anatolia HG|N; Iran, Iran Post Neolithic)	Anatolia_Barcin_N	Iran_GanjDareh_N	Iran_TepeHissar_CA	0.002521	0.000182	13.8516	725373
Figure S1	f4(YRI, Anatolia HG|N; Iran, Iran Post Neolithic)	Anatolia_Barcin_N	Iran_HG	Iran_GanjDareh_MP	0.002854	0.000603	4.733	86264
Figure S1	f4(YRI, Anatolia HG|N; Iran, Iran Post Neolithic)	Anatolia_Barcin_N	Iran_HG	Iran_HajjiFiruz_BA	0.002915	0.000551	5.29038	91198
Figure S1	f4(YRI, Anatolia HG|N; Iran, Iran Post Neolithic)	Anatolia_Barcin_N	Iran_HG	Iran_HajjiFiruz_CA	0.003589	0.000436	8.23165	105936
Figure S1	f4(YRI, Anatolia HG|N; Iran, Iran Post Neolithic)	Anatolia_Barcin_N	Iran_HG	Iran_HajjiFiruz_IA	0.001859	0.000681	2.72981	53971
Figure S1	f4(YRI, Anatolia HG|N; Iran, Iran Post Neolithic)	Anatolia_Barcin_N	Iran_HG	Iran_SehGabi_CA	0.002689	0.000427	6.29742	105508
Figure S1	f4(YRI, Anatolia HG|N; Iran, Iran Post Neolithic)	Anatolia_Barcin_N	Iran_HG	Iran_Shahr_I_Sokhta_BA1	-0.00023	0.000379	-0.60686	108106
Figure S1	f4(YRI, Anatolia HG|N; Iran, Iran Post Neolithic)	Anatolia_Barcin_N	Iran_HG	Iran_Shahr_I_Sokhta_BA2	-0.002344	0.000438	-5.3516	100639
Figure S1	f4(YRI, Anatolia HG|N; Iran, Iran Post Neolithic)	Anatolia_Barcin_N	Iran_HG	Iran_ShahTepe_BA	0.000141	0.000352	0.400568	126482
Figure S1	f4(YRI, Anatolia HG|N; Iran, Iran Post Neolithic)	Anatolia_Barcin_N	Iran_HG	Iran_TepeHasanlu_IA	0.001105	0.00053	2.08491	106232
Figure S1	f4(YRI, Anatolia HG|N; Iran, Iran Post Neolithic)	Anatolia_Barcin_N	Iran_HG	Iran_TepeHissar_CA	0.001125	0.000389	2.89203	106894
Figure S1	f4(YRI, Anatolia HG|N; Iran, Iran Post Neolithic)	Anatolia_Barcin_N	Iran_SehGabi_LN	Iran_GanjDareh_MP	0.003851	0.00047	8.19362	223342
Figure S1	f4(YRI, Anatolia HG|N; Iran, Iran Post Neolithic)	Anatolia_Barcin_N	Iran_SehGabi_LN	Iran_HajjiFiruz_BA	0.003867	0.000469	8.2452	240520
Figure S1	f4(YRI, Anatolia HG|N; Iran, Iran Post Neolithic)	Anatolia_Barcin_N	Iran_SehGabi_LN	Iran_HajjiFiruz_CA	0.004092	0.000364	11.2418	277579
Figure S1	f4(YRI, Anatolia HG|N; Iran, Iran Post Neolithic)	Anatolia_Barcin_N	Iran_SehGabi_LN	Iran_HajjiFiruz_IA	0.003604	0.000539	6.68646	138623
Figure S1	f4(YRI, Anatolia HG|N; Iran, Iran Post Neolithic)	Anatolia_Barcin_N	Iran_SehGabi_LN	Iran_SehGabi_CA	0.003286	0.000341	9.63636	280565
Figure S1	f4(YRI, Anatolia HG|N; Iran, Iran Post Neolithic)	Anatolia_Barcin_N	Iran_SehGabi_LN	Iran_Shahr_I_Sokhta_BA1	0.000667	0.000344	1.93895	281509
Figure S1	f4(YRI, Anatolia HG|N; Iran, Iran Post Neolithic)	Anatolia_Barcin_N	Iran_SehGabi_LN	Iran_Shahr_I_Sokhta_BA2	-0.002061	0.00037	-5.57027	261423
Figure S1	f4(YRI, Anatolia HG|N; Iran, Iran Post Neolithic)	Anatolia_Barcin_N	Iran_SehGabi_LN	Iran_Shahr_I_Sokhta_BA3	0.005152	0.001083	4.75716	17865
Figure S1	f4(YRI, Anatolia HG|N; Iran, Iran Post Neolithic)	Anatolia_Barcin_N	Iran_SehGabi_LN	Iran_ShahTepe_BA	0.000898	0.0003	2.99333	334618
Figure S1	f4(YRI, Anatolia HG|N; Iran, Iran Post Neolithic)	Anatolia_Barcin_N	Iran_SehGabi_LN	Iran_TepeHasanlu_IA	0.001926	0.000428	4.5	278244
Figure S1	f4(YRI, Anatolia HG|N; Iran, Iran Post Neolithic)	Anatolia_Barcin_N	Iran_SehGabi_LN	Iran_TepeHissar_CA	0.00175	0.000331	5.28701	278658
Figure S1	f4(YRI, Anatolia HG|N; Iran, Iran Post Neolithic)	Anatolia_Barcin_N	Iran_TepeAbdul_N	Iran_GanjDareh_MP	0.004876	0.000329	14.8207	486931
Figure S1	f4(YRI, Anatolia HG|N; Iran, Iran Post Neolithic)	Anatolia_Barcin_N	Iran_TepeAbdul_N	Iran_HajjiFiruz_BA	0.004602	0.000315	14.6095	609027
Figure S1	f4(YRI, Anatolia HG|N; Iran, Iran Post Neolithic)	Anatolia_Barcin_N	Iran_TepeAbdul_N	Iran_HajjiFiruz_CA	0.005068	0.000219	23.1416	782996
Figure S1	f4(YRI, Anatolia HG|N; Iran, Iran Post Neolithic)	Anatolia_Barcin_N	Iran_TepeAbdul_N	Iran_HajjiFiruz_IA	0.004374	0.00036	12.15	263431
Figure S1	f4(YRI, Anatolia HG|N; Iran, Iran Post Neolithic)	Anatolia_Barcin_N	Iran_TepeAbdul_N	Iran_SehGabi_CA	0.004136	0.000201	20.5771	977026
Figure S1	f4(YRI, Anatolia HG|N; Iran, Iran Post Neolithic)	Anatolia_Barcin_N	Iran_TepeAbdul_N	Iran_Shahr_I_Sokhta_BA1	0.002302	0.000198	11.6263	1052848
Figure S1	f4(YRI, Anatolia HG|N; Iran, Iran Post Neolithic)	Anatolia_Barcin_N	Iran_TepeAbdul_N	Iran_Shahr_I_Sokhta_BA2	0.000157	0.000211	0.744076	778773
Figure S1	f4(YRI, Anatolia HG|N; Iran, Iran Post Neolithic)	Anatolia_Barcin_N	Iran_TepeAbdul_N	Iran_Shahr_I_Sokhta_BA3	0.007723	0.000788	9.80076	30523
Figure S1	f4(YRI, Anatolia HG|N; Iran, Iran Post Neolithic)	Anatolia_Barcin_N	Iran_TepeAbdul_N	Iran_ShahTepe_BA	0.001481	0.000141	10.5035	2829204
Figure S1	f4(YRI, Anatolia HG|N; Iran, Iran Post Neolithic)	Anatolia_Barcin_N	Iran_TepeAbdul_N	Iran_TepeHasanlu_IA	0.002281	0.000247	9.23482	2286494
Figure S1	f4(YRI, Anatolia HG|N; Iran, Iran Post Neolithic)	Anatolia_Barcin_N	Iran_TepeAbdul_N	Iran_TepeHissar_CA	0.003224	0.000186	17.3333	877725
Figure S1	f4(YRI, Anatolia HG|N; Iran, Iran Post Neolithic)	Anatolia_Barcin_N	Iran_WezmehCave_N	Iran_GanjDareh_MP	0.005175	0.000348	14.8707	560040
Figure S1	f4(YRI, Anatolia HG|N; Iran, Iran Post Neolithic)	Anatolia_Barcin_N	Iran_WezmehCave_N	Iran_HajjiFiruz_BA	0.005087	0.000367	13.861	704966
Figure S1	f4(YRI, Anatolia HG|N; Iran, Iran Post Neolithic)	Anatolia_Barcin_N	Iran_WezmehCave_N	Iran_HajjiFiruz_CA	0.005679	0.00028	20.2821	915947
Figure S1	f4(YRI, Anatolia HG|N; Iran, Iran Post Neolithic)	Anatolia_Barcin_N	Iran_WezmehCave_N	Iran_HajjiFiruz_IA	0.004831	0.000428	11.2874	303691
Figure S1	f4(YRI, Anatolia HG|N; Iran, Iran Post Neolithic)	Anatolia_Barcin_N	Iran_WezmehCave_N	Iran_SehGabi_CA	0.004607	0.000257	17.9261	1139280
Figure S1	f4(YRI, Anatolia HG|N; Iran, Iran Post Neolithic)	Anatolia_Barcin_N	Iran_WezmehCave_N	Iran_Shahr_I_Sokhta_BA1	0.002818	0.000254	11.0945	1216304
Figure S1	f4(YRI, Anatolia HG|N; Iran, Iran Post Neolithic)	Anatolia_Barcin_N	Iran_WezmehCave_N	Iran_Shahr_I_Sokhta_BA2	0.000703	0.000279	2.51971	899579
Figure S1	f4(YRI, Anatolia HG|N; Iran, Iran Post Neolithic)	Anatolia_Barcin_N	Iran_WezmehCave_N	Iran_Shahr_I_Sokhta_BA3	0.0069	0.000828	8.33333	33943
Figure S1	f4(YRI, Anatolia HG|N; Iran, Iran Post Neolithic)	Anatolia_Barcin_N	Iran_WezmehCave_N	Iran_ShahTepe_BA	0.002076	0.000198	10.4848	3427760
Figure S1	f4(YRI, Anatolia HG|N; Iran, Iran Post Neolithic)	Anatolia_Barcin_N	Iran_WezmehCave_N	Iran_TepeHasanlu_IA	0.002835	0.000288	9.84375	2733761
Figure S1	f4(YRI, Anatolia HG|N; Iran, Iran Post Neolithic)	Anatolia_Barcin_N	Iran_WezmehCave_N	Iran_TepeHissar_CA	0.003875	0.000257	15.0778	1016620
Figure S1	f4(YRI, Anatolia HG|N; Iran, Iran Post Neolithic)	Anatolia_Barcin_N_SG	Iran_Ganj_Dareh_N_SG	Iran_GanjDareh_MP	0.003489	0.000534	6.53371	245059
Figure S1	f4(YRI, Anatolia HG|N; Iran, Iran Post Neolithic)	Anatolia_Barcin_N_SG	Iran_Ganj_Dareh_N_SG	Iran_HajjiFiruz_BA	0.003527	0.000482	7.31743	334901
Figure S1	f4(YRI, Anatolia HG|N; Iran, Iran Post Neolithic)	Anatolia_Barcin_N_SG	Iran_Ganj_Dareh_N_SG	Iran_HajjiFiruz_CA	0.003917	0.000392	9.99235	406343
Figure S1	f4(YRI, Anatolia HG|N; Iran, Iran Post Neolithic)	Anatolia_Barcin_N_SG	Iran_Ganj_Dareh_N_SG	Iran_HajjiFiruz_IA	0.003217	0.000654	4.91896	125263
Figure S1	f4(YRI, Anatolia HG|N; Iran, Iran Post Neolithic)	Anatolia_Barcin_N_SG	Iran_Ganj_Dareh_N_SG	Iran_SehGabi_CA	0.003023	0.000325	9.30154	549983
Figure S1	f4(YRI, Anatolia HG|N; Iran, Iran Post Neolithic)	Anatolia_Barcin_N_SG	Iran_Ganj_Dareh_N_SG	Iran_Shahr_I_Sokhta_BA1	0.000721	0.000324	2.22531	543969
Figure S1	f4(YRI, Anatolia HG|N; Iran, Iran Post Neolithic)	Anatolia_Barcin_N_SG	Iran_Ganj_Dareh_N_SG	Iran_Shahr_I_Sokhta_BA2	-0.001482	0.000387	-3.82946	399992
Figure S1	f4(YRI, Anatolia HG|N; Iran, Iran Post Neolithic)	Anatolia_Barcin_N_SG	Iran_Ganj_Dareh_N_SG	Iran_Shahr_I_Sokhta_BA3	0.008276	0.001657	4.99457	14025
Figure S1	f4(YRI, Anatolia HG|N; Iran, Iran Post Neolithic)	Anatolia_Barcin_N_SG	Iran_Ganj_Dareh_N_SG	Iran_ShahTepe_BA	0.001734	0.000234	7.41026	2273295
Figure S1	f4(YRI, Anatolia HG|N; Iran, Iran Post Neolithic)	Anatolia_Barcin_N_SG	Iran_Ganj_Dareh_N_SG	Iran_TepeHasanlu_IA	0.002603	0.000334	7.79341	1708694
Figure S1	f4(YRI, Anatolia HG|N; Iran, Iran Post Neolithic)	Anatolia_Barcin_N_SG	Iran_Ganj_Dareh_N_SG	Iran_TepeHissar_CA	0.001658	0.000342	4.84795	453989
Figure S1	f4(YRI, Anatolia HG|N; Iran, Iran Post Neolithic)	Anatolia_Barcin_N_SG	Iran_GanjDareh_N	Iran_GanjDareh_MP	0.004243	0.000403	10.5285	481781
Figure S1	f4(YRI, Anatolia HG|N; Iran, Iran Post Neolithic)	Anatolia_Barcin_N_SG	Iran_GanjDareh_N	Iran_HajjiFiruz_BA	0.003707	0.000386	9.60363	562051
Figure S1	f4(YRI, Anatolia HG|N; Iran, Iran Post Neolithic)	Anatolia_Barcin_N_SG	Iran_GanjDareh_N	Iran_HajjiFiruz_CA	0.004254	0.000263	16.1749	715802
Figure S1	f4(YRI, Anatolia HG|N; Iran, Iran Post Neolithic)	Anatolia_Barcin_N_SG	Iran_GanjDareh_N	Iran_HajjiFiruz_IA	0.00378	0.000414	9.13043	280399
Figure S1	f4(YRI, Anatolia HG|N; Iran, Iran Post Neolithic)	Anatolia_Barcin_N_SG	Iran_GanjDareh_N	Iran_SehGabi_CA	0.003479	0.000246	14.1423	756772
Figure S1	f4(YRI, Anatolia HG|N; Iran, Iran Post Neolithic)	Anatolia_Barcin_N_SG	Iran_GanjDareh_N	Iran_Shahr_I_Sokhta_BA1	0.001321	0.000229	5.76856	780029
Figure S1	f4(YRI, Anatolia HG|N; Iran, Iran Post Neolithic)	Anatolia_Barcin_N_SG	Iran_GanjDareh_N	Iran_Shahr_I_Sokhta_BA2	-0.001052	0.00026	-4.04615	661425
Figure S1	f4(YRI, Anatolia HG|N; Iran, Iran Post Neolithic)	Anatolia_Barcin_N_SG	Iran_GanjDareh_N	Iran_Shahr_I_Sokhta_BA3	0.006535	0.000928	7.04203	31987
Figure S1	f4(YRI, Anatolia HG|N; Iran, Iran Post Neolithic)	Anatolia_Barcin_N_SG	Iran_GanjDareh_N	Iran_ShahTepe_BA	0.002094	0.000178	11.764	1216706
Figure S1	f4(YRI, Anatolia HG|N; Iran, Iran Post Neolithic)	Anatolia_Barcin_N_SG	Iran_GanjDareh_N	Iran_TepeHasanlu_IA	0.002684	0.000325	8.25846	997930
Figure S1	f4(YRI, Anatolia HG|N; Iran, Iran Post Neolithic)	Anatolia_Barcin_N_SG	Iran_GanjDareh_N	Iran_TepeHissar_CA	0.001999	0.000219	9.12785	732179
Figure S1	f4(YRI, Anatolia HG|N; Iran, Iran Post Neolithic)	Anatolia_Barcin_N_SG	Iran_HG	Iran_GanjDareh_MP	0.002285	0.000722	3.16482	86333
Figure S1	f4(YRI, Anatolia HG|N; Iran, Iran Post Neolithic)	Anatolia_Barcin_N_SG	Iran_HG	Iran_HajjiFiruz_BA	0.002755	0.000724	3.80525	91352
Figure S1	f4(YRI, Anatolia HG|N; Iran, Iran Post Neolithic)	Anatolia_Barcin_N_SG	Iran_HG	Iran_HajjiFiruz_CA	0.003617	0.000543	6.66114	106103
Figure S1	f4(YRI, Anatolia HG|N; Iran, Iran Post Neolithic)	Anatolia_Barcin_N_SG	Iran_HG	Iran_HajjiFiruz_IA	0.002002	0.000842	2.37767	53989
Figure S1	f4(YRI, Anatolia HG|N; Iran, Iran Post Neolithic)	Anatolia_Barcin_N_SG	Iran_HG	Iran_SehGabi_CA	0.002447	0.000548	4.46533	105870
Figure S1	f4(YRI, Anatolia HG|N; Iran, Iran Post Neolithic)	Anatolia_Barcin_N_SG	Iran_HG	Iran_Shahr_I_Sokhta_BA1	-5.6e-05	0.00049	-0.114286	108547
Figure S1	f4(YRI, Anatolia HG|N; Iran, Iran Post Neolithic)	Anatolia_Barcin_N_SG	Iran_HG	Iran_Shahr_I_Sokhta_BA2	-0.002561	0.000573	-4.46946	100876
Figure S1	f4(YRI, Anatolia HG|N; Iran, Iran Post Neolithic)	Anatolia_Barcin_N_SG	Iran_HG	Iran_ShahTepe_BA	0.001128	0.000428	2.63551	129388
Figure S1	f4(YRI, Anatolia HG|N; Iran, Iran Post Neolithic)	Anatolia_Barcin_N_SG	Iran_HG	Iran_TepeHasanlu_IA	0.001538	0.000659	2.33384	108441
Figure S1	f4(YRI, Anatolia HG|N; Iran, Iran Post Neolithic)	Anatolia_Barcin_N_SG	Iran_HG	Iran_TepeHissar_CA	0.000601	0.000475	1.26526	107176
Figure S1	f4(YRI, Anatolia HG|N; Iran, Iran Post Neolithic)	Anatolia_Barcin_N_SG	Iran_SehGabi_LN	Iran_GanjDareh_MP	0.003703	0.000577	6.41768	223548
Figure S1	f4(YRI, Anatolia HG|N; Iran, Iran Post Neolithic)	Anatolia_Barcin_N_SG	Iran_SehGabi_LN	Iran_HajjiFiruz_BA	0.003583	0.000577	6.20971	240882
Figure S1	f4(YRI, Anatolia HG|N; Iran, Iran Post Neolithic)	Anatolia_Barcin_N_SG	Iran_SehGabi_LN	Iran_HajjiFiruz_CA	0.004131	0.000466	8.86481	278010
Figure S1	f4(YRI, Anatolia HG|N; Iran, Iran Post Neolithic)	Anatolia_Barcin_N_SG	Iran_SehGabi_LN	Iran_HajjiFiruz_IA	0.003693	0.000678	5.4469	138672
Figure S1	f4(YRI, Anatolia HG|N; Iran, Iran Post Neolithic)	Anatolia_Barcin_N_SG	Iran_SehGabi_LN	Iran_SehGabi_CA	0.00309	0.000424	7.28774	281591
Figure S1	f4(YRI, Anatolia HG|N; Iran, Iran Post Neolithic)	Anatolia_Barcin_N_SG	Iran_SehGabi_LN	Iran_Shahr_I_Sokhta_BA1	0.000837	0.000423	1.97872	282615
Figure S1	f4(YRI, Anatolia HG|N; Iran, Iran Post Neolithic)	Anatolia_Barcin_N_SG	Iran_SehGabi_LN	Iran_Shahr_I_Sokhta_BA2	-0.002145	0.000459	-4.6732	262027
Figure S1	f4(YRI, Anatolia HG|N; Iran, Iran Post Neolithic)	Anatolia_Barcin_N_SG	Iran_SehGabi_LN	Iran_Shahr_I_Sokhta_BA3	0.004188	0.001512	2.76984	17872
Figure S1	f4(YRI, Anatolia HG|N; Iran, Iran Post Neolithic)	Anatolia_Barcin_N_SG	Iran_SehGabi_LN	Iran_ShahTepe_BA	0.002045	0.000369	5.54201	342323
Figure S1	f4(YRI, Anatolia HG|N; Iran, Iran Post Neolithic)	Anatolia_Barcin_N_SG	Iran_SehGabi_LN	Iran_TepeHasanlu_IA	0.002572	0.000509	5.05305	284091
Figure S1	f4(YRI, Anatolia HG|N; Iran, Iran Post Neolithic)	Anatolia_Barcin_N_SG	Iran_SehGabi_LN	Iran_TepeHissar_CA	0.001351	0.000407	3.31941	279356
Figure S1	f4(YRI, Anatolia HG|N; Iran, Iran Post Neolithic)	Anatolia_Barcin_N_SG	Iran_TepeAbdul_N	Iran_GanjDareh_MP	0.003947	0.000393	10.0433	501779
Figure S1	f4(YRI, Anatolia HG|N; Iran, Iran Post Neolithic)	Anatolia_Barcin_N_SG	Iran_TepeAbdul_N	Iran_HajjiFiruz_BA	0.003477	0.00037	9.3973	640472
Figure S1	f4(YRI, Anatolia HG|N; Iran, Iran Post Neolithic)	Anatolia_Barcin_N_SG	Iran_TepeAbdul_N	Iran_HajjiFiruz_CA	0.003978	0.000264	15.0682	815411
Figure S1	f4(YRI, Anatolia HG|N; Iran, Iran Post Neolithic)	Anatolia_Barcin_N_SG	Iran_TepeAbdul_N	Iran_HajjiFiruz_IA	0.003676	0.000438	8.39269	265175
Figure S1	f4(YRI, Anatolia HG|N; Iran, Iran Post Neolithic)	Anatolia_Barcin_N_SG	Iran_TepeAbdul_N	Iran_SehGabi_CA	0.003155	0.000228	13.8377	1057958
Figure S1	f4(YRI, Anatolia HG|N; Iran, Iran Post Neolithic)	Anatolia_Barcin_N_SG	Iran_TepeAbdul_N	Iran_Shahr_I_Sokhta_BA1	0.00131	0.000216	6.06481	1144377
Figure S1	f4(YRI, Anatolia HG|N; Iran, Iran Post Neolithic)	Anatolia_Barcin_N_SG	Iran_TepeAbdul_N	Iran_Shahr_I_Sokhta_BA2	-0.000925	0.000257	-3.59922	826514
Figure S1	f4(YRI, Anatolia HG|N; Iran, Iran Post Neolithic)	Anatolia_Barcin_N_SG	Iran_TepeAbdul_N	Iran_Shahr_I_Sokhta_BA3	0.005778	0.000996	5.8012	30731
Figure S1	f4(YRI, Anatolia HG|N; Iran, Iran Post Neolithic)	Anatolia_Barcin_N_SG	Iran_TepeAbdul_N	Iran_ShahTepe_BA	0.001833	0.000156	11.75	3681686
Figure S1	f4(YRI, Anatolia HG|N; Iran, Iran Post Neolithic)	Anatolia_Barcin_N_SG	Iran_TepeAbdul_N	Iran_TepeHasanlu_IA	0.002424	0.00025	9.696	2905227
Figure S1	f4(YRI, Anatolia HG|N; Iran, Iran Post Neolithic)	Anatolia_Barcin_N_SG	Iran_TepeAbdul_N	Iran_TepeHissar_CA	0.001977	0.000219	9.0274	933929
Figure S1	f4(YRI, Anatolia HG|N; Iran, Iran Post Neolithic)	Anatolia_Barcin_N_SG	Iran_WezmehCave_N	Iran_GanjDareh_MP	0.004187	0.000407	10.2875	578669
Figure S1	f4(YRI, Anatolia HG|N; Iran, Iran Post Neolithic)	Anatolia_Barcin_N_SG	Iran_WezmehCave_N	Iran_HajjiFiruz_BA	0.003941	0.000391	10.0793	745389
Figure S1	f4(YRI, Anatolia HG|N; Iran, Iran Post Neolithic)	Anatolia_Barcin_N_SG	Iran_WezmehCave_N	Iran_HajjiFiruz_CA	0.004502	0.000317	14.2019	958048
Figure S1	f4(YRI, Anatolia HG|N; Iran, Iran Post Neolithic)	Anatolia_Barcin_N_SG	Iran_WezmehCave_N	Iran_HajjiFiruz_IA	0.004106	0.000499	8.22846	306102
Figure S1	f4(YRI, Anatolia HG|N; Iran, Iran Post Neolithic)	Anatolia_Barcin_N_SG	Iran_WezmehCave_N	Iran_SehGabi_CA	0.003358	0.000274	12.2555	1242023
Figure S1	f4(YRI, Anatolia HG|N; Iran, Iran Post Neolithic)	Anatolia_Barcin_N_SG	Iran_WezmehCave_N	Iran_Shahr_I_Sokhta_BA1	0.001638	0.000268	6.11194	1328263
Figure S1	f4(YRI, Anatolia HG|N; Iran, Iran Post Neolithic)	Anatolia_Barcin_N_SG	Iran_WezmehCave_N	Iran_Shahr_I_Sokhta_BA2	-0.000431	0.000309	-1.39482	959070
Figure S1	f4(YRI, Anatolia HG|N; Iran, Iran Post Neolithic)	Anatolia_Barcin_N_SG	Iran_WezmehCave_N	Iran_Shahr_I_Sokhta_BA3	0.006853	0.001058	6.47732	34196
Figure S1	f4(YRI, Anatolia HG|N; Iran, Iran Post Neolithic)	Anatolia_Barcin_N_SG	Iran_WezmehCave_N	Iran_ShahTepe_BA	0.002186	0.000208	10.5096	4657745
Figure S1	f4(YRI, Anatolia HG|N; Iran, Iran Post Neolithic)	Anatolia_Barcin_N_SG	Iran_WezmehCave_N	Iran_TepeHasanlu_IA	0.002829	0.000296	9.55743	3588570
Figure S1	f4(YRI, Anatolia HG|N; Iran, Iran Post Neolithic)	Anatolia_Barcin_N_SG	Iran_WezmehCave_N	Iran_TepeHissar_CA	0.002535	0.000279	9.08602	1085797
Figure S1	f4(YRI, Anatolia HG|N; Iran, Iran Post Neolithic)	Anatolia_Catalhoyuk_N	Iran_Ganj_Dareh_N_SG	Iran_GanjDareh_MP	0.002542	0.00062	4.1	148600
Figure S1	f4(YRI, Anatolia HG|N; Iran, Iran Post Neolithic)	Anatolia_Catalhoyuk_N	Iran_Ganj_Dareh_N_SG	Iran_HajjiFiruz_BA	0.003177	0.000589	5.39389	205771
Figure S1	f4(YRI, Anatolia HG|N; Iran, Iran Post Neolithic)	Anatolia_Catalhoyuk_N	Iran_Ganj_Dareh_N_SG	Iran_HajjiFiruz_CA	0.003652	0.000468	7.80342	251728
Figure S1	f4(YRI, Anatolia HG|N; Iran, Iran Post Neolithic)	Anatolia_Catalhoyuk_N	Iran_Ganj_Dareh_N_SG	Iran_HajjiFiruz_IA	0.003027	0.000923	3.27952	75792
Figure S1	f4(YRI, Anatolia HG|N; Iran, Iran Post Neolithic)	Anatolia_Catalhoyuk_N	Iran_Ganj_Dareh_N_SG	Iran_SehGabi_CA	0.002321	0.000377	6.1565	342012
Figure S1	f4(YRI, Anatolia HG|N; Iran, Iran Post Neolithic)	Anatolia_Catalhoyuk_N	Iran_Ganj_Dareh_N_SG	Iran_Shahr_I_Sokhta_BA1	0.000184	0.00037	0.497297	343251
Figure S1	f4(YRI, Anatolia HG|N; Iran, Iran Post Neolithic)	Anatolia_Catalhoyuk_N	Iran_Ganj_Dareh_N_SG	Iran_Shahr_I_Sokhta_BA2	-0.001146	0.000429	-2.67133	250237
Figure S1	f4(YRI, Anatolia HG|N; Iran, Iran Post Neolithic)	Anatolia_Catalhoyuk_N	Iran_Ganj_Dareh_N_SG	Iran_ShahTepe_BA	0.001346	0.000216	6.23148	1376667
Figure S1	f4(YRI, Anatolia HG|N; Iran, Iran Post Neolithic)	Anatolia_Catalhoyuk_N	Iran_Ganj_Dareh_N_SG	Iran_TepeHasanlu_IA	0.002486	0.000317	7.84227	1049271
Figure S1	f4(YRI, Anatolia HG|N; Iran, Iran Post Neolithic)	Anatolia_Catalhoyuk_N	Iran_Ganj_Dareh_N_SG	Iran_TepeHissar_CA	0.001457	0.000386	3.77461	282943
Figure S1	f4(YRI, Anatolia HG|N; Iran, Iran Post Neolithic)	Anatolia_Catalhoyuk_N	Iran_GanjDareh_N	Iran_GanjDareh_MP	0.003083	0.000459	6.71678	277847
Figure S1	f4(YRI, Anatolia HG|N; Iran, Iran Post Neolithic)	Anatolia_Catalhoyuk_N	Iran_GanjDareh_N	Iran_HajjiFiruz_BA	0.0033	0.000444	7.43243	330768
Figure S1	f4(YRI, Anatolia HG|N; Iran, Iran Post Neolithic)	Anatolia_Catalhoyuk_N	Iran_GanjDareh_N	Iran_HajjiFiruz_CA	0.003996	0.000304	13.1447	426653
Figure S1	f4(YRI, Anatolia HG|N; Iran, Iran Post Neolithic)	Anatolia_Catalhoyuk_N	Iran_GanjDareh_N	Iran_HajjiFiruz_IA	0.003077	0.000543	5.66667	160890
Figure S1	f4(YRI, Anatolia HG|N; Iran, Iran Post Neolithic)	Anatolia_Catalhoyuk_N	Iran_GanjDareh_N	Iran_SehGabi_CA	0.00316	0.000288	10.9722	454802
Figure S1	f4(YRI, Anatolia HG|N; Iran, Iran Post Neolithic)	Anatolia_Catalhoyuk_N	Iran_GanjDareh_N	Iran_Shahr_I_Sokhta_BA1	0.000767	0.000247	3.10526	474369
Figure S1	f4(YRI, Anatolia HG|N; Iran, Iran Post Neolithic)	Anatolia_Catalhoyuk_N	Iran_GanjDareh_N	Iran_Shahr_I_Sokhta_BA2	-0.001101	0.000311	-3.54019	397151
Figure S1	f4(YRI, Anatolia HG|N; Iran, Iran Post Neolithic)	Anatolia_Catalhoyuk_N	Iran_GanjDareh_N	Iran_Shahr_I_Sokhta_BA3	0.006046	0.001408	4.29403	19573
Figure S1	f4(YRI, Anatolia HG|N; Iran, Iran Post Neolithic)	Anatolia_Catalhoyuk_N	Iran_GanjDareh_N	Iran_ShahTepe_BA	0.001716	0.000194	8.84536	738176
Figure S1	f4(YRI, Anatolia HG|N; Iran, Iran Post Neolithic)	Anatolia_Catalhoyuk_N	Iran_GanjDareh_N	Iran_TepeHasanlu_IA	0.002529	0.000355	7.12394	612038
Figure S1	f4(YRI, Anatolia HG|N; Iran, Iran Post Neolithic)	Anatolia_Catalhoyuk_N	Iran_GanjDareh_N	Iran_TepeHissar_CA	0.001815	0.000247	7.34818	438503
Figure S1	f4(YRI, Anatolia HG|N; Iran, Iran Post Neolithic)	Anatolia_Catalhoyuk_N	Iran_HG	Iran_GanjDareh_MP	0.00169	0.001058	1.59735	50648
Figure S1	f4(YRI, Anatolia HG|N; Iran, Iran Post Neolithic)	Anatolia_Catalhoyuk_N	Iran_HG	Iran_HajjiFiruz_BA	0.00144	0.00106	1.35849	54135
Figure S1	f4(YRI, Anatolia HG|N; Iran, Iran Post Neolithic)	Anatolia_Catalhoyuk_N	Iran_HG	Iran_HajjiFiruz_CA	0.002966	0.000803	3.69365	63187
Figure S1	f4(YRI, Anatolia HG|N; Iran, Iran Post Neolithic)	Anatolia_Catalhoyuk_N	Iran_HG	Iran_HajjiFiruz_IA	-0.000265	0.001316	-0.201368	31560
Figure S1	f4(YRI, Anatolia HG|N; Iran, Iran Post Neolithic)	Anatolia_Catalhoyuk_N	Iran_HG	Iran_SehGabi_CA	0.001917	0.000799	2.39925	63333
Figure S1	f4(YRI, Anatolia HG|N; Iran, Iran Post Neolithic)	Anatolia_Catalhoyuk_N	Iran_HG	Iran_Shahr_I_Sokhta_BA1	-0.000382	0.000736	-0.519022	65301
Figure S1	f4(YRI, Anatolia HG|N; Iran, Iran Post Neolithic)	Anatolia_Catalhoyuk_N	Iran_HG	Iran_Shahr_I_Sokhta_BA2	-0.003445	0.000867	-3.97347	60227
Figure S1	f4(YRI, Anatolia HG|N; Iran, Iran Post Neolithic)	Anatolia_Catalhoyuk_N	Iran_HG	Iran_ShahTepe_BA	0.000589	0.000636	0.926101	77745
Figure S1	f4(YRI, Anatolia HG|N; Iran, Iran Post Neolithic)	Anatolia_Catalhoyuk_N	Iran_HG	Iran_TepeHasanlu_IA	0.001151	0.000915	1.25792	65782
Figure S1	f4(YRI, Anatolia HG|N; Iran, Iran Post Neolithic)	Anatolia_Catalhoyuk_N	Iran_HG	Iran_TepeHissar_CA	0.000187	0.000738	0.253388	64074
Figure S1	f4(YRI, Anatolia HG|N; Iran, Iran Post Neolithic)	Anatolia_Catalhoyuk_N	Iran_SehGabi_LN	Iran_GanjDareh_MP	0.003249	0.000758	4.28628	128644
Figure S1	f4(YRI, Anatolia HG|N; Iran, Iran Post Neolithic)	Anatolia_Catalhoyuk_N	Iran_SehGabi_LN	Iran_HajjiFiruz_BA	0.003525	0.000741	4.75709	139981
Figure S1	f4(YRI, Anatolia HG|N; Iran, Iran Post Neolithic)	Anatolia_Catalhoyuk_N	Iran_SehGabi_LN	Iran_HajjiFiruz_CA	0.004393	0.000584	7.52226	162947
Figure S1	f4(YRI, Anatolia HG|N; Iran, Iran Post Neolithic)	Anatolia_Catalhoyuk_N	Iran_SehGabi_LN	Iran_HajjiFiruz_IA	0.002936	0.000938	3.13006	79494
Figure S1	f4(YRI, Anatolia HG|N; Iran, Iran Post Neolithic)	Anatolia_Catalhoyuk_N	Iran_SehGabi_LN	Iran_SehGabi_CA	0.003383	0.000563	6.00888	165508
Figure S1	f4(YRI, Anatolia HG|N; Iran, Iran Post Neolithic)	Anatolia_Catalhoyuk_N	Iran_SehGabi_LN	Iran_Shahr_I_Sokhta_BA1	0.000641	0.000528	1.21402	166973
Figure S1	f4(YRI, Anatolia HG|N; Iran, Iran Post Neolithic)	Anatolia_Catalhoyuk_N	Iran_SehGabi_LN	Iran_Shahr_I_Sokhta_BA2	-0.002077	0.0006	-3.46167	153994
Figure S1	f4(YRI, Anatolia HG|N; Iran, Iran Post Neolithic)	Anatolia_Catalhoyuk_N	Iran_SehGabi_LN	Iran_Shahr_I_Sokhta_BA3	0.005632	0.002152	2.6171	10848
Figure S1	f4(YRI, Anatolia HG|N; Iran, Iran Post Neolithic)	Anatolia_Catalhoyuk_N	Iran_SehGabi_LN	Iran_ShahTepe_BA	0.001974	0.000465	4.24516	202292
Figure S1	f4(YRI, Anatolia HG|N; Iran, Iran Post Neolithic)	Anatolia_Catalhoyuk_N	Iran_SehGabi_LN	Iran_TepeHasanlu_IA	0.002413	0.00063	3.83016	169368
Figure S1	f4(YRI, Anatolia HG|N; Iran, Iran Post Neolithic)	Anatolia_Catalhoyuk_N	Iran_SehGabi_LN	Iran_TepeHissar_CA	0.001477	0.000534	2.76592	164095
Figure S1	f4(YRI, Anatolia HG|N; Iran, Iran Post Neolithic)	Anatolia_Catalhoyuk_N	Iran_TepeAbdul_N	Iran_GanjDareh_MP	0.003053	0.000462	6.60823	294542
Figure S1	f4(YRI, Anatolia HG|N; Iran, Iran Post Neolithic)	Anatolia_Catalhoyuk_N	Iran_TepeAbdul_N	Iran_HajjiFiruz_BA	0.00346	0.000426	8.12207	383360
Figure S1	f4(YRI, Anatolia HG|N; Iran, Iran Post Neolithic)	Anatolia_Catalhoyuk_N	Iran_TepeAbdul_N	Iran_HajjiFiruz_CA	0.003674	0.000314	11.7006	494144
Figure S1	f4(YRI, Anatolia HG|N; Iran, Iran Post Neolithic)	Anatolia_Catalhoyuk_N	Iran_TepeAbdul_N	Iran_HajjiFiruz_IA	0.003635	0.000595	6.10924	154437
Figure S1	f4(YRI, Anatolia HG|N; Iran, Iran Post Neolithic)	Anatolia_Catalhoyuk_N	Iran_TepeAbdul_N	Iran_SehGabi_CA	0.002981	0.000252	11.8294	641952
Figure S1	f4(YRI, Anatolia HG|N; Iran, Iran Post Neolithic)	Anatolia_Catalhoyuk_N	Iran_TepeAbdul_N	Iran_Shahr_I_Sokhta_BA1	0.000972	0.000243	4	701513
Figure S1	f4(YRI, Anatolia HG|N; Iran, Iran Post Neolithic)	Anatolia_Catalhoyuk_N	Iran_TepeAbdul_N	Iran_Shahr_I_Sokhta_BA2	-0.000889	0.000298	-2.98322	503734
Figure S1	f4(YRI, Anatolia HG|N; Iran, Iran Post Neolithic)	Anatolia_Catalhoyuk_N	Iran_TepeAbdul_N	Iran_Shahr_I_Sokhta_BA3	0.007964	0.001492	5.3378	19117
Figure S1	f4(YRI, Anatolia HG|N; Iran, Iran Post Neolithic)	Anatolia_Catalhoyuk_N	Iran_TepeAbdul_N	Iran_ShahTepe_BA	0.001517	0.000144	10.5347	2177049
Figure S1	f4(YRI, Anatolia HG|N; Iran, Iran Post Neolithic)	Anatolia_Catalhoyuk_N	Iran_TepeAbdul_N	Iran_TepeHasanlu_IA	0.002412	0.000252	9.57143	1735679
Figure S1	f4(YRI, Anatolia HG|N; Iran, Iran Post Neolithic)	Anatolia_Catalhoyuk_N	Iran_TepeAbdul_N	Iran_TepeHissar_CA	0.00183	0.000255	7.17647	566084
Figure S1	f4(YRI, Anatolia HG|N; Iran, Iran Post Neolithic)	Anatolia_Catalhoyuk_N	Iran_WezmehCave_N	Iran_GanjDareh_MP	0.003362	0.000469	7.16844	333941
Figure S1	f4(YRI, Anatolia HG|N; Iran, Iran Post Neolithic)	Anatolia_Catalhoyuk_N	Iran_WezmehCave_N	Iran_HajjiFiruz_BA	0.003673	0.00046	7.98478	438468
Figure S1	f4(YRI, Anatolia HG|N; Iran, Iran Post Neolithic)	Anatolia_Catalhoyuk_N	Iran_WezmehCave_N	Iran_HajjiFiruz_CA	0.004339	0.000345	12.5768	569506
Figure S1	f4(YRI, Anatolia HG|N; Iran, Iran Post Neolithic)	Anatolia_Catalhoyuk_N	Iran_WezmehCave_N	Iran_HajjiFiruz_IA	0.003604	0.000628	5.73885	175212
Figure S1	f4(YRI, Anatolia HG|N; Iran, Iran Post Neolithic)	Anatolia_Catalhoyuk_N	Iran_WezmehCave_N	Iran_SehGabi_CA	0.00325	0.000296	10.9797	739701
Figure S1	f4(YRI, Anatolia HG|N; Iran, Iran Post Neolithic)	Anatolia_Catalhoyuk_N	Iran_WezmehCave_N	Iran_Shahr_I_Sokhta_BA1	0.001484	0.000285	5.20702	800339
Figure S1	f4(YRI, Anatolia HG|N; Iran, Iran Post Neolithic)	Anatolia_Catalhoyuk_N	Iran_WezmehCave_N	Iran_Shahr_I_Sokhta_BA2	-8.7e-05	0.000342	-0.254386	574474
Figure S1	f4(YRI, Anatolia HG|N; Iran, Iran Post Neolithic)	Anatolia_Catalhoyuk_N	Iran_WezmehCave_N	Iran_Shahr_I_Sokhta_BA3	0.006075	0.001518	4.00198	20996
Figure S1	f4(YRI, Anatolia HG|N; Iran, Iran Post Neolithic)	Anatolia_Catalhoyuk_N	Iran_WezmehCave_N	Iran_ShahTepe_BA	0.002059	0.000197	10.4518	2667022
Figure S1	f4(YRI, Anatolia HG|N; Iran, Iran Post Neolithic)	Anatolia_Catalhoyuk_N	Iran_WezmehCave_N	Iran_TepeHasanlu_IA	0.00308	0.000288	10.6944	2085989
Figure S1	f4(YRI, Anatolia HG|N; Iran, Iran Post Neolithic)	Anatolia_Catalhoyuk_N	Iran_WezmehCave_N	Iran_TepeHissar_CA	0.002457	0.000311	7.90032	646521
Figure S1	f4(YRI, Anatolia HG|N; Iran, Iran Post Neolithic)	Anatolia_EN	Iran_Ganj_Dareh_N_SG	Iran_GanjDareh_MP	0.00412	0.00052	7.92308	244901
Figure S1	f4(YRI, Anatolia HG|N; Iran, Iran Post Neolithic)	Anatolia_EN	Iran_Ganj_Dareh_N_SG	Iran_HajjiFiruz_BA	0.003811	0.000471	8.0913	334577
Figure S1	f4(YRI, Anatolia HG|N; Iran, Iran Post Neolithic)	Anatolia_EN	Iran_Ganj_Dareh_N_SG	Iran_HajjiFiruz_CA	0.003937	0.000385	10.226	406034
Figure S1	f4(YRI, Anatolia HG|N; Iran, Iran Post Neolithic)	Anatolia_EN	Iran_Ganj_Dareh_N_SG	Iran_HajjiFiruz_IA	0.003558	0.000621	5.72947	125240
Figure S1	f4(YRI, Anatolia HG|N; Iran, Iran Post Neolithic)	Anatolia_EN	Iran_Ganj_Dareh_N_SG	Iran_SehGabi_CA	0.003267	0.00033	9.9	549217
Figure S1	f4(YRI, Anatolia HG|N; Iran, Iran Post Neolithic)	Anatolia_EN	Iran_Ganj_Dareh_N_SG	Iran_Shahr_I_Sokhta_BA1	0.000994	0.000313	3.17572	543335
Figure S1	f4(YRI, Anatolia HG|N; Iran, Iran Post Neolithic)	Anatolia_EN	Iran_Ganj_Dareh_N_SG	Iran_Shahr_I_Sokhta_BA2	-0.001005	0.000372	-2.70161	399635
Figure S1	f4(YRI, Anatolia HG|N; Iran, Iran Post Neolithic)	Anatolia_EN	Iran_Ganj_Dareh_N_SG	Iran_Shahr_I_Sokhta_BA3	0.007068	0.001499	4.71514	14023
Figure S1	f4(YRI, Anatolia HG|N; Iran, Iran Post Neolithic)	Anatolia_EN	Iran_Ganj_Dareh_N_SG	Iran_ShahTepe_BA	0.001383	0.000236	5.86017	2263230
Figure S1	f4(YRI, Anatolia HG|N; Iran, Iran Post Neolithic)	Anatolia_EN	Iran_Ganj_Dareh_N_SG	Iran_TepeHasanlu_IA	0.002327	0.000328	7.09451	1702627
Figure S1	f4(YRI, Anatolia HG|N; Iran, Iran Post Neolithic)	Anatolia_EN	Iran_Ganj_Dareh_N_SG	Iran_TepeHissar_CA	0.001725	0.000332	5.19578	453576
Figure S1	f4(YRI, Anatolia HG|N; Iran, Iran Post Neolithic)	Anatolia_EN	Iran_GanjDareh_N	Iran_GanjDareh_MP	0.004276	0.000384	11.1354	481782
Figure S1	f4(YRI, Anatolia HG|N; Iran, Iran Post Neolithic)	Anatolia_EN	Iran_GanjDareh_N	Iran_HajjiFiruz_BA	0.003992	0.000369	10.8184	562006
Figure S1	f4(YRI, Anatolia HG|N; Iran, Iran Post Neolithic)	Anatolia_EN	Iran_GanjDareh_N	Iran_HajjiFiruz_CA	0.004036	0.000252	16.0159	715988
Figure S1	f4(YRI, Anatolia HG|N; Iran, Iran Post Neolithic)	Anatolia_EN	Iran_GanjDareh_N	Iran_HajjiFiruz_IA	0.003368	0.000401	8.399	280467
Figure S1	f4(YRI, Anatolia HG|N; Iran, Iran Post Neolithic)	Anatolia_EN	Iran_GanjDareh_N	Iran_SehGabi_CA	0.003457	0.000248	13.9395	756778
Figure S1	f4(YRI, Anatolia HG|N; Iran, Iran Post Neolithic)	Anatolia_EN	Iran_GanjDareh_N	Iran_Shahr_I_Sokhta_BA1	0.001362	0.000221	6.1629	780194
Figure S1	f4(YRI, Anatolia HG|N; Iran, Iran Post Neolithic)	Anatolia_EN	Iran_GanjDareh_N	Iran_Shahr_I_Sokhta_BA2	-0.000855	0.000244	-3.5041	661489
Figure S1	f4(YRI, Anatolia HG|N; Iran, Iran Post Neolithic)	Anatolia_EN	Iran_GanjDareh_N	Iran_Shahr_I_Sokhta_BA3	0.005292	0.000841	6.29251	31985
Figure S1	f4(YRI, Anatolia HG|N; Iran, Iran Post Neolithic)	Anatolia_EN	Iran_GanjDareh_N	Iran_ShahTepe_BA	0.001645	0.000181	9.0884	1216943
Figure S1	f4(YRI, Anatolia HG|N; Iran, Iran Post Neolithic)	Anatolia_EN	Iran_GanjDareh_N	Iran_TepeHasanlu_IA	0.002423	0.000322	7.52484	998160
Figure S1	f4(YRI, Anatolia HG|N; Iran, Iran Post Neolithic)	Anatolia_EN	Iran_GanjDareh_N	Iran_TepeHissar_CA	0.001983	0.0002	9.915	732270
Figure S1	f4(YRI, Anatolia HG|N; Iran, Iran Post Neolithic)	Anatolia_EN	Iran_HG	Iran_GanjDareh_MP	0.002938	0.000674	4.35905	86333
Figure S1	f4(YRI, Anatolia HG|N; Iran, Iran Post Neolithic)	Anatolia_EN	Iran_HG	Iran_HajjiFiruz_BA	0.003326	0.000661	5.03177	91348
Figure S1	f4(YRI, Anatolia HG|N; Iran, Iran Post Neolithic)	Anatolia_EN	Iran_HG	Iran_HajjiFiruz_CA	0.003408	0.000493	6.91278	106114
Figure S1	f4(YRI, Anatolia HG|N; Iran, Iran Post Neolithic)	Anatolia_EN	Iran_HG	Iran_HajjiFiruz_IA	0.00189	0.000786	2.40458	53990
Figure S1	f4(YRI, Anatolia HG|N; Iran, Iran Post Neolithic)	Anatolia_EN	Iran_HG	Iran_SehGabi_CA	0.002181	0.000527	4.13852	105868
Figure S1	f4(YRI, Anatolia HG|N; Iran, Iran Post Neolithic)	Anatolia_EN	Iran_HG	Iran_Shahr_I_Sokhta_BA1	-8.6e-05	0.000443	-0.194131	108548
Figure S1	f4(YRI, Anatolia HG|N; Iran, Iran Post Neolithic)	Anatolia_EN	Iran_HG	Iran_Shahr_I_Sokhta_BA2	-0.002486	0.000511	-4.86497	100868
Figure S1	f4(YRI, Anatolia HG|N; Iran, Iran Post Neolithic)	Anatolia_EN	Iran_HG	Iran_ShahTepe_BA	0.000913	0.000397	2.29975	129433
Figure S1	f4(YRI, Anatolia HG|N; Iran, Iran Post Neolithic)	Anatolia_EN	Iran_HG	Iran_TepeHasanlu_IA	0.001731	0.000573	3.02094	108475
Figure S1	f4(YRI, Anatolia HG|N; Iran, Iran Post Neolithic)	Anatolia_EN	Iran_HG	Iran_TepeHissar_CA	0.000691	0.000446	1.54933	107176
Figure S1	f4(YRI, Anatolia HG|N; Iran, Iran Post Neolithic)	Anatolia_EN	Iran_SehGabi_LN	Iran_GanjDareh_MP	0.003504	0.000528	6.63636	223534
Figure S1	f4(YRI, Anatolia HG|N; Iran, Iran Post Neolithic)	Anatolia_EN	Iran_SehGabi_LN	Iran_HajjiFiruz_BA	0.003528	0.000534	6.60674	240868
Figure S1	f4(YRI, Anatolia HG|N; Iran, Iran Post Neolithic)	Anatolia_EN	Iran_SehGabi_LN	Iran_HajjiFiruz_CA	0.003592	0.000408	8.80392	278029
Figure S1	f4(YRI, Anatolia HG|N; Iran, Iran Post Neolithic)	Anatolia_EN	Iran_SehGabi_LN	Iran_HajjiFiruz_IA	0.003171	0.000612	5.18137	138667
Figure S1	f4(YRI, Anatolia HG|N; Iran, Iran Post Neolithic)	Anatolia_EN	Iran_SehGabi_LN	Iran_SehGabi_CA	0.002929	0.000395	7.41519	281577
Figure S1	f4(YRI, Anatolia HG|N; Iran, Iran Post Neolithic)	Anatolia_EN	Iran_SehGabi_LN	Iran_Shahr_I_Sokhta_BA1	0.000589	0.000378	1.5582	282631
Figure S1	f4(YRI, Anatolia HG|N; Iran, Iran Post Neolithic)	Anatolia_EN	Iran_SehGabi_LN	Iran_Shahr_I_Sokhta_BA2	-0.002015	0.000417	-4.83213	262030
Figure S1	f4(YRI, Anatolia HG|N; Iran, Iran Post Neolithic)	Anatolia_EN	Iran_SehGabi_LN	Iran_Shahr_I_Sokhta_BA3	0.004545	0.001223	3.71627	17872
Figure S1	f4(YRI, Anatolia HG|N; Iran, Iran Post Neolithic)	Anatolia_EN	Iran_SehGabi_LN	Iran_ShahTepe_BA	0.001482	0.000336	4.41071	342412
Figure S1	f4(YRI, Anatolia HG|N; Iran, Iran Post Neolithic)	Anatolia_EN	Iran_SehGabi_LN	Iran_TepeHasanlu_IA	0.002264	0.000482	4.6971	284156
Figure S1	f4(YRI, Anatolia HG|N; Iran, Iran Post Neolithic)	Anatolia_EN	Iran_SehGabi_LN	Iran_TepeHissar_CA	0.001113	0.000387	2.87597	279357
Figure S1	f4(YRI, Anatolia HG|N; Iran, Iran Post Neolithic)	Anatolia_EN	Iran_TepeAbdul_N	Iran_GanjDareh_MP	0.003803	0.000378	10.0608	501664
Figure S1	f4(YRI, Anatolia HG|N; Iran, Iran Post Neolithic)	Anatolia_EN	Iran_TepeAbdul_N	Iran_HajjiFiruz_BA	0.003744	0.000356	10.5169	640145
Figure S1	f4(YRI, Anatolia HG|N; Iran, Iran Post Neolithic)	Anatolia_EN	Iran_TepeAbdul_N	Iran_HajjiFiruz_CA	0.00376	0.000249	15.1004	815520
Figure S1	f4(YRI, Anatolia HG|N; Iran, Iran Post Neolithic)	Anatolia_EN	Iran_TepeAbdul_N	Iran_HajjiFiruz_IA	0.003302	0.000415	7.95663	265279
Figure S1	f4(YRI, Anatolia HG|N; Iran, Iran Post Neolithic)	Anatolia_EN	Iran_TepeAbdul_N	Iran_SehGabi_CA	0.003013	0.000224	13.4509	1057140
Figure S1	f4(YRI, Anatolia HG|N; Iran, Iran Post Neolithic)	Anatolia_EN	Iran_TepeAbdul_N	Iran_Shahr_I_Sokhta_BA1	0.001114	0.00021	5.30476	1143775
Figure S1	f4(YRI, Anatolia HG|N; Iran, Iran Post Neolithic)	Anatolia_EN	Iran_TepeAbdul_N	Iran_Shahr_I_Sokhta_BA2	-0.000803	0.000231	-3.47619	826195
Figure S1	f4(YRI, Anatolia HG|N; Iran, Iran Post Neolithic)	Anatolia_EN	Iran_TepeAbdul_N	Iran_Shahr_I_Sokhta_BA3	0.005313	0.00087	6.1069	30729
Figure S1	f4(YRI, Anatolia HG|N; Iran, Iran Post Neolithic)	Anatolia_EN	Iran_TepeAbdul_N	Iran_ShahTepe_BA	0.001462	0.000145	10.0828	3673638
Figure S1	f4(YRI, Anatolia HG|N; Iran, Iran Post Neolithic)	Anatolia_EN	Iran_TepeAbdul_N	Iran_TepeHasanlu_IA	0.00216	0.000256	8.4375	2899941
Figure S1	f4(YRI, Anatolia HG|N; Iran, Iran Post Neolithic)	Anatolia_EN	Iran_TepeAbdul_N	Iran_TepeHissar_CA	0.001775	0.000203	8.74384	933607
Figure S1	f4(YRI, Anatolia HG|N; Iran, Iran Post Neolithic)	Anatolia_EN	Iran_WezmehCave_N	Iran_GanjDareh_MP	0.004309	0.000392	10.9923	578830
Figure S1	f4(YRI, Anatolia HG|N; Iran, Iran Post Neolithic)	Anatolia_EN	Iran_WezmehCave_N	Iran_HajjiFiruz_BA	0.00418	0.00039	10.7179	745374
Figure S1	f4(YRI, Anatolia HG|N; Iran, Iran Post Neolithic)	Anatolia_EN	Iran_WezmehCave_N	Iran_HajjiFiruz_CA	0.00445	0.000304	14.6382	959720
Figure S1	f4(YRI, Anatolia HG|N; Iran, Iran Post Neolithic)	Anatolia_EN	Iran_WezmehCave_N	Iran_HajjiFiruz_IA	0.003895	0.000445	8.75281	306673
Figure S1	f4(YRI, Anatolia HG|N; Iran, Iran Post Neolithic)	Anatolia_EN	Iran_WezmehCave_N	Iran_SehGabi_CA	0.003486	0.000276	12.6304	1241810
Figure S1	f4(YRI, Anatolia HG|N; Iran, Iran Post Neolithic)	Anatolia_EN	Iran_WezmehCave_N	Iran_Shahr_I_Sokhta_BA1	0.00175	0.000258	6.78295	1328725
Figure S1	f4(YRI, Anatolia HG|N; Iran, Iran Post Neolithic)	Anatolia_EN	Iran_WezmehCave_N	Iran_Shahr_I_Sokhta_BA2	-0.000144	0.000297	-0.484848	959334
Figure S1	f4(YRI, Anatolia HG|N; Iran, Iran Post Neolithic)	Anatolia_EN	Iran_WezmehCave_N	Iran_Shahr_I_Sokhta_BA3	0.005087	0.000899	5.65851	34192
Figure S1	f4(YRI, Anatolia HG|N; Iran, Iran Post Neolithic)	Anatolia_EN	Iran_WezmehCave_N	Iran_ShahTepe_BA	0.001985	0.000211	9.40758	4674762
Figure S1	f4(YRI, Anatolia HG|N; Iran, Iran Post Neolithic)	Anatolia_EN	Iran_WezmehCave_N	Iran_TepeHasanlu_IA	0.002721	0.000309	8.80583	3598521
Figure S1	f4(YRI, Anatolia HG|N; Iran, Iran Post Neolithic)	Anatolia_EN	Iran_WezmehCave_N	Iran_TepeHissar_CA	0.002409	0.00026	9.26538	1086368
Figure S1	f4(YRI, Anatolia HG|N; Iran, Iran Post Neolithic)	Anatolia_HG	Iran_Ganj_Dareh_N_SG	Iran_GanjDareh_MP	0.005025	0.000884	5.68439	168000
Figure S1	f4(YRI, Anatolia HG|N; Iran, Iran Post Neolithic)	Anatolia_HG	Iran_Ganj_Dareh_N_SG	Iran_HajjiFiruz_BA	0.003846	0.000816	4.71324	198742
Figure S1	f4(YRI, Anatolia HG|N; Iran, Iran Post Neolithic)	Anatolia_HG	Iran_Ganj_Dareh_N_SG	Iran_HajjiFiruz_CA	0.00503	0.000671	7.49627	239859
Figure S1	f4(YRI, Anatolia HG|N; Iran, Iran Post Neolithic)	Anatolia_HG	Iran_Ganj_Dareh_N_SG	Iran_HajjiFiruz_IA	0.004367	0.001011	4.31949	97835
Figure S1	f4(YRI, Anatolia HG|N; Iran, Iran Post Neolithic)	Anatolia_HG	Iran_Ganj_Dareh_N_SG	Iran_SehGabi_CA	0.004141	0.000646	6.41022	249583
Figure S1	f4(YRI, Anatolia HG|N; Iran, Iran Post Neolithic)	Anatolia_HG	Iran_Ganj_Dareh_N_SG	Iran_Shahr_I_Sokhta_BA1	0.001826	0.000616	2.96429	240744
Figure S1	f4(YRI, Anatolia HG|N; Iran, Iran Post Neolithic)	Anatolia_HG	Iran_Ganj_Dareh_N_SG	Iran_Shahr_I_Sokhta_BA2	-0.001006	0.000666	-1.51051	214709
Figure S1	f4(YRI, Anatolia HG|N; Iran, Iran Post Neolithic)	Anatolia_HG	Iran_Ganj_Dareh_N_SG	Iran_Shahr_I_Sokhta_BA3	0.007754	0.002531	3.06361	11469
Figure S1	f4(YRI, Anatolia HG|N; Iran, Iran Post Neolithic)	Anatolia_HG	Iran_Ganj_Dareh_N_SG	Iran_ShahTepe_BA	0.001764	0.000519	3.39884	351416
Figure S1	f4(YRI, Anatolia HG|N; Iran, Iran Post Neolithic)	Anatolia_HG	Iran_Ganj_Dareh_N_SG	Iran_TepeHasanlu_IA	0.003048	0.000723	4.21577	285563
Figure S1	f4(YRI, Anatolia HG|N; Iran, Iran Post Neolithic)	Anatolia_HG	Iran_Ganj_Dareh_N_SG	Iran_TepeHissar_CA	0.00199	0.000605	3.28926	238936
Figure S1	f4(YRI, Anatolia HG|N; Iran, Iran Post Neolithic)	Anatolia_HG	Iran_GanjDareh_N	Iran_GanjDareh_MP	0.004979	0.00059	8.43898	379228
Figure S1	f4(YRI, Anatolia HG|N; Iran, Iran Post Neolithic)	Anatolia_HG	Iran_GanjDareh_N	Iran_HajjiFiruz_BA	0.004303	0.000535	8.04299	422945
Figure S1	f4(YRI, Anatolia HG|N; Iran, Iran Post Neolithic)	Anatolia_HG	Iran_GanjDareh_N	Iran_HajjiFiruz_CA	0.004373	0.000401	10.9052	515251
Figure S1	f4(YRI, Anatolia HG|N; Iran, Iran Post Neolithic)	Anatolia_HG	Iran_GanjDareh_N	Iran_HajjiFiruz_IA	0.004442	0.000592	7.50338	228695
Figure S1	f4(YRI, Anatolia HG|N; Iran, Iran Post Neolithic)	Anatolia_HG	Iran_GanjDareh_N	Iran_SehGabi_CA	0.003803	0.000383	9.9295	515818
Figure S1	f4(YRI, Anatolia HG|N; Iran, Iran Post Neolithic)	Anatolia_HG	Iran_GanjDareh_N	Iran_Shahr_I_Sokhta_BA1	0.001542	0.000337	4.57567	523451
Figure S1	f4(YRI, Anatolia HG|N; Iran, Iran Post Neolithic)	Anatolia_HG	Iran_GanjDareh_N	Iran_Shahr_I_Sokhta_BA2	-0.000643	0.00038	-1.69211	475278
Figure S1	f4(YRI, Anatolia HG|N; Iran, Iran Post Neolithic)	Anatolia_HG	Iran_GanjDareh_N	Iran_Shahr_I_Sokhta_BA3	0.005116	0.001384	3.69653	27179
Figure S1	f4(YRI, Anatolia HG|N; Iran, Iran Post Neolithic)	Anatolia_HG	Iran_GanjDareh_N	Iran_ShahTepe_BA	0.001689	0.000315	5.3619	624932
Figure S1	f4(YRI, Anatolia HG|N; Iran, Iran Post Neolithic)	Anatolia_HG	Iran_GanjDareh_N	Iran_TepeHasanlu_IA	0.002949	0.00055	5.36182	520137
Figure S1	f4(YRI, Anatolia HG|N; Iran, Iran Post Neolithic)	Anatolia_HG	Iran_GanjDareh_N	Iran_TepeHissar_CA	0.002181	0.00032	6.81562	515434
Figure S1	f4(YRI, Anatolia HG|N; Iran, Iran Post Neolithic)	Anatolia_HG	Iran_HG	Iran_GanjDareh_MP	0.00423	0.001036	4.08301	74117
Figure S1	f4(YRI, Anatolia HG|N; Iran, Iran Post Neolithic)	Anatolia_HG	Iran_HG	Iran_HajjiFiruz_BA	0.003896	0.001034	3.76789	77173
Figure S1	f4(YRI, Anatolia HG|N; Iran, Iran Post Neolithic)	Anatolia_HG	Iran_HG	Iran_HajjiFiruz_CA	0.004165	0.000819	5.08547	86962
Figure S1	f4(YRI, Anatolia HG|N; Iran, Iran Post Neolithic)	Anatolia_HG	Iran_HG	Iran_HajjiFiruz_IA	0.002963	0.001219	2.43068	47189
Figure S1	f4(YRI, Anatolia HG|N; Iran, Iran Post Neolithic)	Anatolia_HG	Iran_HG	Iran_SehGabi_CA	0.003841	0.000795	4.83145	85594
Figure S1	f4(YRI, Anatolia HG|N; Iran, Iran Post Neolithic)	Anatolia_HG	Iran_HG	Iran_Shahr_I_Sokhta_BA1	0.00025	0.000743	0.336474	87061
Figure S1	f4(YRI, Anatolia HG|N; Iran, Iran Post Neolithic)	Anatolia_HG	Iran_HG	Iran_Shahr_I_Sokhta_BA2	-0.001843	0.000835	-2.20719	83331
Figure S1	f4(YRI, Anatolia HG|N; Iran, Iran Post Neolithic)	Anatolia_HG	Iran_HG	Iran_ShahTepe_BA	0.001423	0.000701	2.02996	93179
Figure S1	f4(YRI, Anatolia HG|N; Iran, Iran Post Neolithic)	Anatolia_HG	Iran_HG	Iran_TepeHasanlu_IA	0.002206	0.001019	2.16487	78788
Figure S1	f4(YRI, Anatolia HG|N; Iran, Iran Post Neolithic)	Anatolia_HG	Iran_HG	Iran_TepeHissar_CA	0.000938	0.000738	1.271	87268
Figure S1	f4(YRI, Anatolia HG|N; Iran, Iran Post Neolithic)	Anatolia_HG	Iran_SehGabi_LN	Iran_GanjDareh_MP	0.004426	0.000894	4.95078	189966
Figure S1	f4(YRI, Anatolia HG|N; Iran, Iran Post Neolithic)	Anatolia_HG	Iran_SehGabi_LN	Iran_HajjiFiruz_BA	0.004094	0.000812	5.04187	200885
Figure S1	f4(YRI, Anatolia HG|N; Iran, Iran Post Neolithic)	Anatolia_HG	Iran_SehGabi_LN	Iran_HajjiFiruz_CA	0.003911	0.000695	5.62734	225726
Figure S1	f4(YRI, Anatolia HG|N; Iran, Iran Post Neolithic)	Anatolia_HG	Iran_SehGabi_LN	Iran_HajjiFiruz_IA	0.003581	0.000971	3.68795	120253
Figure S1	f4(YRI, Anatolia HG|N; Iran, Iran Post Neolithic)	Anatolia_HG	Iran_SehGabi_LN	Iran_SehGabi_CA	0.003167	0.000647	4.8949	224107
Figure S1	f4(YRI, Anatolia HG|N; Iran, Iran Post Neolithic)	Anatolia_HG	Iran_SehGabi_LN	Iran_Shahr_I_Sokhta_BA1	0.000498	0.000618	0.805825	224346
Figure S1	f4(YRI, Anatolia HG|N; Iran, Iran Post Neolithic)	Anatolia_HG	Iran_SehGabi_LN	Iran_Shahr_I_Sokhta_BA2	-0.001747	0.000663	-2.63499	213961
Figure S1	f4(YRI, Anatolia HG|N; Iran, Iran Post Neolithic)	Anatolia_HG	Iran_SehGabi_LN	Iran_Shahr_I_Sokhta_BA3	0.005767	0.002118	2.72285	15882
Figure S1	f4(YRI, Anatolia HG|N; Iran, Iran Post Neolithic)	Anatolia_HG	Iran_SehGabi_LN	Iran_ShahTepe_BA	0.001151	0.000593	1.94098	242885
Figure S1	f4(YRI, Anatolia HG|N; Iran, Iran Post Neolithic)	Anatolia_HG	Iran_SehGabi_LN	Iran_TepeHasanlu_IA	0.003318	0.000801	4.14232	203352
Figure S1	f4(YRI, Anatolia HG|N; Iran, Iran Post Neolithic)	Anatolia_HG	Iran_SehGabi_LN	Iran_TepeHissar_CA	0.001332	0.000621	2.14493	225377
Figure S1	f4(YRI, Anatolia HG|N; Iran, Iran Post Neolithic)	Anatolia_HG	Iran_TepeAbdul_N	Iran_GanjDareh_MP	0.005418	0.000623	8.69663	347625
Figure S1	f4(YRI, Anatolia HG|N; Iran, Iran Post Neolithic)	Anatolia_HG	Iran_TepeAbdul_N	Iran_HajjiFiruz_BA	0.004574	0.000562	8.13879	394965
Figure S1	f4(YRI, Anatolia HG|N; Iran, Iran Post Neolithic)	Anatolia_HG	Iran_TepeAbdul_N	Iran_HajjiFiruz_CA	0.004928	0.000424	11.6226	490365
Figure S1	f4(YRI, Anatolia HG|N; Iran, Iran Post Neolithic)	Anatolia_HG	Iran_TepeAbdul_N	Iran_HajjiFiruz_IA	0.00472	0.00066	7.15152	207937
Figure S1	f4(YRI, Anatolia HG|N; Iran, Iran Post Neolithic)	Anatolia_HG	Iran_TepeAbdul_N	Iran_SehGabi_CA	0.004411	0.000383	11.517	506309
Figure S1	f4(YRI, Anatolia HG|N; Iran, Iran Post Neolithic)	Anatolia_HG	Iran_TepeAbdul_N	Iran_Shahr_I_Sokhta_BA1	0.002198	0.000357	6.15686	521382
Figure S1	f4(YRI, Anatolia HG|N; Iran, Iran Post Neolithic)	Anatolia_HG	Iran_TepeAbdul_N	Iran_Shahr_I_Sokhta_BA2	-0.000312	0.000393	-0.793893	455292
Figure S1	f4(YRI, Anatolia HG|N; Iran, Iran Post Neolithic)	Anatolia_HG	Iran_TepeAbdul_N	Iran_Shahr_I_Sokhta_BA3	0.005923	0.00159	3.72516	25104
Figure S1	f4(YRI, Anatolia HG|N; Iran, Iran Post Neolithic)	Anatolia_HG	Iran_TepeAbdul_N	Iran_ShahTepe_BA	0.002199	0.000292	7.53082	723182
Figure S1	f4(YRI, Anatolia HG|N; Iran, Iran Post Neolithic)	Anatolia_HG	Iran_TepeAbdul_N	Iran_TepeHasanlu_IA	0.003474	0.000505	6.87921	603101
Figure S1	f4(YRI, Anatolia HG|N; Iran, Iran Post Neolithic)	Anatolia_HG	Iran_TepeAbdul_N	Iran_TepeHissar_CA	0.002731	0.000343	7.9621	496769
Figure S1	f4(YRI, Anatolia HG|N; Iran, Iran Post Neolithic)	Anatolia_HG	Iran_WezmehCave_N	Iran_GanjDareh_MP	0.005325	0.000672	7.92411	395679
Figure S1	f4(YRI, Anatolia HG|N; Iran, Iran Post Neolithic)	Anatolia_HG	Iran_WezmehCave_N	Iran_HajjiFiruz_BA	0.004576	0.000627	7.29825	451219
Figure S1	f4(YRI, Anatolia HG|N; Iran, Iran Post Neolithic)	Anatolia_HG	Iran_WezmehCave_N	Iran_HajjiFiruz_CA	0.004995	0.000516	9.68023	564350
Figure S1	f4(YRI, Anatolia HG|N; Iran, Iran Post Neolithic)	Anatolia_HG	Iran_WezmehCave_N	Iran_HajjiFiruz_IA	0.00524	0.000722	7.25762	236394
Figure S1	f4(YRI, Anatolia HG|N; Iran, Iran Post Neolithic)	Anatolia_HG	Iran_WezmehCave_N	Iran_SehGabi_CA	0.00444	0.000471	9.42675	582406
Figure S1	f4(YRI, Anatolia HG|N; Iran, Iran Post Neolithic)	Anatolia_HG	Iran_WezmehCave_N	Iran_Shahr_I_Sokhta_BA1	0.002478	0.000438	5.65753	597373
Figure S1	f4(YRI, Anatolia HG|N; Iran, Iran Post Neolithic)	Anatolia_HG	Iran_WezmehCave_N	Iran_Shahr_I_Sokhta_BA2	0	0.000489	0	520356
Figure S1	f4(YRI, Anatolia HG|N; Iran, Iran Post Neolithic)	Anatolia_HG	Iran_WezmehCave_N	Iran_Shahr_I_Sokhta_BA3	0.005629	0.001642	3.42814	27722
Figure S1	f4(YRI, Anatolia HG|N; Iran, Iran Post Neolithic)	Anatolia_HG	Iran_WezmehCave_N	Iran_ShahTepe_BA	0.002884	0.000382	7.54974	850554
Figure S1	f4(YRI, Anatolia HG|N; Iran, Iran Post Neolithic)	Anatolia_HG	Iran_WezmehCave_N	Iran_TepeHasanlu_IA	0.004221	0.000535	7.88972	702950
Figure S1	f4(YRI, Anatolia HG|N; Iran, Iran Post Neolithic)	Anatolia_HG	Iran_WezmehCave_N	Iran_TepeHissar_CA	0.002882	0.000434	6.64055	569742
Figure S1	f4(YRI, Anatolia HG|N; Iran, Iran Post Neolithic)	Anatolia_Mentese_N	Iran_Ganj_Dareh_N_SG	Iran_GanjDareh_MP	0.007033	0.000862	8.15893	115939
Figure S1	f4(YRI, Anatolia HG|N; Iran, Iran Post Neolithic)	Anatolia_Mentese_N	Iran_Ganj_Dareh_N_SG	Iran_HajjiFiruz_BA	0.005247	0.000802	6.54239	134739
Figure S1	f4(YRI, Anatolia HG|N; Iran, Iran Post Neolithic)	Anatolia_Mentese_N	Iran_Ganj_Dareh_N_SG	Iran_HajjiFiruz_CA	0.006169	0.000614	10.0472	157419
Figure S1	f4(YRI, Anatolia HG|N; Iran, Iran Post Neolithic)	Anatolia_Mentese_N	Iran_Ganj_Dareh_N_SG	Iran_HajjiFiruz_IA	0.005172	0.001052	4.91635	68341
Figure S1	f4(YRI, Anatolia HG|N; Iran, Iran Post Neolithic)	Anatolia_Mentese_N	Iran_Ganj_Dareh_N_SG	Iran_SehGabi_CA	0.005479	0.000601	9.11647	165196
Figure S1	f4(YRI, Anatolia HG|N; Iran, Iran Post Neolithic)	Anatolia_Mentese_N	Iran_Ganj_Dareh_N_SG	Iran_Shahr_I_Sokhta_BA1	0.002787	0.000603	4.62189	157832
Figure S1	f4(YRI, Anatolia HG|N; Iran, Iran Post Neolithic)	Anatolia_Mentese_N	Iran_Ganj_Dareh_N_SG	Iran_Shahr_I_Sokhta_BA2	-0.000571	0.00066	-0.865152	142831
Figure S1	f4(YRI, Anatolia HG|N; Iran, Iran Post Neolithic)	Anatolia_Mentese_N	Iran_Ganj_Dareh_N_SG	Iran_ShahTepe_BA	0.002534	0.000457	5.54486	232367
Figure S1	f4(YRI, Anatolia HG|N; Iran, Iran Post Neolithic)	Anatolia_Mentese_N	Iran_Ganj_Dareh_N_SG	Iran_TepeHasanlu_IA	0.004609	0.000668	6.8997	187786
Figure S1	f4(YRI, Anatolia HG|N; Iran, Iran Post Neolithic)	Anatolia_Mentese_N	Iran_Ganj_Dareh_N_SG	Iran_TepeHissar_CA	0.004106	0.000573	7.16579	157700
Figure S1	f4(YRI, Anatolia HG|N; Iran, Iran Post Neolithic)	Anatolia_Mentese_N	Iran_GanjDareh_N	Iran_GanjDareh_MP	0.005725	0.000557	10.2783	251648
Figure S1	f4(YRI, Anatolia HG|N; Iran, Iran Post Neolithic)	Anatolia_Mentese_N	Iran_GanjDareh_N	Iran_HajjiFiruz_BA	0.004879	0.000524	9.31107	277214
Figure S1	f4(YRI, Anatolia HG|N; Iran, Iran Post Neolithic)	Anatolia_Mentese_N	Iran_GanjDareh_N	Iran_HajjiFiruz_CA	0.005303	0.000375	14.1413	325442
Figure S1	f4(YRI, Anatolia HG|N; Iran, Iran Post Neolithic)	Anatolia_Mentese_N	Iran_GanjDareh_N	Iran_HajjiFiruz_IA	0.004792	0.000625	7.6672	154452
Figure S1	f4(YRI, Anatolia HG|N; Iran, Iran Post Neolithic)	Anatolia_Mentese_N	Iran_GanjDareh_N	Iran_SehGabi_CA	0.004688	0.000365	12.8438	327365
Figure S1	f4(YRI, Anatolia HG|N; Iran, Iran Post Neolithic)	Anatolia_Mentese_N	Iran_GanjDareh_N	Iran_Shahr_I_Sokhta_BA1	0.001848	0.00032	5.775	325546
Figure S1	f4(YRI, Anatolia HG|N; Iran, Iran Post Neolithic)	Anatolia_Mentese_N	Iran_GanjDareh_N	Iran_Shahr_I_Sokhta_BA2	-0.000961	0.000365	-2.63288	301715
Figure S1	f4(YRI, Anatolia HG|N; Iran, Iran Post Neolithic)	Anatolia_Mentese_N	Iran_GanjDareh_N	Iran_Shahr_I_Sokhta_BA3	0.009038	0.001451	6.22881	19190
Figure S1	f4(YRI, Anatolia HG|N; Iran, Iran Post Neolithic)	Anatolia_Mentese_N	Iran_GanjDareh_N	Iran_ShahTepe_BA	0.001968	0.000288	6.83333	378430
Figure S1	f4(YRI, Anatolia HG|N; Iran, Iran Post Neolithic)	Anatolia_Mentese_N	Iran_GanjDareh_N	Iran_TepeHasanlu_IA	0.003034	0.00051	5.94902	313549
Figure S1	f4(YRI, Anatolia HG|N; Iran, Iran Post Neolithic)	Anatolia_Mentese_N	Iran_GanjDareh_N	Iran_TepeHissar_CA	0.003208	0.000306	10.4837	324839
Figure S1	f4(YRI, Anatolia HG|N; Iran, Iran Post Neolithic)	Anatolia_Mentese_N	Iran_HG	Iran_GanjDareh_MP	0.003642	0.001145	3.18079	51476
Figure S1	f4(YRI, Anatolia HG|N; Iran, Iran Post Neolithic)	Anatolia_Mentese_N	Iran_HG	Iran_HajjiFiruz_BA	0.003076	0.001153	2.66782	53381
Figure S1	f4(YRI, Anatolia HG|N; Iran, Iran Post Neolithic)	Anatolia_Mentese_N	Iran_HG	Iran_HajjiFiruz_CA	0.002571	0.000902	2.85033	58840
Figure S1	f4(YRI, Anatolia HG|N; Iran, Iran Post Neolithic)	Anatolia_Mentese_N	Iran_HG	Iran_HajjiFiruz_IA	0.002862	0.001366	2.09517	33258
Figure S1	f4(YRI, Anatolia HG|N; Iran, Iran Post Neolithic)	Anatolia_Mentese_N	Iran_HG	Iran_SehGabi_CA	0.002614	0.000923	2.83207	58114
Figure S1	f4(YRI, Anatolia HG|N; Iran, Iran Post Neolithic)	Anatolia_Mentese_N	Iran_HG	Iran_Shahr_I_Sokhta_BA1	-2.1e-05	0.000893	-0.0235162	58456
Figure S1	f4(YRI, Anatolia HG|N; Iran, Iran Post Neolithic)	Anatolia_Mentese_N	Iran_HG	Iran_Shahr_I_Sokhta_BA2	-0.003217	0.000945	-3.40423	56492
Figure S1	f4(YRI, Anatolia HG|N; Iran, Iran Post Neolithic)	Anatolia_Mentese_N	Iran_HG	Iran_ShahTepe_BA	0.000499	0.000785	0.635669	61730
Figure S1	f4(YRI, Anatolia HG|N; Iran, Iran Post Neolithic)	Anatolia_Mentese_N	Iran_HG	Iran_TepeHasanlu_IA	0.002262	0.001121	2.01784	52180
Figure S1	f4(YRI, Anatolia HG|N; Iran, Iran Post Neolithic)	Anatolia_Mentese_N	Iran_HG	Iran_TepeHissar_CA	0.001178	0.00082	1.43659	58914
Figure S1	f4(YRI, Anatolia HG|N; Iran, Iran Post Neolithic)	Anatolia_Mentese_N	Iran_SehGabi_LN	Iran_GanjDareh_MP	0.003091	0.000803	3.84932	133311
Figure S1	f4(YRI, Anatolia HG|N; Iran, Iran Post Neolithic)	Anatolia_Mentese_N	Iran_SehGabi_LN	Iran_HajjiFiruz_BA	0.002958	0.000795	3.72075	140295
Figure S1	f4(YRI, Anatolia HG|N; Iran, Iran Post Neolithic)	Anatolia_Mentese_N	Iran_SehGabi_LN	Iran_HajjiFiruz_CA	0.003053	0.000634	4.81546	154309
Figure S1	f4(YRI, Anatolia HG|N; Iran, Iran Post Neolithic)	Anatolia_Mentese_N	Iran_SehGabi_LN	Iran_HajjiFiruz_IA	0.003023	0.000967	3.12616	85658
Figure S1	f4(YRI, Anatolia HG|N; Iran, Iran Post Neolithic)	Anatolia_Mentese_N	Iran_SehGabi_LN	Iran_SehGabi_CA	0.002735	0.000612	4.46895	153789
Figure S1	f4(YRI, Anatolia HG|N; Iran, Iran Post Neolithic)	Anatolia_Mentese_N	Iran_SehGabi_LN	Iran_Shahr_I_Sokhta_BA1	-0.000532	0.000628	-0.847134	152682
Figure S1	f4(YRI, Anatolia HG|N; Iran, Iran Post Neolithic)	Anatolia_Mentese_N	Iran_SehGabi_LN	Iran_Shahr_I_Sokhta_BA2	-0.003146	0.000646	-4.86997	147079
Figure S1	f4(YRI, Anatolia HG|N; Iran, Iran Post Neolithic)	Anatolia_Mentese_N	Iran_SehGabi_LN	Iran_Shahr_I_Sokhta_BA3	0.005952	0.002307	2.57997	11837
Figure S1	f4(YRI, Anatolia HG|N; Iran, Iran Post Neolithic)	Anatolia_Mentese_N	Iran_SehGabi_LN	Iran_ShahTepe_BA	0.000775	0.000557	1.39138	163057
Figure S1	f4(YRI, Anatolia HG|N; Iran, Iran Post Neolithic)	Anatolia_Mentese_N	Iran_SehGabi_LN	Iran_TepeHasanlu_IA	0.001355	0.000779	1.73941	136438
Figure S1	f4(YRI, Anatolia HG|N; Iran, Iran Post Neolithic)	Anatolia_Mentese_N	Iran_SehGabi_LN	Iran_TepeHissar_CA	0.000959	0.000583	1.64494	153938
Figure S1	f4(YRI, Anatolia HG|N; Iran, Iran Post Neolithic)	Anatolia_Mentese_N	Iran_TepeAbdul_N	Iran_GanjDareh_MP	0.006057	0.00059	10.2661	228887
Figure S1	f4(YRI, Anatolia HG|N; Iran, Iran Post Neolithic)	Anatolia_Mentese_N	Iran_TepeAbdul_N	Iran_HajjiFiruz_BA	0.005635	0.000534	10.5524	255914
Figure S1	f4(YRI, Anatolia HG|N; Iran, Iran Post Neolithic)	Anatolia_Mentese_N	Iran_TepeAbdul_N	Iran_HajjiFiruz_CA	0.005952	0.000414	14.3768	303823
Figure S1	f4(YRI, Anatolia HG|N; Iran, Iran Post Neolithic)	Anatolia_Mentese_N	Iran_TepeAbdul_N	Iran_HajjiFiruz_IA	0.005363	0.000713	7.52174	139412
Figure S1	f4(YRI, Anatolia HG|N; Iran, Iran Post Neolithic)	Anatolia_Mentese_N	Iran_TepeAbdul_N	Iran_SehGabi_CA	0.005463	0.000375	14.568	315767
Figure S1	f4(YRI, Anatolia HG|N; Iran, Iran Post Neolithic)	Anatolia_Mentese_N	Iran_TepeAbdul_N	Iran_Shahr_I_Sokhta_BA1	0.002316	0.000373	6.20912	317055
Figure S1	f4(YRI, Anatolia HG|N; Iran, Iran Post Neolithic)	Anatolia_Mentese_N	Iran_TepeAbdul_N	Iran_Shahr_I_Sokhta_BA2	-0.00017	0.000395	-0.43038	284290
Figure S1	f4(YRI, Anatolia HG|N; Iran, Iran Post Neolithic)	Anatolia_Mentese_N	Iran_TepeAbdul_N	Iran_Shahr_I_Sokhta_BA3	0.009776	0.001687	5.7949	17663
Figure S1	f4(YRI, Anatolia HG|N; Iran, Iran Post Neolithic)	Anatolia_Mentese_N	Iran_TepeAbdul_N	Iran_ShahTepe_BA	0.002486	0.000284	8.75352	436535
Figure S1	f4(YRI, Anatolia HG|N; Iran, Iran Post Neolithic)	Anatolia_Mentese_N	Iran_TepeAbdul_N	Iran_TepeHasanlu_IA	0.003384	0.000462	7.32468	361153
Figure S1	f4(YRI, Anatolia HG|N; Iran, Iran Post Neolithic)	Anatolia_Mentese_N	Iran_TepeAbdul_N	Iran_TepeHissar_CA	0.003878	0.000363	10.6832	307477
Figure S1	f4(YRI, Anatolia HG|N; Iran, Iran Post Neolithic)	Anatolia_Mentese_N	Iran_WezmehCave_N	Iran_GanjDareh_MP	0.006087	0.000608	10.0115	259052
Figure S1	f4(YRI, Anatolia HG|N; Iran, Iran Post Neolithic)	Anatolia_Mentese_N	Iran_WezmehCave_N	Iran_HajjiFiruz_BA	0.005346	0.000602	8.8804	290748
Figure S1	f4(YRI, Anatolia HG|N; Iran, Iran Post Neolithic)	Anatolia_Mentese_N	Iran_WezmehCave_N	Iran_HajjiFiruz_CA	0.006087	0.000492	12.372	347009
Figure S1	f4(YRI, Anatolia HG|N; Iran, Iran Post Neolithic)	Anatolia_Mentese_N	Iran_WezmehCave_N	Iran_HajjiFiruz_IA	0.005136	0.000763	6.73132	157579
Figure S1	f4(YRI, Anatolia HG|N; Iran, Iran Post Neolithic)	Anatolia_Mentese_N	Iran_WezmehCave_N	Iran_SehGabi_CA	0.00531	0.000458	11.5939	360755
Figure S1	f4(YRI, Anatolia HG|N; Iran, Iran Post Neolithic)	Anatolia_Mentese_N	Iran_WezmehCave_N	Iran_Shahr_I_Sokhta_BA1	0.002464	0.000432	5.7037	360539
Figure S1	f4(YRI, Anatolia HG|N; Iran, Iran Post Neolithic)	Anatolia_Mentese_N	Iran_WezmehCave_N	Iran_Shahr_I_Sokhta_BA2	3.4e-05	0.000464	0.0732759	322829
Figure S1	f4(YRI, Anatolia HG|N; Iran, Iran Post Neolithic)	Anatolia_Mentese_N	Iran_WezmehCave_N	Iran_Shahr_I_Sokhta_BA3	0.009721	0.00185	5.25459	19441
Figure S1	f4(YRI, Anatolia HG|N; Iran, Iran Post Neolithic)	Anatolia_Mentese_N	Iran_WezmehCave_N	Iran_ShahTepe_BA	0.002842	0.000352	8.07386	508145
Figure S1	f4(YRI, Anatolia HG|N; Iran, Iran Post Neolithic)	Anatolia_Mentese_N	Iran_WezmehCave_N	Iran_TepeHasanlu_IA	0.003708	0.000518	7.1583	417040
Figure S1	f4(YRI, Anatolia HG|N; Iran, Iran Post Neolithic)	Anatolia_Mentese_N	Iran_WezmehCave_N	Iran_TepeHissar_CA	0.003968	0.000437	9.08009	350239
Figure S1	f4(YRI, Anatolia HG|N; Iran, Iran Post Neolithic)	Anatolia_Musular_N	Iran_Ganj_Dareh_N_SG	Iran_GanjDareh_MP	0.003306	0.000695	4.75683	218101
Figure S1	f4(YRI, Anatolia HG|N; Iran, Iran Post Neolithic)	Anatolia_Musular_N	Iran_Ganj_Dareh_N_SG	Iran_HajjiFiruz_BA	0.00232	0.000637	3.64207	296287
Figure S1	f4(YRI, Anatolia HG|N; Iran, Iran Post Neolithic)	Anatolia_Musular_N	Iran_Ganj_Dareh_N_SG	Iran_HajjiFiruz_CA	0.003498	0.000501	6.98204	358812
Figure S1	f4(YRI, Anatolia HG|N; Iran, Iran Post Neolithic)	Anatolia_Musular_N	Iran_Ganj_Dareh_N_SG	Iran_HajjiFiruz_IA	0.002363	0.000873	2.70676	111649
Figure S1	f4(YRI, Anatolia HG|N; Iran, Iran Post Neolithic)	Anatolia_Musular_N	Iran_Ganj_Dareh_N_SG	Iran_SehGabi_CA	0.002318	0.000418	5.54545	484989
Figure S1	f4(YRI, Anatolia HG|N; Iran, Iran Post Neolithic)	Anatolia_Musular_N	Iran_Ganj_Dareh_N_SG	Iran_Shahr_I_Sokhta_BA1	0.000376	0.000399	0.942356	483584
Figure S1	f4(YRI, Anatolia HG|N; Iran, Iran Post Neolithic)	Anatolia_Musular_N	Iran_Ganj_Dareh_N_SG	Iran_Shahr_I_Sokhta_BA2	-0.001815	0.00048	-3.78125	355664
Figure S1	f4(YRI, Anatolia HG|N; Iran, Iran Post Neolithic)	Anatolia_Musular_N	Iran_Ganj_Dareh_N_SG	Iran_Shahr_I_Sokhta_BA3	0.009499	0.002331	4.07508	12692
Figure S1	f4(YRI, Anatolia HG|N; Iran, Iran Post Neolithic)	Anatolia_Musular_N	Iran_Ganj_Dareh_N_SG	Iran_ShahTepe_BA	0.000792	0.000302	2.62252	1943819
Figure S1	f4(YRI, Anatolia HG|N; Iran, Iran Post Neolithic)	Anatolia_Musular_N	Iran_Ganj_Dareh_N_SG	Iran_TepeHasanlu_IA	0.001893	0.000427	4.43326	1476201
Figure S1	f4(YRI, Anatolia HG|N; Iran, Iran Post Neolithic)	Anatolia_Musular_N	Iran_Ganj_Dareh_N_SG	Iran_TepeHissar_CA	0.000846	0.000438	1.93151	403262
Figure S1	f4(YRI, Anatolia HG|N; Iran, Iran Post Neolithic)	Anatolia_Musular_N	Iran_GanjDareh_N	Iran_GanjDareh_MP	0.003884	0.000496	7.83065	426214
Figure S1	f4(YRI, Anatolia HG|N; Iran, Iran Post Neolithic)	Anatolia_Musular_N	Iran_GanjDareh_N	Iran_HajjiFiruz_BA	0.0031	0.000494	6.2753	495843
Figure S1	f4(YRI, Anatolia HG|N; Iran, Iran Post Neolithic)	Anatolia_Musular_N	Iran_GanjDareh_N	Iran_HajjiFiruz_CA	0.004484	0.000356	12.5955	628586
Figure S1	f4(YRI, Anatolia HG|N; Iran, Iran Post Neolithic)	Anatolia_Musular_N	Iran_GanjDareh_N	Iran_HajjiFiruz_IA	0.003521	0.00058	6.07069	248183
Figure S1	f4(YRI, Anatolia HG|N; Iran, Iran Post Neolithic)	Anatolia_Musular_N	Iran_GanjDareh_N	Iran_SehGabi_CA	0.003328	0.000307	10.8404	664726
Figure S1	f4(YRI, Anatolia HG|N; Iran, Iran Post Neolithic)	Anatolia_Musular_N	Iran_GanjDareh_N	Iran_Shahr_I_Sokhta_BA1	0.001214	0.000281	4.32028	686560
Figure S1	f4(YRI, Anatolia HG|N; Iran, Iran Post Neolithic)	Anatolia_Musular_N	Iran_GanjDareh_N	Iran_Shahr_I_Sokhta_BA2	-0.001227	0.00032	-3.83437	583563
Figure S1	f4(YRI, Anatolia HG|N; Iran, Iran Post Neolithic)	Anatolia_Musular_N	Iran_GanjDareh_N	Iran_Shahr_I_Sokhta_BA3	0.004832	0.001345	3.59257	28901
Figure S1	f4(YRI, Anatolia HG|N; Iran, Iran Post Neolithic)	Anatolia_Musular_N	Iran_GanjDareh_N	Iran_ShahTepe_BA	0.001776	0.000235	7.55745	1057572
Figure S1	f4(YRI, Anatolia HG|N; Iran, Iran Post Neolithic)	Anatolia_Musular_N	Iran_GanjDareh_N	Iran_TepeHasanlu_IA	0.002691	0.000416	6.46875	871716
Figure S1	f4(YRI, Anatolia HG|N; Iran, Iran Post Neolithic)	Anatolia_Musular_N	Iran_GanjDareh_N	Iran_TepeHissar_CA	0.001626	0.000266	6.11278	644593
Figure S1	f4(YRI, Anatolia HG|N; Iran, Iran Post Neolithic)	Anatolia_Musular_N	Iran_HG	Iran_GanjDareh_MP	0.002858	0.000964	2.96473	77529
Figure S1	f4(YRI, Anatolia HG|N; Iran, Iran Post Neolithic)	Anatolia_Musular_N	Iran_HG	Iran_HajjiFiruz_BA	0.002284	0.000971	2.35221	81879
Figure S1	f4(YRI, Anatolia HG|N; Iran, Iran Post Neolithic)	Anatolia_Musular_N	Iran_HG	Iran_HajjiFiruz_CA	0.003422	0.00076	4.50263	94790
Figure S1	f4(YRI, Anatolia HG|N; Iran, Iran Post Neolithic)	Anatolia_Musular_N	Iran_HG	Iran_HajjiFiruz_IA	0.001968	0.001212	1.62376	48521
Figure S1	f4(YRI, Anatolia HG|N; Iran, Iran Post Neolithic)	Anatolia_Musular_N	Iran_HG	Iran_SehGabi_CA	0.002429	0.000724	3.35497	94574
Figure S1	f4(YRI, Anatolia HG|N; Iran, Iran Post Neolithic)	Anatolia_Musular_N	Iran_HG	Iran_Shahr_I_Sokhta_BA1	-0.000263	0.000672	-0.391369	97057
Figure S1	f4(YRI, Anatolia HG|N; Iran, Iran Post Neolithic)	Anatolia_Musular_N	Iran_HG	Iran_Shahr_I_Sokhta_BA2	-0.002653	0.000814	-3.25921	90293
Figure S1	f4(YRI, Anatolia HG|N; Iran, Iran Post Neolithic)	Anatolia_Musular_N	Iran_HG	Iran_ShahTepe_BA	0.001265	0.000601	2.10483	114780
Figure S1	f4(YRI, Anatolia HG|N; Iran, Iran Post Neolithic)	Anatolia_Musular_N	Iran_HG	Iran_TepeHasanlu_IA	0.001247	0.000845	1.47574	96526
Figure S1	f4(YRI, Anatolia HG|N; Iran, Iran Post Neolithic)	Anatolia_Musular_N	Iran_HG	Iran_TepeHissar_CA	0.000524	0.000656	0.79878	95864
Figure S1	f4(YRI, Anatolia HG|N; Iran, Iran Post Neolithic)	Anatolia_Musular_N	Iran_SehGabi_LN	Iran_GanjDareh_MP	0.00299	0.000759	3.93939	199382
Figure S1	f4(YRI, Anatolia HG|N; Iran, Iran Post Neolithic)	Anatolia_Musular_N	Iran_SehGabi_LN	Iran_HajjiFiruz_BA	0.003192	0.000759	4.20553	214551
Figure S1	f4(YRI, Anatolia HG|N; Iran, Iran Post Neolithic)	Anatolia_Musular_N	Iran_SehGabi_LN	Iran_HajjiFiruz_CA	0.00473	0.000602	7.85714	246934
Figure S1	f4(YRI, Anatolia HG|N; Iran, Iran Post Neolithic)	Anatolia_Musular_N	Iran_SehGabi_LN	Iran_HajjiFiruz_IA	0.0038	0.000891	4.26487	123856
Figure S1	f4(YRI, Anatolia HG|N; Iran, Iran Post Neolithic)	Anatolia_Musular_N	Iran_SehGabi_LN	Iran_SehGabi_CA	0.00332	0.000561	5.918	249916
Figure S1	f4(YRI, Anatolia HG|N; Iran, Iran Post Neolithic)	Anatolia_Musular_N	Iran_SehGabi_LN	Iran_Shahr_I_Sokhta_BA1	0.000772	0.000541	1.42699	251319
Figure S1	f4(YRI, Anatolia HG|N; Iran, Iran Post Neolithic)	Anatolia_Musular_N	Iran_SehGabi_LN	Iran_Shahr_I_Sokhta_BA2	-0.001876	0.000565	-3.32035	233322
Figure S1	f4(YRI, Anatolia HG|N; Iran, Iran Post Neolithic)	Anatolia_Musular_N	Iran_SehGabi_LN	Iran_Shahr_I_Sokhta_BA3	0.004347	0.002054	2.11636	16230
Figure S1	f4(YRI, Anatolia HG|N; Iran, Iran Post Neolithic)	Anatolia_Musular_N	Iran_SehGabi_LN	Iran_ShahTepe_BA	0.002064	0.000483	4.27329	302015
Figure S1	f4(YRI, Anatolia HG|N; Iran, Iran Post Neolithic)	Anatolia_Musular_N	Iran_SehGabi_LN	Iran_TepeHasanlu_IA	0.003461	0.000677	5.11226	251673
Figure S1	f4(YRI, Anatolia HG|N; Iran, Iran Post Neolithic)	Anatolia_Musular_N	Iran_SehGabi_LN	Iran_TepeHissar_CA	0.001222	0.000519	2.35453	248445
Figure S1	f4(YRI, Anatolia HG|N; Iran, Iran Post Neolithic)	Anatolia_Musular_N	Iran_TepeAbdul_N	Iran_GanjDareh_MP	0.003274	0.000492	6.65447	444522
Figure S1	f4(YRI, Anatolia HG|N; Iran, Iran Post Neolithic)	Anatolia_Musular_N	Iran_TepeAbdul_N	Iran_HajjiFiruz_BA	0.002598	0.000447	5.81208	565007
Figure S1	f4(YRI, Anatolia HG|N; Iran, Iran Post Neolithic)	Anatolia_Musular_N	Iran_TepeAbdul_N	Iran_HajjiFiruz_CA	0.003948	0.000356	11.0899	715427
Figure S1	f4(YRI, Anatolia HG|N; Iran, Iran Post Neolithic)	Anatolia_Musular_N	Iran_TepeAbdul_N	Iran_HajjiFiruz_IA	0.003232	0.000586	5.51536	235012
Figure S1	f4(YRI, Anatolia HG|N; Iran, Iran Post Neolithic)	Anatolia_Musular_N	Iran_TepeAbdul_N	Iran_SehGabi_CA	0.002911	0.000284	10.25	929205
Figure S1	f4(YRI, Anatolia HG|N; Iran, Iran Post Neolithic)	Anatolia_Musular_N	Iran_TepeAbdul_N	Iran_Shahr_I_Sokhta_BA1	0.001093	0.000262	4.17176	1009678
Figure S1	f4(YRI, Anatolia HG|N; Iran, Iran Post Neolithic)	Anatolia_Musular_N	Iran_TepeAbdul_N	Iran_Shahr_I_Sokhta_BA2	-0.00135	0.00031	-4.35484	730305
Figure S1	f4(YRI, Anatolia HG|N; Iran, Iran Post Neolithic)	Anatolia_Musular_N	Iran_TepeAbdul_N	Iran_Shahr_I_Sokhta_BA3	0.005745	0.001382	4.15702	27846
Figure S1	f4(YRI, Anatolia HG|N; Iran, Iran Post Neolithic)	Anatolia_Musular_N	Iran_TepeAbdul_N	Iran_ShahTepe_BA	0.001545	0.000186	8.30645	3165524
Figure S1	f4(YRI, Anatolia HG|N; Iran, Iran Post Neolithic)	Anatolia_Musular_N	Iran_TepeAbdul_N	Iran_TepeHasanlu_IA	0.002412	0.000322	7.49068	2516377
Figure S1	f4(YRI, Anatolia HG|N; Iran, Iran Post Neolithic)	Anatolia_Musular_N	Iran_TepeAbdul_N	Iran_TepeHissar_CA	0.001542	0.000275	5.60727	823781
Figure S1	f4(YRI, Anatolia HG|N; Iran, Iran Post Neolithic)	Anatolia_Musular_N	Iran_WezmehCave_N	Iran_GanjDareh_MP	0.003644	0.000568	6.41549	508955
Figure S1	f4(YRI, Anatolia HG|N; Iran, Iran Post Neolithic)	Anatolia_Musular_N	Iran_WezmehCave_N	Iran_HajjiFiruz_BA	0.00345	0.000552	6.25	651977
Figure S1	f4(YRI, Anatolia HG|N; Iran, Iran Post Neolithic)	Anatolia_Musular_N	Iran_WezmehCave_N	Iran_HajjiFiruz_CA	0.004568	0.000448	10.1964	831494
Figure S1	f4(YRI, Anatolia HG|N; Iran, Iran Post Neolithic)	Anatolia_Musular_N	Iran_WezmehCave_N	Iran_HajjiFiruz_IA	0.003769	0.000685	5.50219	269050
Figure S1	f4(YRI, Anatolia HG|N; Iran, Iran Post Neolithic)	Anatolia_Musular_N	Iran_WezmehCave_N	Iran_SehGabi_CA	0.003232	0.000395	8.18228	1080188
Figure S1	f4(YRI, Anatolia HG|N; Iran, Iran Post Neolithic)	Anatolia_Musular_N	Iran_WezmehCave_N	Iran_Shahr_I_Sokhta_BA1	0.001482	0.000357	4.15126	1161141
Figure S1	f4(YRI, Anatolia HG|N; Iran, Iran Post Neolithic)	Anatolia_Musular_N	Iran_WezmehCave_N	Iran_Shahr_I_Sokhta_BA2	-0.000626	0.000399	-1.56892	839855
Figure S1	f4(YRI, Anatolia HG|N; Iran, Iran Post Neolithic)	Anatolia_Musular_N	Iran_WezmehCave_N	Iran_Shahr_I_Sokhta_BA3	0.004733	0.001493	3.17013	30812
Figure S1	f4(YRI, Anatolia HG|N; Iran, Iran Post Neolithic)	Anatolia_Musular_N	Iran_WezmehCave_N	Iran_ShahTepe_BA	0.001852	0.00029	6.38621	3913598
Figure S1	f4(YRI, Anatolia HG|N; Iran, Iran Post Neolithic)	Anatolia_Musular_N	Iran_WezmehCave_N	Iran_TepeHasanlu_IA	0.002735	0.000394	6.94162	3049639
Figure S1	f4(YRI, Anatolia HG|N; Iran, Iran Post Neolithic)	Anatolia_Musular_N	Iran_WezmehCave_N	Iran_TepeHissar_CA	0.002202	0.000393	5.60305	948931
Figure S1	f4(YRI, Anatolia HG|N; Iran, Iran Post Neolithic)	Anatolia_TepecikCiftlik_N	Iran_Ganj_Dareh_N_SG	Iran_GanjDareh_MP	0.002458	0.000729	3.37174	140889
Figure S1	f4(YRI, Anatolia HG|N; Iran, Iran Post Neolithic)	Anatolia_TepecikCiftlik_N	Iran_Ganj_Dareh_N_SG	Iran_HajjiFiruz_BA	0.002678	0.000669	4.00299	193156
Figure S1	f4(YRI, Anatolia HG|N; Iran, Iran Post Neolithic)	Anatolia_TepecikCiftlik_N	Iran_Ganj_Dareh_N_SG	Iran_HajjiFiruz_CA	0.002962	0.000512	5.78516	238259
Figure S1	f4(YRI, Anatolia HG|N; Iran, Iran Post Neolithic)	Anatolia_TepecikCiftlik_N	Iran_Ganj_Dareh_N_SG	Iran_HajjiFiruz_IA	0.002452	0.001021	2.40157	71918
Figure S1	f4(YRI, Anatolia HG|N; Iran, Iran Post Neolithic)	Anatolia_TepecikCiftlik_N	Iran_Ganj_Dareh_N_SG	Iran_SehGabi_CA	0.002622	0.000423	6.19858	327479
Figure S1	f4(YRI, Anatolia HG|N; Iran, Iran Post Neolithic)	Anatolia_TepecikCiftlik_N	Iran_Ganj_Dareh_N_SG	Iran_Shahr_I_Sokhta_BA1	0.000111	0.000403	0.275434	332576
Figure S1	f4(YRI, Anatolia HG|N; Iran, Iran Post Neolithic)	Anatolia_TepecikCiftlik_N	Iran_Ganj_Dareh_N_SG	Iran_Shahr_I_Sokhta_BA2	-0.001927	0.000474	-4.0654	239719
Figure S1	f4(YRI, Anatolia HG|N; Iran, Iran Post Neolithic)	Anatolia_TepecikCiftlik_N	Iran_Ganj_Dareh_N_SG	Iran_ShahTepe_BA	0.001072	0.000257	4.17121	1259692
Figure S1	f4(YRI, Anatolia HG|N; Iran, Iran Post Neolithic)	Anatolia_TepecikCiftlik_N	Iran_Ganj_Dareh_N_SG	Iran_TepeHasanlu_IA	0.001932	0.000356	5.42697	971938
Figure S1	f4(YRI, Anatolia HG|N; Iran, Iran Post Neolithic)	Anatolia_TepecikCiftlik_N	Iran_Ganj_Dareh_N_SG	Iran_TepeHissar_CA	0.001494	0.000432	3.45833	269749
Figure S1	f4(YRI, Anatolia HG|N; Iran, Iran Post Neolithic)	Anatolia_TepecikCiftlik_N	Iran_GanjDareh_N	Iran_GanjDareh_MP	0.002965	0.000536	5.53172	283480
Figure S1	f4(YRI, Anatolia HG|N; Iran, Iran Post Neolithic)	Anatolia_TepecikCiftlik_N	Iran_GanjDareh_N	Iran_HajjiFiruz_BA	0.00352	0.00048	7.33333	336341
Figure S1	f4(YRI, Anatolia HG|N; Iran, Iran Post Neolithic)	Anatolia_TepecikCiftlik_N	Iran_GanjDareh_N	Iran_HajjiFiruz_CA	0.003489	0.000323	10.8019	442170
Figure S1	f4(YRI, Anatolia HG|N; Iran, Iran Post Neolithic)	Anatolia_TepecikCiftlik_N	Iran_GanjDareh_N	Iran_HajjiFiruz_IA	0.003541	0.000614	5.7671	165438
Figure S1	f4(YRI, Anatolia HG|N; Iran, Iran Post Neolithic)	Anatolia_TepecikCiftlik_N	Iran_GanjDareh_N	Iran_SehGabi_CA	0.002927	0.000328	8.92378	472893
Figure S1	f4(YRI, Anatolia HG|N; Iran, Iran Post Neolithic)	Anatolia_TepecikCiftlik_N	Iran_GanjDareh_N	Iran_Shahr_I_Sokhta_BA1	0.001198	0.000281	4.26335	504875
Figure S1	f4(YRI, Anatolia HG|N; Iran, Iran Post Neolithic)	Anatolia_TepecikCiftlik_N	Iran_GanjDareh_N	Iran_Shahr_I_Sokhta_BA2	-0.001505	0.000312	-4.82372	416387
Figure S1	f4(YRI, Anatolia HG|N; Iran, Iran Post Neolithic)	Anatolia_TepecikCiftlik_N	Iran_GanjDareh_N	Iran_Shahr_I_Sokhta_BA3	0.004104	0.001404	2.92308	20014
Figure S1	f4(YRI, Anatolia HG|N; Iran, Iran Post Neolithic)	Anatolia_TepecikCiftlik_N	Iran_GanjDareh_N	Iran_ShahTepe_BA	0.001377	0.000225	6.12	781207
Figure S1	f4(YRI, Anatolia HG|N; Iran, Iran Post Neolithic)	Anatolia_TepecikCiftlik_N	Iran_GanjDareh_N	Iran_TepeHasanlu_IA	0.001964	0.0004	4.91	651978
Figure S1	f4(YRI, Anatolia HG|N; Iran, Iran Post Neolithic)	Anatolia_TepecikCiftlik_N	Iran_GanjDareh_N	Iran_TepeHissar_CA	0.001849	0.000293	6.31058	456462
Figure S1	f4(YRI, Anatolia HG|N; Iran, Iran Post Neolithic)	Anatolia_TepecikCiftlik_N	Iran_HG	Iran_GanjDareh_MP	0.003548	0.001121	3.16503	50580
Figure S1	f4(YRI, Anatolia HG|N; Iran, Iran Post Neolithic)	Anatolia_TepecikCiftlik_N	Iran_HG	Iran_HajjiFiruz_BA	0.003569	0.001072	3.32929	53889
Figure S1	f4(YRI, Anatolia HG|N; Iran, Iran Post Neolithic)	Anatolia_TepecikCiftlik_N	Iran_HG	Iran_HajjiFiruz_CA	0.003808	0.00079	4.82025	63704
Figure S1	f4(YRI, Anatolia HG|N; Iran, Iran Post Neolithic)	Anatolia_TepecikCiftlik_N	Iran_HG	Iran_HajjiFiruz_IA	0.003174	0.001454	2.18294	31846
Figure S1	f4(YRI, Anatolia HG|N; Iran, Iran Post Neolithic)	Anatolia_TepecikCiftlik_N	Iran_HG	Iran_SehGabi_CA	0.001959	0.000853	2.2966	63895
Figure S1	f4(YRI, Anatolia HG|N; Iran, Iran Post Neolithic)	Anatolia_TepecikCiftlik_N	Iran_HG	Iran_Shahr_I_Sokhta_BA1	0.000414	0.000777	0.532819	66494
Figure S1	f4(YRI, Anatolia HG|N; Iran, Iran Post Neolithic)	Anatolia_TepecikCiftlik_N	Iran_HG	Iran_Shahr_I_Sokhta_BA2	-0.002172	0.00085	-2.55529	60996
Figure S1	f4(YRI, Anatolia HG|N; Iran, Iran Post Neolithic)	Anatolia_TepecikCiftlik_N	Iran_HG	Iran_ShahTepe_BA	0.000834	0.000658	1.26748	79943
Figure S1	f4(YRI, Anatolia HG|N; Iran, Iran Post Neolithic)	Anatolia_TepecikCiftlik_N	Iran_HG	Iran_TepeHasanlu_IA	0.000859	0.000933	0.920686	67753
Figure S1	f4(YRI, Anatolia HG|N; Iran, Iran Post Neolithic)	Anatolia_TepecikCiftlik_N	Iran_HG	Iran_TepeHissar_CA	0.001343	0.000757	1.77411	64495
Figure S1	f4(YRI, Anatolia HG|N; Iran, Iran Post Neolithic)	Anatolia_TepecikCiftlik_N	Iran_SehGabi_LN	Iran_GanjDareh_MP	0.003135	0.000787	3.98348	129706
Figure S1	f4(YRI, Anatolia HG|N; Iran, Iran Post Neolithic)	Anatolia_TepecikCiftlik_N	Iran_SehGabi_LN	Iran_HajjiFiruz_BA	0.003836	0.000757	5.06737	140358
Figure S1	f4(YRI, Anatolia HG|N; Iran, Iran Post Neolithic)	Anatolia_TepecikCiftlik_N	Iran_SehGabi_LN	Iran_HajjiFiruz_CA	0.00347	0.000603	5.75456	164520
Figure S1	f4(YRI, Anatolia HG|N; Iran, Iran Post Neolithic)	Anatolia_TepecikCiftlik_N	Iran_SehGabi_LN	Iran_HajjiFiruz_IA	0.003512	0.000978	3.591	80944
Figure S1	f4(YRI, Anatolia HG|N; Iran, Iran Post Neolithic)	Anatolia_TepecikCiftlik_N	Iran_SehGabi_LN	Iran_SehGabi_CA	0.002345	0.000578	4.05709	167587
Figure S1	f4(YRI, Anatolia HG|N; Iran, Iran Post Neolithic)	Anatolia_TepecikCiftlik_N	Iran_SehGabi_LN	Iran_Shahr_I_Sokhta_BA1	0.000974	0.000554	1.75812	171138
Figure S1	f4(YRI, Anatolia HG|N; Iran, Iran Post Neolithic)	Anatolia_TepecikCiftlik_N	Iran_SehGabi_LN	Iran_Shahr_I_Sokhta_BA2	-0.001964	0.000585	-3.35726	156641
Figure S1	f4(YRI, Anatolia HG|N; Iran, Iran Post Neolithic)	Anatolia_TepecikCiftlik_N	Iran_SehGabi_LN	Iran_Shahr_I_Sokhta_BA3	0.00339	0.002281	1.48619	11028
Figure S1	f4(YRI, Anatolia HG|N; Iran, Iran Post Neolithic)	Anatolia_TepecikCiftlik_N	Iran_SehGabi_LN	Iran_ShahTepe_BA	0.001678	0.000465	3.6086	208267
Figure S1	f4(YRI, Anatolia HG|N; Iran, Iran Post Neolithic)	Anatolia_TepecikCiftlik_N	Iran_SehGabi_LN	Iran_TepeHasanlu_IA	0.002229	0.000682	3.26833	175120
Figure S1	f4(YRI, Anatolia HG|N; Iran, Iran Post Neolithic)	Anatolia_TepecikCiftlik_N	Iran_SehGabi_LN	Iran_TepeHissar_CA	0.00132	0.000551	2.39564	166099
Figure S1	f4(YRI, Anatolia HG|N; Iran, Iran Post Neolithic)	Anatolia_TepecikCiftlik_N	Iran_TepeAbdul_N	Iran_GanjDareh_MP	0.00283	0.000529	5.34972	301816
Figure S1	f4(YRI, Anatolia HG|N; Iran, Iran Post Neolithic)	Anatolia_TepecikCiftlik_N	Iran_TepeAbdul_N	Iran_HajjiFiruz_BA	0.003738	0.000468	7.98718	391462
Figure S1	f4(YRI, Anatolia HG|N; Iran, Iran Post Neolithic)	Anatolia_TepecikCiftlik_N	Iran_TepeAbdul_N	Iran_HajjiFiruz_CA	0.003489	0.000327	10.6697	517125
Figure S1	f4(YRI, Anatolia HG|N; Iran, Iran Post Neolithic)	Anatolia_TepecikCiftlik_N	Iran_TepeAbdul_N	Iran_HajjiFiruz_IA	0.003618	0.000648	5.58333	159234
Figure S1	f4(YRI, Anatolia HG|N; Iran, Iran Post Neolithic)	Anatolia_TepecikCiftlik_N	Iran_TepeAbdul_N	Iran_SehGabi_CA	0.002645	0.000286	9.24825	673532
Figure S1	f4(YRI, Anatolia HG|N; Iran, Iran Post Neolithic)	Anatolia_TepecikCiftlik_N	Iran_TepeAbdul_N	Iran_Shahr_I_Sokhta_BA1	0.001032	0.000257	4.01556	747768
Figure S1	f4(YRI, Anatolia HG|N; Iran, Iran Post Neolithic)	Anatolia_TepecikCiftlik_N	Iran_TepeAbdul_N	Iran_Shahr_I_Sokhta_BA2	-0.001178	0.0003	-3.92667	529728
Figure S1	f4(YRI, Anatolia HG|N; Iran, Iran Post Neolithic)	Anatolia_TepecikCiftlik_N	Iran_TepeAbdul_N	Iran_Shahr_I_Sokhta_BA3	0.003367	0.001548	2.17506	19538
Figure S1	f4(YRI, Anatolia HG|N; Iran, Iran Post Neolithic)	Anatolia_TepecikCiftlik_N	Iran_TepeAbdul_N	Iran_ShahTepe_BA	0.001346	0.00017	7.91765	2211403
Figure S1	f4(YRI, Anatolia HG|N; Iran, Iran Post Neolithic)	Anatolia_TepecikCiftlik_N	Iran_TepeAbdul_N	Iran_TepeHasanlu_IA	0.001999	0.000289	6.91696	1782614
Figure S1	f4(YRI, Anatolia HG|N; Iran, Iran Post Neolithic)	Anatolia_TepecikCiftlik_N	Iran_TepeAbdul_N	Iran_TepeHissar_CA	0.001998	0.000266	7.51128	594269
Figure S1	f4(YRI, Anatolia HG|N; Iran, Iran Post Neolithic)	Anatolia_TepecikCiftlik_N	Iran_WezmehCave_N	Iran_GanjDareh_MP	0.00373	0.000545	6.84404	346054
Figure S1	f4(YRI, Anatolia HG|N; Iran, Iran Post Neolithic)	Anatolia_TepecikCiftlik_N	Iran_WezmehCave_N	Iran_HajjiFiruz_BA	0.004182	0.000498	8.39759	451988
Figure S1	f4(YRI, Anatolia HG|N; Iran, Iran Post Neolithic)	Anatolia_TepecikCiftlik_N	Iran_WezmehCave_N	Iran_HajjiFiruz_CA	0.004212	0.00039	10.8	604479
Figure S1	f4(YRI, Anatolia HG|N; Iran, Iran Post Neolithic)	Anatolia_TepecikCiftlik_N	Iran_WezmehCave_N	Iran_HajjiFiruz_IA	0.004407	0.000659	6.68741	183334
Figure S1	f4(YRI, Anatolia HG|N; Iran, Iran Post Neolithic)	Anatolia_TepecikCiftlik_N	Iran_WezmehCave_N	Iran_SehGabi_CA	0.003356	0.000339	9.89971	783992
Figure S1	f4(YRI, Anatolia HG|N; Iran, Iran Post Neolithic)	Anatolia_TepecikCiftlik_N	Iran_WezmehCave_N	Iran_Shahr_I_Sokhta_BA1	0.001583	0.000324	4.8858	863513
Figure S1	f4(YRI, Anatolia HG|N; Iran, Iran Post Neolithic)	Anatolia_TepecikCiftlik_N	Iran_WezmehCave_N	Iran_Shahr_I_Sokhta_BA2	-0.000209	0.000365	-0.572603	610916
Figure S1	f4(YRI, Anatolia HG|N; Iran, Iran Post Neolithic)	Anatolia_TepecikCiftlik_N	Iran_WezmehCave_N	Iran_Shahr_I_Sokhta_BA3	0.003122	0.001667	1.87283	21662
Figure S1	f4(YRI, Anatolia HG|N; Iran, Iran Post Neolithic)	Anatolia_TepecikCiftlik_N	Iran_WezmehCave_N	Iran_ShahTepe_BA	0.001671	0.000241	6.93361	2765085
Figure S1	f4(YRI, Anatolia HG|N; Iran, Iran Post Neolithic)	Anatolia_TepecikCiftlik_N	Iran_WezmehCave_N	Iran_TepeHasanlu_IA	0.002329	0.000336	6.93155	2181593
Figure S1	f4(YRI, Anatolia HG|N; Iran, Iran Post Neolithic)	Anatolia_TepecikCiftlik_N	Iran_WezmehCave_N	Iran_TepeHissar_CA	0.002665	0.000325	8.2	686869
Figure S1	f4(YRI, Baikal N|BA; Anatolia HG|N, Anatolia Post Neolithic)	Russia_Kurma_EBA	Anatolia_Aktopraklik_N	Anatolia_Barcin_CA	0.000133	0.000622	0.213826	220248
Figure S1	f4(YRI, Baikal N|BA; Anatolia HG|N, Anatolia Post Neolithic)	Russia_Kurma_EBA	Anatolia_Aktopraklik_N	Anatolia_Bogazkoy_Ottoman	-0.000665	0.000321	-2.07165	1972783
Figure S1	f4(YRI, Baikal N|BA; Anatolia HG|N, Anatolia Post Neolithic)	Russia_Kurma_EBA	Anatolia_Aktopraklik_N	Anatolia_Bogazkoy_Rome	-0.000508	0.000298	-1.7047	2629682
Figure S1	f4(YRI, Baikal N|BA; Anatolia HG|N, Anatolia Post Neolithic)	Russia_Kurma_EBA	Anatolia_Aktopraklik_N	Anatolia_Buyukkaya_EC	-0.001057	0.000562	-1.88078	303919
Figure S1	f4(YRI, Baikal N|BA; Anatolia HG|N, Anatolia Post Neolithic)	Russia_Kurma_EBA	Anatolia_Aktopraklik_N	Anatolia_CamlibelTarlasi_LC	-0.000381	0.000298	-1.27852	1123814
Figure S1	f4(YRI, Baikal N|BA; Anatolia HG|N, Anatolia Post Neolithic)	Russia_Kurma_EBA	Anatolia_Aktopraklik_N	Anatolia_CineTepecik_BA	0.000348	0.000414	0.84058	403020
Figure S1	f4(YRI, Baikal N|BA; Anatolia HG|N, Anatolia Post Neolithic)	Russia_Kurma_EBA	Anatolia_Aktopraklik_N	Anatolia_Gordion_IA	-0.000381	0.000326	-1.16871	2890847
Figure S1	f4(YRI, Baikal N|BA; Anatolia HG|N, Anatolia Post Neolithic)	Russia_Kurma_EBA	Anatolia_Aktopraklik_N	Anatolia_Harmanoren_BA	-0.000717	0.000491	-1.46029	342105
Figure S1	f4(YRI, Baikal N|BA; Anatolia HG|N, Anatolia Post Neolithic)	Russia_Kurma_EBA	Anatolia_Aktopraklik_N	Anatolia_Ikiztepe_LC	-0.000606	0.000522	-1.16092	254666
Figure S1	f4(YRI, Baikal N|BA; Anatolia HG|N, Anatolia Post Neolithic)	Russia_Kurma_EBA	Anatolia_Aktopraklik_N	Anatolia_Ikiztepe_LC_lc	-0.000696	0.001712	-0.406542	21932
Figure S1	f4(YRI, Baikal N|BA; Anatolia HG|N, Anatolia Post Neolithic)	Russia_Kurma_EBA	Anatolia_Aktopraklik_N	Anatolia_Kalehoyuk_Assyrian_BA	0.000136	0.00029	0.468966	1789517
Figure S1	f4(YRI, Baikal N|BA; Anatolia HG|N, Anatolia Post Neolithic)	Russia_Kurma_EBA	Anatolia_Aktopraklik_N	Anatolia_Kalehoyuk_IA	0.001086	0.000513	2.11696	225864
Figure S1	f4(YRI, Baikal N|BA; Anatolia HG|N, Anatolia Post Neolithic)	Russia_Kurma_EBA	Anatolia_Aktopraklik_N	Anatolia_Kalehoyuk_OldHittite_BA	7e-05	0.000291	0.24055	2547306
Figure S1	f4(YRI, Baikal N|BA; Anatolia HG|N, Anatolia Post Neolithic)	Russia_Kurma_EBA	Anatolia_Aktopraklik_N	Anatolia_Kalehoyuk_OttomanI	0.005427	0.000385	14.0961	1374899
Figure S1	f4(YRI, Baikal N|BA; Anatolia HG|N, Anatolia Post Neolithic)	Russia_Kurma_EBA	Anatolia_Aktopraklik_N	Anatolia_Kalehoyuk_OttomanII	0.002824	0.000418	6.75598	535644
Figure S1	f4(YRI, Baikal N|BA; Anatolia HG|N, Anatolia Post Neolithic)	Russia_Kurma_EBA	Anatolia_Aktopraklik_N	Anatolia_Kalehoyuk_OttomanIII	0.001653	0.000351	4.7094	1251865
Figure S1	f4(YRI, Baikal N|BA; Anatolia HG|N, Anatolia Post Neolithic)	Russia_Kurma_EBA	Anatolia_Aktopraklik_N	Anatolia_Kumtepe_CA	-0.000552	0.00047	-1.17447	227945
Figure S1	f4(YRI, Baikal N|BA; Anatolia HG|N, Anatolia Post Neolithic)	Russia_Kurma_EBA	Anatolia_Aktopraklik_N	Anatolia_Ovaoren_BA	-0.000401	0.000274	-1.4635	2482674
Figure S1	f4(YRI, Baikal N|BA; Anatolia HG|N, Anatolia Post Neolithic)	Russia_Kurma_EBA	Anatolia_Aktopraklik_N	Anatolia_Ulucak_BA	-0.000709	0.000354	-2.00282	645147
Figure S1	f4(YRI, Baikal N|BA; Anatolia HG|N, Anatolia Post Neolithic)	Russia_Kurma_EBA	Anatolia_Barcin_N	Anatolia_Barcin_CA	0.001031	0.000458	2.25109	217946
Figure S1	f4(YRI, Baikal N|BA; Anatolia HG|N, Anatolia Post Neolithic)	Russia_Kurma_EBA	Anatolia_Barcin_N	Anatolia_Bogazkoy_Ottoman	-0.0001	0.000279	-0.358423	1496963
Figure S1	f4(YRI, Baikal N|BA; Anatolia HG|N, Anatolia Post Neolithic)	Russia_Kurma_EBA	Anatolia_Barcin_N	Anatolia_Bogazkoy_Rome	6e-05	0.00021	0.285714	1973733
Figure S1	f4(YRI, Baikal N|BA; Anatolia HG|N, Anatolia Post Neolithic)	Russia_Kurma_EBA	Anatolia_Barcin_N	Anatolia_Buyukkaya_EC	-0.000329	0.000409	-0.804401	298191
Figure S1	f4(YRI, Baikal N|BA; Anatolia HG|N, Anatolia Post Neolithic)	Russia_Kurma_EBA	Anatolia_Barcin_N	Anatolia_CamlibelTarlasi_LC	0.000325	0.000184	1.7663	1019194
Figure S1	f4(YRI, Baikal N|BA; Anatolia HG|N, Anatolia Post Neolithic)	Russia_Kurma_EBA	Anatolia_Barcin_N	Anatolia_CineTepecik_BA	0.000698	0.000372	1.87634	311793
Figure S1	f4(YRI, Baikal N|BA; Anatolia HG|N, Anatolia Post Neolithic)	Russia_Kurma_EBA	Anatolia_Barcin_N	Anatolia_Gordion_IA	2.4e-05	0.000259	0.0926641	2148533
Figure S1	f4(YRI, Baikal N|BA; Anatolia HG|N, Anatolia Post Neolithic)	Russia_Kurma_EBA	Anatolia_Barcin_N	Anatolia_Harmanoren_BA	8.7e-05	0.000325	0.267692	334076
Figure S1	f4(YRI, Baikal N|BA; Anatolia HG|N, Anatolia Post Neolithic)	Russia_Kurma_EBA	Anatolia_Barcin_N	Anatolia_Ikiztepe_LC	0.000306	0.000353	0.866856	253065
Figure S1	f4(YRI, Baikal N|BA; Anatolia HG|N, Anatolia Post Neolithic)	Russia_Kurma_EBA	Anatolia_Barcin_N	Anatolia_Ikiztepe_LC_lc	0.000442	0.001278	0.345853	21836
Figure S1	f4(YRI, Baikal N|BA; Anatolia HG|N, Anatolia Post Neolithic)	Russia_Kurma_EBA	Anatolia_Barcin_N	Anatolia_Kalehoyuk_Assyrian_BA	0.000673	0.000222	3.03153	1335159
Figure S1	f4(YRI, Baikal N|BA; Anatolia HG|N, Anatolia Post Neolithic)	Russia_Kurma_EBA	Anatolia_Barcin_N	Anatolia_Kalehoyuk_IA	0.001378	0.000451	3.05543	165974
Figure S1	f4(YRI, Baikal N|BA; Anatolia HG|N, Anatolia Post Neolithic)	Russia_Kurma_EBA	Anatolia_Barcin_N	Anatolia_Kalehoyuk_OldHittite_BA	0.000566	0.000206	2.74757	1885845
Figure S1	f4(YRI, Baikal N|BA; Anatolia HG|N, Anatolia Post Neolithic)	Russia_Kurma_EBA	Anatolia_Barcin_N	Anatolia_Kalehoyuk_OttomanI	0.006106	0.00033	18.503	1012390
Figure S1	f4(YRI, Baikal N|BA; Anatolia HG|N, Anatolia Post Neolithic)	Russia_Kurma_EBA	Anatolia_Barcin_N	Anatolia_Kalehoyuk_OttomanII	0.003279	0.000355	9.23662	394451
Figure S1	f4(YRI, Baikal N|BA; Anatolia HG|N, Anatolia Post Neolithic)	Russia_Kurma_EBA	Anatolia_Barcin_N	Anatolia_Kalehoyuk_OttomanIII	0.002294	0.000295	7.77627	934929
Figure S1	f4(YRI, Baikal N|BA; Anatolia HG|N, Anatolia Post Neolithic)	Russia_Kurma_EBA	Anatolia_Barcin_N	Anatolia_Kumtepe_CA	0.000735	0.000417	1.76259	171911
Figure S1	f4(YRI, Baikal N|BA; Anatolia HG|N, Anatolia Post Neolithic)	Russia_Kurma_EBA	Anatolia_Barcin_N	Anatolia_Ovaoren_BA	0.000157	0.000187	0.839572	1850122
Figure S1	f4(YRI, Baikal N|BA; Anatolia HG|N, Anatolia Post Neolithic)	Russia_Kurma_EBA	Anatolia_Barcin_N	Anatolia_Ulucak_BA	-0.000193	0.000301	-0.641196	496992
Figure S1	f4(YRI, Baikal N|BA; Anatolia HG|N, Anatolia Post Neolithic)	Russia_Kurma_EBA	Anatolia_Barcin_N_SG	Anatolia_Barcin_CA	0.00106	0.000527	2.01139	220884
Figure S1	f4(YRI, Baikal N|BA; Anatolia HG|N, Anatolia Post Neolithic)	Russia_Kurma_EBA	Anatolia_Barcin_N_SG	Anatolia_Bogazkoy_Ottoman	-0.000179	0.000284	-0.630282	1988369
Figure S1	f4(YRI, Baikal N|BA; Anatolia HG|N, Anatolia Post Neolithic)	Russia_Kurma_EBA	Anatolia_Barcin_N_SG	Anatolia_Bogazkoy_Rome	-3.5e-05	0.000226	-0.154867	2649244
Figure S1	f4(YRI, Baikal N|BA; Anatolia HG|N, Anatolia Post Neolithic)	Russia_Kurma_EBA	Anatolia_Barcin_N_SG	Anatolia_Buyukkaya_EC	-0.000602	0.00046	-1.3087	306007
Figure S1	f4(YRI, Baikal N|BA; Anatolia HG|N, Anatolia Post Neolithic)	Russia_Kurma_EBA	Anatolia_Barcin_N_SG	Anatolia_CamlibelTarlasi_LC	0.000269	0.000212	1.26887	1136790
Figure S1	f4(YRI, Baikal N|BA; Anatolia HG|N, Anatolia Post Neolithic)	Russia_Kurma_EBA	Anatolia_Barcin_N_SG	Anatolia_CineTepecik_BA	0.000665	0.000354	1.87853	404488
Figure S1	f4(YRI, Baikal N|BA; Anatolia HG|N, Anatolia Post Neolithic)	Russia_Kurma_EBA	Anatolia_Barcin_N_SG	Anatolia_Gordion_IA	5.9e-05	0.000273	0.216117	2917572
Figure S1	f4(YRI, Baikal N|BA; Anatolia HG|N, Anatolia Post Neolithic)	Russia_Kurma_EBA	Anatolia_Barcin_N_SG	Anatolia_Harmanoren_BA	8.4e-05	0.000379	0.221636	343720
Figure S1	f4(YRI, Baikal N|BA; Anatolia HG|N, Anatolia Post Neolithic)	Russia_Kurma_EBA	Anatolia_Barcin_N_SG	Anatolia_Ikiztepe_LC	0.000198	0.000399	0.496241	255967
Figure S1	f4(YRI, Baikal N|BA; Anatolia HG|N, Anatolia Post Neolithic)	Russia_Kurma_EBA	Anatolia_Barcin_N_SG	Anatolia_Ikiztepe_LC_lc	0.001121	0.001428	0.785014	22032
Figure S1	f4(YRI, Baikal N|BA; Anatolia HG|N, Anatolia Post Neolithic)	Russia_Kurma_EBA	Anatolia_Barcin_N_SG	Anatolia_Kalehoyuk_Assyrian_BA	0.000642	0.000225	2.85333	1798792
Figure S1	f4(YRI, Baikal N|BA; Anatolia HG|N, Anatolia Post Neolithic)	Russia_Kurma_EBA	Anatolia_Barcin_N_SG	Anatolia_Kalehoyuk_IA	0.000877	0.000397	2.20907	226873
Figure S1	f4(YRI, Baikal N|BA; Anatolia HG|N, Anatolia Post Neolithic)	Russia_Kurma_EBA	Anatolia_Barcin_N_SG	Anatolia_Kalehoyuk_OldHittite_BA	0.000527	0.000228	2.3114	2562842
Figure S1	f4(YRI, Baikal N|BA; Anatolia HG|N, Anatolia Post Neolithic)	Russia_Kurma_EBA	Anatolia_Barcin_N_SG	Anatolia_Kalehoyuk_OttomanI	0.005906	0.000333	17.7357	1382568
Figure S1	f4(YRI, Baikal N|BA; Anatolia HG|N, Anatolia Post Neolithic)	Russia_Kurma_EBA	Anatolia_Barcin_N_SG	Anatolia_Kalehoyuk_OttomanII	0.003284	0.00036	9.12222	538596
Figure S1	f4(YRI, Baikal N|BA; Anatolia HG|N, Anatolia Post Neolithic)	Russia_Kurma_EBA	Anatolia_Barcin_N_SG	Anatolia_Kalehoyuk_OttomanIII	0.002084	0.0003	6.94667	1259245
Figure S1	f4(YRI, Baikal N|BA; Anatolia HG|N, Anatolia Post Neolithic)	Russia_Kurma_EBA	Anatolia_Barcin_N_SG	Anatolia_Kumtepe_CA	0.000227	0.000383	0.592689	228916
Figure S1	f4(YRI, Baikal N|BA; Anatolia HG|N, Anatolia Post Neolithic)	Russia_Kurma_EBA	Anatolia_Barcin_N_SG	Anatolia_Ovaoren_BA	0.000106	0.000193	0.549223	2497607
Figure S1	f4(YRI, Baikal N|BA; Anatolia HG|N, Anatolia Post Neolithic)	Russia_Kurma_EBA	Anatolia_Barcin_N_SG	Anatolia_Ulucak_BA	-0.000261	0.000299	-0.87291	647666
Figure S1	f4(YRI, Baikal N|BA; Anatolia HG|N, Anatolia Post Neolithic)	Russia_Kurma_EBA	Anatolia_Catalhoyuk_N	Anatolia_Barcin_CA	0.000597	0.000658	0.907295	130992
Figure S1	f4(YRI, Baikal N|BA; Anatolia HG|N, Anatolia Post Neolithic)	Russia_Kurma_EBA	Anatolia_Catalhoyuk_N	Anatolia_Bogazkoy_Ottoman	-3e-06	0.000282	-0.0106383	1171795
Figure S1	f4(YRI, Baikal N|BA; Anatolia HG|N, Anatolia Post Neolithic)	Russia_Kurma_EBA	Anatolia_Catalhoyuk_N	Anatolia_Bogazkoy_Rome	0.000213	0.000224	0.950893	1559650
Figure S1	f4(YRI, Baikal N|BA; Anatolia HG|N, Anatolia Post Neolithic)	Russia_Kurma_EBA	Anatolia_Catalhoyuk_N	Anatolia_Buyukkaya_EC	-0.000519	0.00054	-0.961111	184169
Figure S1	f4(YRI, Baikal N|BA; Anatolia HG|N, Anatolia Post Neolithic)	Russia_Kurma_EBA	Anatolia_Catalhoyuk_N	Anatolia_CamlibelTarlasi_LC	0.000181	0.000239	0.757322	685675
Figure S1	f4(YRI, Baikal N|BA; Anatolia HG|N, Anatolia Post Neolithic)	Russia_Kurma_EBA	Anatolia_Catalhoyuk_N	Anatolia_CineTepecik_BA	0.000947	0.000418	2.26555	252354
Figure S1	f4(YRI, Baikal N|BA; Anatolia HG|N, Anatolia Post Neolithic)	Russia_Kurma_EBA	Anatolia_Catalhoyuk_N	Anatolia_Gordion_IA	0.000116	0.000264	0.439394	1700722
Figure S1	f4(YRI, Baikal N|BA; Anatolia HG|N, Anatolia Post Neolithic)	Russia_Kurma_EBA	Anatolia_Catalhoyuk_N	Anatolia_Harmanoren_BA	-5.4e-05	0.000475	-0.113684	201416
Figure S1	f4(YRI, Baikal N|BA; Anatolia HG|N, Anatolia Post Neolithic)	Russia_Kurma_EBA	Anatolia_Catalhoyuk_N	Anatolia_Ikiztepe_LC	0.00079	0.00054	1.46296	153658
Figure S1	f4(YRI, Baikal N|BA; Anatolia HG|N, Anatolia Post Neolithic)	Russia_Kurma_EBA	Anatolia_Catalhoyuk_N	Anatolia_Ikiztepe_LC_lc	0.003536	0.001896	1.86498	13195
Figure S1	f4(YRI, Baikal N|BA; Anatolia HG|N, Anatolia Post Neolithic)	Russia_Kurma_EBA	Anatolia_Catalhoyuk_N	Anatolia_Kalehoyuk_Assyrian_BA	0.000907	0.000241	3.76349	1068991
Figure S1	f4(YRI, Baikal N|BA; Anatolia HG|N, Anatolia Post Neolithic)	Russia_Kurma_EBA	Anatolia_Catalhoyuk_N	Anatolia_Kalehoyuk_IA	0.001318	0.000501	2.63074	134711
Figure S1	f4(YRI, Baikal N|BA; Anatolia HG|N, Anatolia Post Neolithic)	Russia_Kurma_EBA	Anatolia_Catalhoyuk_N	Anatolia_Kalehoyuk_OldHittite_BA	0.000671	0.000227	2.95595	1506720
Figure S1	f4(YRI, Baikal N|BA; Anatolia HG|N, Anatolia Post Neolithic)	Russia_Kurma_EBA	Anatolia_Catalhoyuk_N	Anatolia_Kalehoyuk_OttomanI	0.006055	0.000348	17.3994	818570
Figure S1	f4(YRI, Baikal N|BA; Anatolia HG|N, Anatolia Post Neolithic)	Russia_Kurma_EBA	Anatolia_Catalhoyuk_N	Anatolia_Kalehoyuk_OttomanII	0.003343	0.000411	8.13382	317841
Figure S1	f4(YRI, Baikal N|BA; Anatolia HG|N, Anatolia Post Neolithic)	Russia_Kurma_EBA	Anatolia_Catalhoyuk_N	Anatolia_Kalehoyuk_OttomanIII	0.002343	0.000317	7.39117	745560
Figure S1	f4(YRI, Baikal N|BA; Anatolia HG|N, Anatolia Post Neolithic)	Russia_Kurma_EBA	Anatolia_Catalhoyuk_N	Anatolia_Kumtepe_CA	0.000388	0.0005	0.776	139553
Figure S1	f4(YRI, Baikal N|BA; Anatolia HG|N, Anatolia Post Neolithic)	Russia_Kurma_EBA	Anatolia_Catalhoyuk_N	Anatolia_Ovaoren_BA	0.000246	0.000197	1.24873	1468111
Figure S1	f4(YRI, Baikal N|BA; Anatolia HG|N, Anatolia Post Neolithic)	Russia_Kurma_EBA	Anatolia_Catalhoyuk_N	Anatolia_Ulucak_BA	-0.000222	0.000342	-0.649123	398355
Figure S1	f4(YRI, Baikal N|BA; Anatolia HG|N, Anatolia Post Neolithic)	Russia_Kurma_EBA	Anatolia_EN	Anatolia_Barcin_CA	0.000734	0.000483	1.51967	220807
Figure S1	f4(YRI, Baikal N|BA; Anatolia HG|N, Anatolia Post Neolithic)	Russia_Kurma_EBA	Anatolia_EN	Anatolia_Bogazkoy_Ottoman	-0.000127	0.000295	-0.430508	1981643
Figure S1	f4(YRI, Baikal N|BA; Anatolia HG|N, Anatolia Post Neolithic)	Russia_Kurma_EBA	Anatolia_EN	Anatolia_Bogazkoy_Rome	4.1e-05	0.000227	0.180617	2639324
Figure S1	f4(YRI, Baikal N|BA; Anatolia HG|N, Anatolia Post Neolithic)	Russia_Kurma_EBA	Anatolia_EN	Anatolia_Buyukkaya_EC	-0.000656	0.000432	-1.51852	306005
Figure S1	f4(YRI, Baikal N|BA; Anatolia HG|N, Anatolia Post Neolithic)	Russia_Kurma_EBA	Anatolia_EN	Anatolia_CamlibelTarlasi_LC	0.000298	0.000215	1.38605	1136368
Figure S1	f4(YRI, Baikal N|BA; Anatolia HG|N, Anatolia Post Neolithic)	Russia_Kurma_EBA	Anatolia_EN	Anatolia_CineTepecik_BA	0.000603	0.000351	1.71795	403416
Figure S1	f4(YRI, Baikal N|BA; Anatolia HG|N, Anatolia Post Neolithic)	Russia_Kurma_EBA	Anatolia_EN	Anatolia_Gordion_IA	0.000149	0.000281	0.530249	2906088
Figure S1	f4(YRI, Baikal N|BA; Anatolia HG|N, Anatolia Post Neolithic)	Russia_Kurma_EBA	Anatolia_EN	Anatolia_Harmanoren_BA	-0.000264	0.000365	-0.723288	343591
Figure S1	f4(YRI, Baikal N|BA; Anatolia HG|N, Anatolia Post Neolithic)	Russia_Kurma_EBA	Anatolia_EN	Anatolia_Ikiztepe_LC	6.2e-05	0.000384	0.161458	255966
Figure S1	f4(YRI, Baikal N|BA; Anatolia HG|N, Anatolia Post Neolithic)	Russia_Kurma_EBA	Anatolia_EN	Anatolia_Ikiztepe_LC_lc	-0.000286	0.00133	-0.215038	22030
Figure S1	f4(YRI, Baikal N|BA; Anatolia HG|N, Anatolia Post Neolithic)	Russia_Kurma_EBA	Anatolia_EN	Anatolia_Kalehoyuk_Assyrian_BA	0.000584	0.000228	2.5614	1791282
Figure S1	f4(YRI, Baikal N|BA; Anatolia HG|N, Anatolia Post Neolithic)	Russia_Kurma_EBA	Anatolia_EN	Anatolia_Kalehoyuk_IA	0.001128	0.000387	2.91473	225906
Figure S1	f4(YRI, Baikal N|BA; Anatolia HG|N, Anatolia Post Neolithic)	Russia_Kurma_EBA	Anatolia_EN	Anatolia_Kalehoyuk_OldHittite_BA	0.000607	0.000234	2.59402	2551127
Figure S1	f4(YRI, Baikal N|BA; Anatolia HG|N, Anatolia Post Neolithic)	Russia_Kurma_EBA	Anatolia_EN	Anatolia_Kalehoyuk_OttomanI	0.005963	0.000342	17.4357	1376129
Figure S1	f4(YRI, Baikal N|BA; Anatolia HG|N, Anatolia Post Neolithic)	Russia_Kurma_EBA	Anatolia_EN	Anatolia_Kalehoyuk_OttomanII	0.003173	0.000373	8.5067	536155
Figure S1	f4(YRI, Baikal N|BA; Anatolia HG|N, Anatolia Post Neolithic)	Russia_Kurma_EBA	Anatolia_EN	Anatolia_Kalehoyuk_OttomanIII	0.00205	0.000306	6.69935	1253957
Figure S1	f4(YRI, Baikal N|BA; Anatolia HG|N, Anatolia Post Neolithic)	Russia_Kurma_EBA	Anatolia_EN	Anatolia_Kumtepe_CA	0.000282	0.000404	0.69802	228118
Figure S1	f4(YRI, Baikal N|BA; Anatolia HG|N, Anatolia Post Neolithic)	Russia_Kurma_EBA	Anatolia_EN	Anatolia_Ovaoren_BA	0.0001	0.000202	0.49505	2486634
Figure S1	f4(YRI, Baikal N|BA; Anatolia HG|N, Anatolia Post Neolithic)	Russia_Kurma_EBA	Anatolia_EN	Anatolia_Ulucak_BA	-0.000335	0.000289	-1.15917	645843
Figure S1	f4(YRI, Baikal N|BA; Anatolia HG|N, Anatolia Post Neolithic)	Russia_Kurma_EBA	Anatolia_HG	Anatolia_Barcin_CA	0.000853	0.000686	1.24344	170522
Figure S1	f4(YRI, Baikal N|BA; Anatolia HG|N, Anatolia Post Neolithic)	Russia_Kurma_EBA	Anatolia_HG	Anatolia_Bogazkoy_Ottoman	2.5e-05	0.000498	0.0502008	377754
Figure S1	f4(YRI, Baikal N|BA; Anatolia HG|N, Anatolia Post Neolithic)	Russia_Kurma_EBA	Anatolia_HG	Anatolia_Bogazkoy_Rome	4.8e-05	0.000456	0.105263	492185
Figure S1	f4(YRI, Baikal N|BA; Anatolia HG|N, Anatolia Post Neolithic)	Russia_Kurma_EBA	Anatolia_HG	Anatolia_Buyukkaya_EC	-0.001148	0.000655	-1.75267	206887
Figure S1	f4(YRI, Baikal N|BA; Anatolia HG|N, Anatolia Post Neolithic)	Russia_Kurma_EBA	Anatolia_HG	Anatolia_CamlibelTarlasi_LC	-3.5e-05	0.000427	-0.0819672	458627
Figure S1	f4(YRI, Baikal N|BA; Anatolia HG|N, Anatolia Post Neolithic)	Russia_Kurma_EBA	Anatolia_HG	Anatolia_CineTepecik_BA	0.000779	0.000861	0.904762	78009
Figure S1	f4(YRI, Baikal N|BA; Anatolia HG|N, Anatolia Post Neolithic)	Russia_Kurma_EBA	Anatolia_HG	Anatolia_Gordion_IA	8.8e-05	0.000487	0.180698	532631
Figure S1	f4(YRI, Baikal N|BA; Anatolia HG|N, Anatolia Post Neolithic)	Russia_Kurma_EBA	Anatolia_HG	Anatolia_Harmanoren_BA	-0.000556	0.000584	-0.952055	244454
Figure S1	f4(YRI, Baikal N|BA; Anatolia HG|N, Anatolia Post Neolithic)	Russia_Kurma_EBA	Anatolia_HG	Anatolia_Ikiztepe_LC	-0.000647	0.000597	-1.08375	190046
Figure S1	f4(YRI, Baikal N|BA; Anatolia HG|N, Anatolia Post Neolithic)	Russia_Kurma_EBA	Anatolia_HG	Anatolia_Ikiztepe_LC_lc	0.001717	0.001857	0.92461	17202
Figure S1	f4(YRI, Baikal N|BA; Anatolia HG|N, Anatolia Post Neolithic)	Russia_Kurma_EBA	Anatolia_HG	Anatolia_Kalehoyuk_Assyrian_BA	0.000668	0.000487	1.37166	327305
Figure S1	f4(YRI, Baikal N|BA; Anatolia HG|N, Anatolia Post Neolithic)	Russia_Kurma_EBA	Anatolia_HG	Anatolia_Kalehoyuk_IA	0.002973	0.001105	2.6905	39573
Figure S1	f4(YRI, Baikal N|BA; Anatolia HG|N, Anatolia Post Neolithic)	Russia_Kurma_EBA	Anatolia_HG	Anatolia_Kalehoyuk_OldHittite_BA	0.000709	0.000483	1.46791	462627
Figure S1	f4(YRI, Baikal N|BA; Anatolia HG|N, Anatolia Post Neolithic)	Russia_Kurma_EBA	Anatolia_HG	Anatolia_Kalehoyuk_OttomanI	0.007961	0.000633	12.5766	243684
Figure S1	f4(YRI, Baikal N|BA; Anatolia HG|N, Anatolia Post Neolithic)	Russia_Kurma_EBA	Anatolia_HG	Anatolia_Kalehoyuk_OttomanII	0.005428	0.000869	6.24626	94578
Figure S1	f4(YRI, Baikal N|BA; Anatolia HG|N, Anatolia Post Neolithic)	Russia_Kurma_EBA	Anatolia_HG	Anatolia_Kalehoyuk_OttomanIII	0.002361	0.000621	3.80193	229780
Figure S1	f4(YRI, Baikal N|BA; Anatolia HG|N, Anatolia Post Neolithic)	Russia_Kurma_EBA	Anatolia_HG	Anatolia_Kumtepe_CA	0.000608	0.001131	0.537577	41881
Figure S1	f4(YRI, Baikal N|BA; Anatolia HG|N, Anatolia Post Neolithic)	Russia_Kurma_EBA	Anatolia_HG	Anatolia_Ovaoren_BA	0.000278	0.000441	0.630385	457525
Figure S1	f4(YRI, Baikal N|BA; Anatolia HG|N, Anatolia Post Neolithic)	Russia_Kurma_EBA	Anatolia_HG	Anatolia_Ulucak_BA	-0.000174	0.000697	-0.249641	125494
Figure S1	f4(YRI, Baikal N|BA; Anatolia HG|N, Anatolia Post Neolithic)	Russia_Kurma_EBA	Anatolia_Mentese_N	Anatolia_Barcin_CA	0.00113	0.000781	1.44686	116063
Figure S1	f4(YRI, Baikal N|BA; Anatolia HG|N, Anatolia Post Neolithic)	Russia_Kurma_EBA	Anatolia_Mentese_N	Anatolia_Bogazkoy_Ottoman	0.000726	0.000531	1.36723	228481
Figure S1	f4(YRI, Baikal N|BA; Anatolia HG|N, Anatolia Post Neolithic)	Russia_Kurma_EBA	Anatolia_Mentese_N	Anatolia_Bogazkoy_Rome	0.000265	0.000456	0.58114	299319
Figure S1	f4(YRI, Baikal N|BA; Anatolia HG|N, Anatolia Post Neolithic)	Russia_Kurma_EBA	Anatolia_Mentese_N	Anatolia_Buyukkaya_EC	-0.000503	0.000711	-0.707454	132307
Figure S1	f4(YRI, Baikal N|BA; Anatolia HG|N, Anatolia Post Neolithic)	Russia_Kurma_EBA	Anatolia_Mentese_N	Anatolia_CamlibelTarlasi_LC	0.000375	0.000416	0.901442	267172
Figure S1	f4(YRI, Baikal N|BA; Anatolia HG|N, Anatolia Post Neolithic)	Russia_Kurma_EBA	Anatolia_Mentese_N	Anatolia_CineTepecik_BA	0.001857	0.001018	1.82417	48769
Figure S1	f4(YRI, Baikal N|BA; Anatolia HG|N, Anatolia Post Neolithic)	Russia_Kurma_EBA	Anatolia_Mentese_N	Anatolia_Gordion_IA	0.000295	0.000478	0.617155	322324
Figure S1	f4(YRI, Baikal N|BA; Anatolia HG|N, Anatolia Post Neolithic)	Russia_Kurma_EBA	Anatolia_Mentese_N	Anatolia_Harmanoren_BA	0.000105	0.00057	0.184211	162251
Figure S1	f4(YRI, Baikal N|BA; Anatolia HG|N, Anatolia Post Neolithic)	Russia_Kurma_EBA	Anatolia_Mentese_N	Anatolia_Ikiztepe_LC	0.001148	0.000652	1.76074	125270
Figure S1	f4(YRI, Baikal N|BA; Anatolia HG|N, Anatolia Post Neolithic)	Russia_Kurma_EBA	Anatolia_Mentese_N	Anatolia_Ikiztepe_LC_lc	-0.000435	0.002159	-0.201482	11516
Figure S1	f4(YRI, Baikal N|BA; Anatolia HG|N, Anatolia Post Neolithic)	Russia_Kurma_EBA	Anatolia_Mentese_N	Anatolia_Kalehoyuk_Assyrian_BA	0.001016	0.000517	1.96518	202019
Figure S1	f4(YRI, Baikal N|BA; Anatolia HG|N, Anatolia Post Neolithic)	Russia_Kurma_EBA	Anatolia_Mentese_N	Anatolia_Kalehoyuk_IA	0.00085	0.001402	0.606277	24650
Figure S1	f4(YRI, Baikal N|BA; Anatolia HG|N, Anatolia Post Neolithic)	Russia_Kurma_EBA	Anatolia_Mentese_N	Anatolia_Kalehoyuk_OldHittite_BA	0.000545	0.000461	1.18221	283713
Figure S1	f4(YRI, Baikal N|BA; Anatolia HG|N, Anatolia Post Neolithic)	Russia_Kurma_EBA	Anatolia_Mentese_N	Anatolia_Kalehoyuk_OttomanI	0.009198	0.00071	12.9549	151150
Figure S1	f4(YRI, Baikal N|BA; Anatolia HG|N, Anatolia Post Neolithic)	Russia_Kurma_EBA	Anatolia_Mentese_N	Anatolia_Kalehoyuk_OttomanII	0.004795	0.000913	5.25192	58696
Figure S1	f4(YRI, Baikal N|BA; Anatolia HG|N, Anatolia Post Neolithic)	Russia_Kurma_EBA	Anatolia_Mentese_N	Anatolia_Kalehoyuk_OttomanIII	0.002624	0.000668	3.92814	140690
Figure S1	f4(YRI, Baikal N|BA; Anatolia HG|N, Anatolia Post Neolithic)	Russia_Kurma_EBA	Anatolia_Mentese_N	Anatolia_Kumtepe_CA	0.001437	0.001337	1.07479	26150
Figure S1	f4(YRI, Baikal N|BA; Anatolia HG|N, Anatolia Post Neolithic)	Russia_Kurma_EBA	Anatolia_Mentese_N	Anatolia_Ovaoren_BA	7.6e-05	0.000427	0.177986	279880
Figure S1	f4(YRI, Baikal N|BA; Anatolia HG|N, Anatolia Post Neolithic)	Russia_Kurma_EBA	Anatolia_Mentese_N	Anatolia_Ulucak_BA	-0.000135	0.000802	-0.168329	77901
Figure S1	f4(YRI, Baikal N|BA; Anatolia HG|N, Anatolia Post Neolithic)	Russia_Kurma_EBA	Anatolia_Musular_N	Anatolia_Barcin_CA	0.001649	0.000643	2.56454	196875
Figure S1	f4(YRI, Baikal N|BA; Anatolia HG|N, Anatolia Post Neolithic)	Russia_Kurma_EBA	Anatolia_Musular_N	Anatolia_Bogazkoy_Ottoman	0.000265	0.000332	0.798193	1708140
Figure S1	f4(YRI, Baikal N|BA; Anatolia HG|N, Anatolia Post Neolithic)	Russia_Kurma_EBA	Anatolia_Musular_N	Anatolia_Bogazkoy_Rome	0.000391	0.000279	1.40143	2270895
Figure S1	f4(YRI, Baikal N|BA; Anatolia HG|N, Anatolia Post Neolithic)	Russia_Kurma_EBA	Anatolia_Musular_N	Anatolia_Buyukkaya_EC	0.000103	0.000539	0.191095	269928
Figure S1	f4(YRI, Baikal N|BA; Anatolia HG|N, Anatolia Post Neolithic)	Russia_Kurma_EBA	Anatolia_Musular_N	Anatolia_CamlibelTarlasi_LC	0.000651	0.000306	2.12745	986415
Figure S1	f4(YRI, Baikal N|BA; Anatolia HG|N, Anatolia Post Neolithic)	Russia_Kurma_EBA	Anatolia_Musular_N	Anatolia_CineTepecik_BA	0.001074	0.000434	2.47465	355046
Figure S1	f4(YRI, Baikal N|BA; Anatolia HG|N, Anatolia Post Neolithic)	Russia_Kurma_EBA	Anatolia_Musular_N	Anatolia_Gordion_IA	0.000439	0.000319	1.37618	2483465
Figure S1	f4(YRI, Baikal N|BA; Anatolia HG|N, Anatolia Post Neolithic)	Russia_Kurma_EBA	Anatolia_Musular_N	Anatolia_Harmanoren_BA	0.000377	0.000486	0.77572	304498
Figure S1	f4(YRI, Baikal N|BA; Anatolia HG|N, Anatolia Post Neolithic)	Russia_Kurma_EBA	Anatolia_Musular_N	Anatolia_Ikiztepe_LC	0.001178	0.000532	2.21429	226483
Figure S1	f4(YRI, Baikal N|BA; Anatolia HG|N, Anatolia Post Neolithic)	Russia_Kurma_EBA	Anatolia_Musular_N	Anatolia_Ikiztepe_LC_lc	-0.000558	0.001703	-0.327657	19696
Figure S1	f4(YRI, Baikal N|BA; Anatolia HG|N, Anatolia Post Neolithic)	Russia_Kurma_EBA	Anatolia_Musular_N	Anatolia_Kalehoyuk_Assyrian_BA	0.000971	0.000292	3.32534	1548368
Figure S1	f4(YRI, Baikal N|BA; Anatolia HG|N, Anatolia Post Neolithic)	Russia_Kurma_EBA	Anatolia_Musular_N	Anatolia_Kalehoyuk_IA	0.001217	0.00051	2.38627	195194
Figure S1	f4(YRI, Baikal N|BA; Anatolia HG|N, Anatolia Post Neolithic)	Russia_Kurma_EBA	Anatolia_Musular_N	Anatolia_Kalehoyuk_OldHittite_BA	0.000861	0.000276	3.11957	2194034
Figure S1	f4(YRI, Baikal N|BA; Anatolia HG|N, Anatolia Post Neolithic)	Russia_Kurma_EBA	Anatolia_Musular_N	Anatolia_Kalehoyuk_OttomanI	0.006455	0.000385	16.7662	1185418
Figure S1	f4(YRI, Baikal N|BA; Anatolia HG|N, Anatolia Post Neolithic)	Russia_Kurma_EBA	Anatolia_Musular_N	Anatolia_Kalehoyuk_OttomanII	0.003128	0.000422	7.41232	461873
Figure S1	f4(YRI, Baikal N|BA; Anatolia HG|N, Anatolia Post Neolithic)	Russia_Kurma_EBA	Anatolia_Musular_N	Anatolia_Kalehoyuk_OttomanIII	0.002412	0.000347	6.95101	1082682
Figure S1	f4(YRI, Baikal N|BA; Anatolia HG|N, Anatolia Post Neolithic)	Russia_Kurma_EBA	Anatolia_Musular_N	Anatolia_Kumtepe_CA	0.000911	0.000496	1.83669	198966
Figure S1	f4(YRI, Baikal N|BA; Anatolia HG|N, Anatolia Post Neolithic)	Russia_Kurma_EBA	Anatolia_Musular_N	Anatolia_Ovaoren_BA	0.000396	0.000273	1.45055	2142805
Figure S1	f4(YRI, Baikal N|BA; Anatolia HG|N, Anatolia Post Neolithic)	Russia_Kurma_EBA	Anatolia_Musular_N	Anatolia_Ulucak_BA	-0.000145	0.000371	-0.390836	567207
Figure S1	f4(YRI, Baikal N|BA; Anatolia HG|N, Anatolia Post Neolithic)	Russia_Kurma_EBA	Anatolia_TepecikCiftlik_N	Anatolia_Barcin_CA	0.000632	0.000675	0.936296	131532
Figure S1	f4(YRI, Baikal N|BA; Anatolia HG|N, Anatolia Post Neolithic)	Russia_Kurma_EBA	Anatolia_TepecikCiftlik_N	Anatolia_Bogazkoy_Ottoman	-0.000108	0.000318	-0.339623	1169757
Figure S1	f4(YRI, Baikal N|BA; Anatolia HG|N, Anatolia Post Neolithic)	Russia_Kurma_EBA	Anatolia_TepecikCiftlik_N	Anatolia_Bogazkoy_Rome	9.6e-05	0.000239	0.401674	1547281
Figure S1	f4(YRI, Baikal N|BA; Anatolia HG|N, Anatolia Post Neolithic)	Russia_Kurma_EBA	Anatolia_TepecikCiftlik_N	Anatolia_Buyukkaya_EC	-0.000463	0.00055	-0.841818	195234
Figure S1	f4(YRI, Baikal N|BA; Anatolia HG|N, Anatolia Post Neolithic)	Russia_Kurma_EBA	Anatolia_TepecikCiftlik_N	Anatolia_CamlibelTarlasi_LC	0.000215	0.000279	0.770609	738506
Figure S1	f4(YRI, Baikal N|BA; Anatolia HG|N, Anatolia Post Neolithic)	Russia_Kurma_EBA	Anatolia_TepecikCiftlik_N	Anatolia_CineTepecik_BA	0.000821	0.000452	1.81637	242031
Figure S1	f4(YRI, Baikal N|BA; Anatolia HG|N, Anatolia Post Neolithic)	Russia_Kurma_EBA	Anatolia_TepecikCiftlik_N	Anatolia_Gordion_IA	0.000119	0.000292	0.407534	1695484
Figure S1	f4(YRI, Baikal N|BA; Anatolia HG|N, Anatolia Post Neolithic)	Russia_Kurma_EBA	Anatolia_TepecikCiftlik_N	Anatolia_Harmanoren_BA	-0.000109	0.000503	-0.2167	205152
Figure S1	f4(YRI, Baikal N|BA; Anatolia HG|N, Anatolia Post Neolithic)	Russia_Kurma_EBA	Anatolia_TepecikCiftlik_N	Anatolia_Ikiztepe_LC	-0.000252	0.000564	-0.446809	158297
Figure S1	f4(YRI, Baikal N|BA; Anatolia HG|N, Anatolia Post Neolithic)	Russia_Kurma_EBA	Anatolia_TepecikCiftlik_N	Anatolia_Ikiztepe_LC_lc	0.004565	0.001932	2.36284	13679
Figure S1	f4(YRI, Baikal N|BA; Anatolia HG|N, Anatolia Post Neolithic)	Russia_Kurma_EBA	Anatolia_TepecikCiftlik_N	Anatolia_Kalehoyuk_Assyrian_BA	0.000612	0.000273	2.24176	1041507
Figure S1	f4(YRI, Baikal N|BA; Anatolia HG|N, Anatolia Post Neolithic)	Russia_Kurma_EBA	Anatolia_TepecikCiftlik_N	Anatolia_Kalehoyuk_IA	0.000653	0.000563	1.15986	130050
Figure S1	f4(YRI, Baikal N|BA; Anatolia HG|N, Anatolia Post Neolithic)	Russia_Kurma_EBA	Anatolia_TepecikCiftlik_N	Anatolia_Kalehoyuk_OldHittite_BA	0.000555	0.000261	2.12644	1476046
Figure S1	f4(YRI, Baikal N|BA; Anatolia HG|N, Anatolia Post Neolithic)	Russia_Kurma_EBA	Anatolia_TepecikCiftlik_N	Anatolia_Kalehoyuk_OttomanI	0.005815	0.00037	15.7162	794685
Figure S1	f4(YRI, Baikal N|BA; Anatolia HG|N, Anatolia Post Neolithic)	Russia_Kurma_EBA	Anatolia_TepecikCiftlik_N	Anatolia_Kalehoyuk_OttomanII	0.003451	0.000435	7.93333	307263
Figure S1	f4(YRI, Baikal N|BA; Anatolia HG|N, Anatolia Post Neolithic)	Russia_Kurma_EBA	Anatolia_TepecikCiftlik_N	Anatolia_Kalehoyuk_OttomanIII	0.00209	0.000353	5.92068	730833
Figure S1	f4(YRI, Baikal N|BA; Anatolia HG|N, Anatolia Post Neolithic)	Russia_Kurma_EBA	Anatolia_TepecikCiftlik_N	Anatolia_Kumtepe_CA	-0.000259	0.000516	-0.501938	133869
Figure S1	f4(YRI, Baikal N|BA; Anatolia HG|N, Anatolia Post Neolithic)	Russia_Kurma_EBA	Anatolia_TepecikCiftlik_N	Anatolia_Ovaoren_BA	0.000319	0.000227	1.40529	1445324
Figure S1	f4(YRI, Baikal N|BA; Anatolia HG|N, Anatolia Post Neolithic)	Russia_Kurma_EBA	Anatolia_TepecikCiftlik_N	Anatolia_Ulucak_BA	-0.00045	0.000367	-1.22616	385959
Figure S1	f4(YRI, Baikal N|BA; Anatolia HG|N, Anatolia Post Neolithic)	Russia_Lokomotiv_EN	Anatolia_Aktopraklik_N	Anatolia_Barcin_CA	0.000519	0.000546	0.950549	300168
Figure S1	f4(YRI, Baikal N|BA; Anatolia HG|N, Anatolia Post Neolithic)	Russia_Lokomotiv_EN	Anatolia_Aktopraklik_N	Anatolia_Bogazkoy_Ottoman	-0.000664	0.000301	-2.20598	2693850
Figure S1	f4(YRI, Baikal N|BA; Anatolia HG|N, Anatolia Post Neolithic)	Russia_Lokomotiv_EN	Anatolia_Aktopraklik_N	Anatolia_Bogazkoy_Rome	-0.000441	0.000276	-1.59783	3590606
Figure S1	f4(YRI, Baikal N|BA; Anatolia HG|N, Anatolia Post Neolithic)	Russia_Lokomotiv_EN	Anatolia_Aktopraklik_N	Anatolia_Buyukkaya_EC	-0.001008	0.000482	-2.09129	417467
Figure S1	f4(YRI, Baikal N|BA; Anatolia HG|N, Anatolia Post Neolithic)	Russia_Lokomotiv_EN	Anatolia_Aktopraklik_N	Anatolia_CamlibelTarlasi_LC	-0.000378	0.000274	-1.37956	1548717
Figure S1	f4(YRI, Baikal N|BA; Anatolia HG|N, Anatolia Post Neolithic)	Russia_Lokomotiv_EN	Anatolia_Aktopraklik_N	Anatolia_CineTepecik_BA	-0.000506	0.000369	-1.37127	545328
Figure S1	f4(YRI, Baikal N|BA; Anatolia HG|N, Anatolia Post Neolithic)	Russia_Lokomotiv_EN	Anatolia_Aktopraklik_N	Anatolia_Gordion_IA	-0.000395	0.000312	-1.26603	3956586
Figure S1	f4(YRI, Baikal N|BA; Anatolia HG|N, Anatolia Post Neolithic)	Russia_Lokomotiv_EN	Anatolia_Aktopraklik_N	Anatolia_Harmanoren_BA	-0.000876	0.000423	-2.07092	467206
Figure S1	f4(YRI, Baikal N|BA; Anatolia HG|N, Anatolia Post Neolithic)	Russia_Lokomotiv_EN	Anatolia_Aktopraklik_N	Anatolia_Ikiztepe_LC	-0.000769	0.00044	-1.74773	348008
Figure S1	f4(YRI, Baikal N|BA; Anatolia HG|N, Anatolia Post Neolithic)	Russia_Lokomotiv_EN	Anatolia_Aktopraklik_N	Anatolia_Ikiztepe_LC_lc	0.000906	0.001267	0.715075	29893
Figure S1	f4(YRI, Baikal N|BA; Anatolia HG|N, Anatolia Post Neolithic)	Russia_Lokomotiv_EN	Anatolia_Aktopraklik_N	Anatolia_Kalehoyuk_Assyrian_BA	-1e-06	0.000282	-0.0035461	2430354
Figure S1	f4(YRI, Baikal N|BA; Anatolia HG|N, Anatolia Post Neolithic)	Russia_Lokomotiv_EN	Anatolia_Aktopraklik_N	Anatolia_Kalehoyuk_IA	0.000525	0.000431	1.2181	306480
Figure S1	f4(YRI, Baikal N|BA; Anatolia HG|N, Anatolia Post Neolithic)	Russia_Lokomotiv_EN	Anatolia_Aktopraklik_N	Anatolia_Kalehoyuk_OldHittite_BA	-0.000308	0.000264	-1.16667	3469144
Figure S1	f4(YRI, Baikal N|BA; Anatolia HG|N, Anatolia Post Neolithic)	Russia_Lokomotiv_EN	Anatolia_Aktopraklik_N	Anatolia_Kalehoyuk_OttomanI	0.006139	0.000366	16.7732	1866114
Figure S1	f4(YRI, Baikal N|BA; Anatolia HG|N, Anatolia Post Neolithic)	Russia_Lokomotiv_EN	Anatolia_Aktopraklik_N	Anatolia_Kalehoyuk_OttomanII	0.003259	0.000373	8.73727	726950
Figure S1	f4(YRI, Baikal N|BA; Anatolia HG|N, Anatolia Post Neolithic)	Russia_Lokomotiv_EN	Anatolia_Aktopraklik_N	Anatolia_Kalehoyuk_OttomanIII	0.00202	0.000325	6.21538	1701594
Figure S1	f4(YRI, Baikal N|BA; Anatolia HG|N, Anatolia Post Neolithic)	Russia_Lokomotiv_EN	Anatolia_Aktopraklik_N	Anatolia_Kumtepe_CA	-0.001488	0.000419	-3.55131	307840
Figure S1	f4(YRI, Baikal N|BA; Anatolia HG|N, Anatolia Post Neolithic)	Russia_Lokomotiv_EN	Anatolia_Aktopraklik_N	Anatolia_Ovaoren_BA	-0.000439	0.000253	-1.73518	3382438
Figure S1	f4(YRI, Baikal N|BA; Anatolia HG|N, Anatolia Post Neolithic)	Russia_Lokomotiv_EN	Anatolia_Aktopraklik_N	Anatolia_Ulucak_BA	-0.000655	0.000325	-2.01538	874023
Figure S1	f4(YRI, Baikal N|BA; Anatolia HG|N, Anatolia Post Neolithic)	Russia_Lokomotiv_EN	Anatolia_Barcin_N	Anatolia_Barcin_CA	0.001098	0.000389	2.82262	297254
Figure S1	f4(YRI, Baikal N|BA; Anatolia HG|N, Anatolia Post Neolithic)	Russia_Lokomotiv_EN	Anatolia_Barcin_N	Anatolia_Bogazkoy_Ottoman	-0.000226	0.000244	-0.92623	2048255
Figure S1	f4(YRI, Baikal N|BA; Anatolia HG|N, Anatolia Post Neolithic)	Russia_Lokomotiv_EN	Anatolia_Barcin_N	Anatolia_Bogazkoy_Rome	-9.3e-05	0.000188	-0.494681	2700375
Figure S1	f4(YRI, Baikal N|BA; Anatolia HG|N, Anatolia Post Neolithic)	Russia_Lokomotiv_EN	Anatolia_Barcin_N	Anatolia_Buyukkaya_EC	-0.000248	0.000346	-0.716763	409920
Figure S1	f4(YRI, Baikal N|BA; Anatolia HG|N, Anatolia Post Neolithic)	Russia_Lokomotiv_EN	Anatolia_Barcin_N	Anatolia_CamlibelTarlasi_LC	0.000281	0.000162	1.73457	1406910
Figure S1	f4(YRI, Baikal N|BA; Anatolia HG|N, Anatolia Post Neolithic)	Russia_Lokomotiv_EN	Anatolia_Barcin_N	Anatolia_CineTepecik_BA	5.9e-05	0.00031	0.190323	421961
Figure S1	f4(YRI, Baikal N|BA; Anatolia HG|N, Anatolia Post Neolithic)	Russia_Lokomotiv_EN	Anatolia_Barcin_N	Anatolia_Gordion_IA	-8.9e-05	0.000233	-0.381974	2948388
Figure S1	f4(YRI, Baikal N|BA; Anatolia HG|N, Anatolia Post Neolithic)	Russia_Lokomotiv_EN	Anatolia_Barcin_N	Anatolia_Harmanoren_BA	-0.000137	0.000293	-0.467577	456692
Figure S1	f4(YRI, Baikal N|BA; Anatolia HG|N, Anatolia Post Neolithic)	Russia_Lokomotiv_EN	Anatolia_Barcin_N	Anatolia_Ikiztepe_LC	0.000184	0.000267	0.689139	346083
Figure S1	f4(YRI, Baikal N|BA; Anatolia HG|N, Anatolia Post Neolithic)	Russia_Lokomotiv_EN	Anatolia_Barcin_N	Anatolia_Ikiztepe_LC_lc	-4e-05	0.00096	-0.0416667	29781
Figure S1	f4(YRI, Baikal N|BA; Anatolia HG|N, Anatolia Post Neolithic)	Russia_Lokomotiv_EN	Anatolia_Barcin_N	Anatolia_Kalehoyuk_Assyrian_BA	0.000396	0.000188	2.10638	1816102
Figure S1	f4(YRI, Baikal N|BA; Anatolia HG|N, Anatolia Post Neolithic)	Russia_Lokomotiv_EN	Anatolia_Barcin_N	Anatolia_Kalehoyuk_IA	0.000918	0.000379	2.42216	225400
Figure S1	f4(YRI, Baikal N|BA; Anatolia HG|N, Anatolia Post Neolithic)	Russia_Lokomotiv_EN	Anatolia_Barcin_N	Anatolia_Kalehoyuk_OldHittite_BA	0.000159	0.000192	0.828125	2572680
Figure S1	f4(YRI, Baikal N|BA; Anatolia HG|N, Anatolia Post Neolithic)	Russia_Lokomotiv_EN	Anatolia_Barcin_N	Anatolia_Kalehoyuk_OttomanI	0.006613	0.000309	21.4013	1376810
Figure S1	f4(YRI, Baikal N|BA; Anatolia HG|N, Anatolia Post Neolithic)	Russia_Lokomotiv_EN	Anatolia_Barcin_N	Anatolia_Kalehoyuk_OttomanII	0.003696	0.000344	10.7442	536121
Figure S1	f4(YRI, Baikal N|BA; Anatolia HG|N, Anatolia Post Neolithic)	Russia_Lokomotiv_EN	Anatolia_Barcin_N	Anatolia_Kalehoyuk_OttomanIII	0.002252	0.000268	8.40299	1273221
Figure S1	f4(YRI, Baikal N|BA; Anatolia HG|N, Anatolia Post Neolithic)	Russia_Lokomotiv_EN	Anatolia_Barcin_N	Anatolia_Kumtepe_CA	-0.000438	0.000392	-1.11735	232169
Figure S1	f4(YRI, Baikal N|BA; Anatolia HG|N, Anatolia Post Neolithic)	Russia_Lokomotiv_EN	Anatolia_Barcin_N	Anatolia_Ovaoren_BA	-6e-06	0.000158	-0.0379747	2525040
Figure S1	f4(YRI, Baikal N|BA; Anatolia HG|N, Anatolia Post Neolithic)	Russia_Lokomotiv_EN	Anatolia_Barcin_N	Anatolia_Ulucak_BA	-0.000137	0.000271	-0.505535	674486
Figure S1	f4(YRI, Baikal N|BA; Anatolia HG|N, Anatolia Post Neolithic)	Russia_Lokomotiv_EN	Anatolia_Barcin_N_SG	Anatolia_Barcin_CA	0.000945	0.000441	2.14286	301133
Figure S1	f4(YRI, Baikal N|BA; Anatolia HG|N, Anatolia Post Neolithic)	Russia_Lokomotiv_EN	Anatolia_Barcin_N_SG	Anatolia_Bogazkoy_Ottoman	-0.00043	0.000254	-1.69291	2719134
Figure S1	f4(YRI, Baikal N|BA; Anatolia HG|N, Anatolia Post Neolithic)	Russia_Lokomotiv_EN	Anatolia_Barcin_N_SG	Anatolia_Bogazkoy_Rome	-0.00019	0.000218	-0.87156	3622122
Figure S1	f4(YRI, Baikal N|BA; Anatolia HG|N, Anatolia Post Neolithic)	Russia_Lokomotiv_EN	Anatolia_Barcin_N_SG	Anatolia_Buyukkaya_EC	-0.000477	0.000398	-1.19849	420911
Figure S1	f4(YRI, Baikal N|BA; Anatolia HG|N, Anatolia Post Neolithic)	Russia_Lokomotiv_EN	Anatolia_Barcin_N_SG	Anatolia_CamlibelTarlasi_LC	3e-05	0.000199	0.150754	1569989
Figure S1	f4(YRI, Baikal N|BA; Anatolia HG|N, Anatolia Post Neolithic)	Russia_Lokomotiv_EN	Anatolia_Barcin_N_SG	Anatolia_CineTepecik_BA	-0.000161	0.000297	-0.542088	547553
Figure S1	f4(YRI, Baikal N|BA; Anatolia HG|N, Anatolia Post Neolithic)	Russia_Lokomotiv_EN	Anatolia_Barcin_N_SG	Anatolia_Gordion_IA	-0.000177	0.000252	-0.702381	4000606
Figure S1	f4(YRI, Baikal N|BA; Anatolia HG|N, Anatolia Post Neolithic)	Russia_Lokomotiv_EN	Anatolia_Barcin_N_SG	Anatolia_Harmanoren_BA	-0.000271	0.000334	-0.811377	469762
Figure S1	f4(YRI, Baikal N|BA; Anatolia HG|N, Anatolia Post Neolithic)	Russia_Lokomotiv_EN	Anatolia_Barcin_N_SG	Anatolia_Ikiztepe_LC	-1.4e-05	0.00034	-0.0411765	350103
Figure S1	f4(YRI, Baikal N|BA; Anatolia HG|N, Anatolia Post Neolithic)	Russia_Lokomotiv_EN	Anatolia_Barcin_N_SG	Anatolia_Ikiztepe_LC_lc	0.000295	0.001112	0.265288	30063
Figure S1	f4(YRI, Baikal N|BA; Anatolia HG|N, Anatolia Post Neolithic)	Russia_Lokomotiv_EN	Anatolia_Barcin_N_SG	Anatolia_Kalehoyuk_Assyrian_BA	0.000269	0.000208	1.29327	2445088
Figure S1	f4(YRI, Baikal N|BA; Anatolia HG|N, Anatolia Post Neolithic)	Russia_Lokomotiv_EN	Anatolia_Barcin_N_SG	Anatolia_Kalehoyuk_IA	0.000554	0.000341	1.62463	308028
Figure S1	f4(YRI, Baikal N|BA; Anatolia HG|N, Anatolia Post Neolithic)	Russia_Lokomotiv_EN	Anatolia_Barcin_N_SG	Anatolia_Kalehoyuk_OldHittite_BA	-1.7e-05	0.000217	-0.078341	3493357
Figure S1	f4(YRI, Baikal N|BA; Anatolia HG|N, Anatolia Post Neolithic)	Russia_Lokomotiv_EN	Anatolia_Barcin_N_SG	Anatolia_Kalehoyuk_OttomanI	0.006396	0.000321	19.9252	1878186
Figure S1	f4(YRI, Baikal N|BA; Anatolia HG|N, Anatolia Post Neolithic)	Russia_Lokomotiv_EN	Anatolia_Barcin_N_SG	Anatolia_Kalehoyuk_OttomanII	0.003487	0.000325	10.7292	731557
Figure S1	f4(YRI, Baikal N|BA; Anatolia HG|N, Anatolia Post Neolithic)	Russia_Lokomotiv_EN	Anatolia_Barcin_N_SG	Anatolia_Kalehoyuk_OttomanIII	0.00215	0.000275	7.81818	1713240
Figure S1	f4(YRI, Baikal N|BA; Anatolia HG|N, Anatolia Post Neolithic)	Russia_Lokomotiv_EN	Anatolia_Barcin_N_SG	Anatolia_Kumtepe_CA	-0.00045	0.000354	-1.27119	309397
Figure S1	f4(YRI, Baikal N|BA; Anatolia HG|N, Anatolia Post Neolithic)	Russia_Lokomotiv_EN	Anatolia_Barcin_N_SG	Anatolia_Ovaoren_BA	-0.000158	0.000179	-0.882682	3406040
Figure S1	f4(YRI, Baikal N|BA; Anatolia HG|N, Anatolia Post Neolithic)	Russia_Lokomotiv_EN	Anatolia_Barcin_N_SG	Anatolia_Ulucak_BA	-0.000391	0.000279	-1.40143	878094
Figure S1	f4(YRI, Baikal N|BA; Anatolia HG|N, Anatolia Post Neolithic)	Russia_Lokomotiv_EN	Anatolia_Catalhoyuk_N	Anatolia_Barcin_CA	0.001323	0.000547	2.41865	177988
Figure S1	f4(YRI, Baikal N|BA; Anatolia HG|N, Anatolia Post Neolithic)	Russia_Lokomotiv_EN	Anatolia_Catalhoyuk_N	Anatolia_Bogazkoy_Ottoman	5e-06	0.000255	0.0196078	1594450
Figure S1	f4(YRI, Baikal N|BA; Anatolia HG|N, Anatolia Post Neolithic)	Russia_Lokomotiv_EN	Anatolia_Catalhoyuk_N	Anatolia_Bogazkoy_Rome	0.000245	0.000196	1.25	2122472
Figure S1	f4(YRI, Baikal N|BA; Anatolia HG|N, Anatolia Post Neolithic)	Russia_Lokomotiv_EN	Anatolia_Catalhoyuk_N	Anatolia_Buyukkaya_EC	-0.000332	0.000456	-0.72807	251879
Figure S1	f4(YRI, Baikal N|BA; Anatolia HG|N, Anatolia Post Neolithic)	Russia_Lokomotiv_EN	Anatolia_Catalhoyuk_N	Anatolia_CamlibelTarlasi_LC	0.000121	0.000201	0.60199	941355
Figure S1	f4(YRI, Baikal N|BA; Anatolia HG|N, Anatolia Post Neolithic)	Russia_Lokomotiv_EN	Anatolia_Catalhoyuk_N	Anatolia_CineTepecik_BA	9.8e-05	0.000344	0.284884	340137
Figure S1	f4(YRI, Baikal N|BA; Anatolia HG|N, Anatolia Post Neolithic)	Russia_Lokomotiv_EN	Anatolia_Catalhoyuk_N	Anatolia_Gordion_IA	9.3e-05	0.000246	0.378049	2319869
Figure S1	f4(YRI, Baikal N|BA; Anatolia HG|N, Anatolia Post Neolithic)	Russia_Lokomotiv_EN	Anatolia_Catalhoyuk_N	Anatolia_Harmanoren_BA	6.6e-05	0.000402	0.164179	273764
Figure S1	f4(YRI, Baikal N|BA; Anatolia HG|N, Anatolia Post Neolithic)	Russia_Lokomotiv_EN	Anatolia_Catalhoyuk_N	Anatolia_Ikiztepe_LC	0.000447	0.000412	1.08495	209062
Figure S1	f4(YRI, Baikal N|BA; Anatolia HG|N, Anatolia Post Neolithic)	Russia_Lokomotiv_EN	Anatolia_Catalhoyuk_N	Anatolia_Ikiztepe_LC_lc	0.000894	0.001491	0.599598	17935
Figure S1	f4(YRI, Baikal N|BA; Anatolia HG|N, Anatolia Post Neolithic)	Russia_Lokomotiv_EN	Anatolia_Catalhoyuk_N	Anatolia_Kalehoyuk_Assyrian_BA	0.000522	0.000205	2.54634	1446974
Figure S1	f4(YRI, Baikal N|BA; Anatolia HG|N, Anatolia Post Neolithic)	Russia_Lokomotiv_EN	Anatolia_Catalhoyuk_N	Anatolia_Kalehoyuk_IA	0.00078	0.000432	1.80556	182449
Figure S1	f4(YRI, Baikal N|BA; Anatolia HG|N, Anatolia Post Neolithic)	Russia_Lokomotiv_EN	Anatolia_Catalhoyuk_N	Anatolia_Kalehoyuk_OldHittite_BA	0.000362	0.000205	1.76585	2044503
Figure S1	f4(YRI, Baikal N|BA; Anatolia HG|N, Anatolia Post Neolithic)	Russia_Lokomotiv_EN	Anatolia_Catalhoyuk_N	Anatolia_Kalehoyuk_OttomanI	0.006538	0.00033	19.8121	1107792
Figure S1	f4(YRI, Baikal N|BA; Anatolia HG|N, Anatolia Post Neolithic)	Russia_Lokomotiv_EN	Anatolia_Catalhoyuk_N	Anatolia_Kalehoyuk_OttomanII	0.003911	0.000352	11.1108	429982
Figure S1	f4(YRI, Baikal N|BA; Anatolia HG|N, Anatolia Post Neolithic)	Russia_Lokomotiv_EN	Anatolia_Catalhoyuk_N	Anatolia_Kalehoyuk_OttomanIII	0.002226	0.000282	7.89362	1010172
Figure S1	f4(YRI, Baikal N|BA; Anatolia HG|N, Anatolia Post Neolithic)	Russia_Lokomotiv_EN	Anatolia_Catalhoyuk_N	Anatolia_Kumtepe_CA	0.000339	0.000444	0.763514	187762
Figure S1	f4(YRI, Baikal N|BA; Anatolia HG|N, Anatolia Post Neolithic)	Russia_Lokomotiv_EN	Anatolia_Catalhoyuk_N	Anatolia_Ovaoren_BA	0.000252	0.000173	1.45665	1992724
Figure S1	f4(YRI, Baikal N|BA; Anatolia HG|N, Anatolia Post Neolithic)	Russia_Lokomotiv_EN	Anatolia_Catalhoyuk_N	Anatolia_Ulucak_BA	-2.4e-05	0.000302	-0.0794702	537878
Figure S1	f4(YRI, Baikal N|BA; Anatolia HG|N, Anatolia Post Neolithic)	Russia_Lokomotiv_EN	Anatolia_EN	Anatolia_Barcin_CA	0.000733	0.000414	1.77053	301044
Figure S1	f4(YRI, Baikal N|BA; Anatolia HG|N, Anatolia Post Neolithic)	Russia_Lokomotiv_EN	Anatolia_EN	Anatolia_Bogazkoy_Ottoman	-0.00014	0.000262	-0.534351	2710716
Figure S1	f4(YRI, Baikal N|BA; Anatolia HG|N, Anatolia Post Neolithic)	Russia_Lokomotiv_EN	Anatolia_EN	Anatolia_Bogazkoy_Rome	8.8e-05	0.000214	0.411215	3609548
Figure S1	f4(YRI, Baikal N|BA; Anatolia HG|N, Anatolia Post Neolithic)	Russia_Lokomotiv_EN	Anatolia_EN	Anatolia_Buyukkaya_EC	-0.000405	0.000382	-1.06021	420983
Figure S1	f4(YRI, Baikal N|BA; Anatolia HG|N, Anatolia Post Neolithic)	Russia_Lokomotiv_EN	Anatolia_EN	Anatolia_CamlibelTarlasi_LC	0.000275	0.000187	1.47059	1570044
Figure S1	f4(YRI, Baikal N|BA; Anatolia HG|N, Anatolia Post Neolithic)	Russia_Lokomotiv_EN	Anatolia_EN	Anatolia_CineTepecik_BA	0.000149	0.000301	0.495017	546099
Figure S1	f4(YRI, Baikal N|BA; Anatolia HG|N, Anatolia Post Neolithic)	Russia_Lokomotiv_EN	Anatolia_EN	Anatolia_Gordion_IA	0.000128	0.000248	0.516129	3986708
Figure S1	f4(YRI, Baikal N|BA; Anatolia HG|N, Anatolia Post Neolithic)	Russia_Lokomotiv_EN	Anatolia_EN	Anatolia_Harmanoren_BA	-0.000476	0.000315	-1.51111	469628
Figure S1	f4(YRI, Baikal N|BA; Anatolia HG|N, Anatolia Post Neolithic)	Russia_Lokomotiv_EN	Anatolia_EN	Anatolia_Ikiztepe_LC	-0.000273	0.000327	-0.834862	350157
Figure S1	f4(YRI, Baikal N|BA; Anatolia HG|N, Anatolia Post Neolithic)	Russia_Lokomotiv_EN	Anatolia_EN	Anatolia_Ikiztepe_LC_lc	0.000254	0.001009	0.251734	30063
Figure S1	f4(YRI, Baikal N|BA; Anatolia HG|N, Anatolia Post Neolithic)	Russia_Lokomotiv_EN	Anatolia_EN	Anatolia_Kalehoyuk_Assyrian_BA	0.000504	0.000212	2.37736	2435062
Figure S1	f4(YRI, Baikal N|BA; Anatolia HG|N, Anatolia Post Neolithic)	Russia_Lokomotiv_EN	Anatolia_EN	Anatolia_Kalehoyuk_IA	0.000889	0.000341	2.60704	306698
Figure S1	f4(YRI, Baikal N|BA; Anatolia HG|N, Anatolia Post Neolithic)	Russia_Lokomotiv_EN	Anatolia_EN	Anatolia_Kalehoyuk_OldHittite_BA	0.000241	0.000219	1.10046	3477788
Figure S1	f4(YRI, Baikal N|BA; Anatolia HG|N, Anatolia Post Neolithic)	Russia_Lokomotiv_EN	Anatolia_EN	Anatolia_Kalehoyuk_OttomanI	0.006667	0.000321	20.7695	1869693
Figure S1	f4(YRI, Baikal N|BA; Anatolia HG|N, Anatolia Post Neolithic)	Russia_Lokomotiv_EN	Anatolia_EN	Anatolia_Kalehoyuk_OttomanII	0.003702	0.000334	11.0838	728346
Figure S1	f4(YRI, Baikal N|BA; Anatolia HG|N, Anatolia Post Neolithic)	Russia_Lokomotiv_EN	Anatolia_EN	Anatolia_Kalehoyuk_OttomanIII	0.002426	0.000283	8.57244	1706250
Figure S1	f4(YRI, Baikal N|BA; Anatolia HG|N, Anatolia Post Neolithic)	Russia_Lokomotiv_EN	Anatolia_EN	Anatolia_Kumtepe_CA	-0.000587	0.000345	-1.70145	308387
Figure S1	f4(YRI, Baikal N|BA; Anatolia HG|N, Anatolia Post Neolithic)	Russia_Lokomotiv_EN	Anatolia_EN	Anatolia_Ovaoren_BA	0.000109	0.000182	0.598901	3391452
Figure S1	f4(YRI, Baikal N|BA; Anatolia HG|N, Anatolia Post Neolithic)	Russia_Lokomotiv_EN	Anatolia_EN	Anatolia_Ulucak_BA	-4e-05	0.000266	-0.150376	875617
Figure S1	f4(YRI, Baikal N|BA; Anatolia HG|N, Anatolia Post Neolithic)	Russia_Lokomotiv_EN	Anatolia_HG	Anatolia_Barcin_CA	0.000909	0.000601	1.51248	232204
Figure S1	f4(YRI, Baikal N|BA; Anatolia HG|N, Anatolia Post Neolithic)	Russia_Lokomotiv_EN	Anatolia_HG	Anatolia_Bogazkoy_Ottoman	0.000249	0.000433	0.575058	518717
Figure S1	f4(YRI, Baikal N|BA; Anatolia HG|N, Anatolia Post Neolithic)	Russia_Lokomotiv_EN	Anatolia_HG	Anatolia_Bogazkoy_Rome	-0.000363	0.000404	-0.898515	675202
Figure S1	f4(YRI, Baikal N|BA; Anatolia HG|N, Anatolia Post Neolithic)	Russia_Lokomotiv_EN	Anatolia_HG	Anatolia_Buyukkaya_EC	-0.00077	0.00055	-1.4	282914
Figure S1	f4(YRI, Baikal N|BA; Anatolia HG|N, Anatolia Post Neolithic)	Russia_Lokomotiv_EN	Anatolia_HG	Anatolia_CamlibelTarlasi_LC	4e-06	0.00036	0.0111111	630379
Figure S1	f4(YRI, Baikal N|BA; Anatolia HG|N, Anatolia Post Neolithic)	Russia_Lokomotiv_EN	Anatolia_HG	Anatolia_CineTepecik_BA	-0.000274	0.000731	-0.374829	105392
Figure S1	f4(YRI, Baikal N|BA; Anatolia HG|N, Anatolia Post Neolithic)	Russia_Lokomotiv_EN	Anatolia_HG	Anatolia_Gordion_IA	-2.1e-05	0.000416	-0.0504808	732940
Figure S1	f4(YRI, Baikal N|BA; Anatolia HG|N, Anatolia Post Neolithic)	Russia_Lokomotiv_EN	Anatolia_HG	Anatolia_Harmanoren_BA	-0.000944	0.000469	-2.01279	333401
Figure S1	f4(YRI, Baikal N|BA; Anatolia HG|N, Anatolia Post Neolithic)	Russia_Lokomotiv_EN	Anatolia_HG	Anatolia_Ikiztepe_LC	-0.000538	0.000529	-1.01701	258922
Figure S1	f4(YRI, Baikal N|BA; Anatolia HG|N, Anatolia Post Neolithic)	Russia_Lokomotiv_EN	Anatolia_HG	Anatolia_Ikiztepe_LC_lc	0.000115	0.001497	0.0768203	23333
Figure S1	f4(YRI, Baikal N|BA; Anatolia HG|N, Anatolia Post Neolithic)	Russia_Lokomotiv_EN	Anatolia_HG	Anatolia_Kalehoyuk_Assyrian_BA	0.000426	0.000443	0.961625	446552
Figure S1	f4(YRI, Baikal N|BA; Anatolia HG|N, Anatolia Post Neolithic)	Russia_Lokomotiv_EN	Anatolia_HG	Anatolia_Kalehoyuk_IA	0.002382	0.000888	2.68243	53765
Figure S1	f4(YRI, Baikal N|BA; Anatolia HG|N, Anatolia Post Neolithic)	Russia_Lokomotiv_EN	Anatolia_HG	Anatolia_Kalehoyuk_OldHittite_BA	-4.1e-05	0.000417	-0.0983213	633089
Figure S1	f4(YRI, Baikal N|BA; Anatolia HG|N, Anatolia Post Neolithic)	Russia_Lokomotiv_EN	Anatolia_HG	Anatolia_Kalehoyuk_OttomanI	0.008415	0.000562	14.9733	332821
Figure S1	f4(YRI, Baikal N|BA; Anatolia HG|N, Anatolia Post Neolithic)	Russia_Lokomotiv_EN	Anatolia_HG	Anatolia_Kalehoyuk_OttomanII	0.006039	0.000695	8.68921	129144
Figure S1	f4(YRI, Baikal N|BA; Anatolia HG|N, Anatolia Post Neolithic)	Russia_Lokomotiv_EN	Anatolia_HG	Anatolia_Kalehoyuk_OttomanIII	0.002772	0.000509	5.44597	313728
Figure S1	f4(YRI, Baikal N|BA; Anatolia HG|N, Anatolia Post Neolithic)	Russia_Lokomotiv_EN	Anatolia_HG	Anatolia_Kumtepe_CA	-5.2e-05	0.000907	-0.0573319	56609
Figure S1	f4(YRI, Baikal N|BA; Anatolia HG|N, Anatolia Post Neolithic)	Russia_Lokomotiv_EN	Anatolia_HG	Anatolia_Ovaoren_BA	-0.00022	0.000373	-0.589812	626373
Figure S1	f4(YRI, Baikal N|BA; Anatolia HG|N, Anatolia Post Neolithic)	Russia_Lokomotiv_EN	Anatolia_HG	Anatolia_Ulucak_BA	-0.00084	0.000602	-1.39535	170377
Figure S1	f4(YRI, Baikal N|BA; Anatolia HG|N, Anatolia Post Neolithic)	Russia_Lokomotiv_EN	Anatolia_Mentese_N	Anatolia_Barcin_CA	0.000729	0.000627	1.16268	157959
Figure S1	f4(YRI, Baikal N|BA; Anatolia HG|N, Anatolia Post Neolithic)	Russia_Lokomotiv_EN	Anatolia_Mentese_N	Anatolia_Bogazkoy_Ottoman	-6.2e-05	0.000439	-0.14123	312102
Figure S1	f4(YRI, Baikal N|BA; Anatolia HG|N, Anatolia Post Neolithic)	Russia_Lokomotiv_EN	Anatolia_Mentese_N	Anatolia_Bogazkoy_Rome	1.9e-05	0.000402	0.0472637	408462
Figure S1	f4(YRI, Baikal N|BA; Anatolia HG|N, Anatolia Post Neolithic)	Russia_Lokomotiv_EN	Anatolia_Mentese_N	Anatolia_Buyukkaya_EC	-0.000982	0.000561	-1.75045	180409
Figure S1	f4(YRI, Baikal N|BA; Anatolia HG|N, Anatolia Post Neolithic)	Russia_Lokomotiv_EN	Anatolia_Mentese_N	Anatolia_CamlibelTarlasi_LC	3.2e-05	0.000343	0.0932945	365348
Figure S1	f4(YRI, Baikal N|BA; Anatolia HG|N, Anatolia Post Neolithic)	Russia_Lokomotiv_EN	Anatolia_Mentese_N	Anatolia_CineTepecik_BA	-0.000219	0.000775	-0.282581	65967
Figure S1	f4(YRI, Baikal N|BA; Anatolia HG|N, Anatolia Post Neolithic)	Russia_Lokomotiv_EN	Anatolia_Mentese_N	Anatolia_Gordion_IA	0.000269	0.000425	0.632941	440928
Figure S1	f4(YRI, Baikal N|BA; Anatolia HG|N, Anatolia Post Neolithic)	Russia_Lokomotiv_EN	Anatolia_Mentese_N	Anatolia_Harmanoren_BA	-0.000631	0.000475	-1.32842	220870
Figure S1	f4(YRI, Baikal N|BA; Anatolia HG|N, Anatolia Post Neolithic)	Russia_Lokomotiv_EN	Anatolia_Mentese_N	Anatolia_Ikiztepe_LC	2e-06	0.000542	0.00369004	170462
Figure S1	f4(YRI, Baikal N|BA; Anatolia HG|N, Anatolia Post Neolithic)	Russia_Lokomotiv_EN	Anatolia_Mentese_N	Anatolia_Ikiztepe_LC_lc	0.00187	0.001871	0.999466	15578
Figure S1	f4(YRI, Baikal N|BA; Anatolia HG|N, Anatolia Post Neolithic)	Russia_Lokomotiv_EN	Anatolia_Mentese_N	Anatolia_Kalehoyuk_Assyrian_BA	0.000604	0.000433	1.39492	274600
Figure S1	f4(YRI, Baikal N|BA; Anatolia HG|N, Anatolia Post Neolithic)	Russia_Lokomotiv_EN	Anatolia_Mentese_N	Anatolia_Kalehoyuk_IA	0.001056	0.001097	0.962625	33602
Figure S1	f4(YRI, Baikal N|BA; Anatolia HG|N, Anatolia Post Neolithic)	Russia_Lokomotiv_EN	Anatolia_Mentese_N	Anatolia_Kalehoyuk_OldHittite_BA	9.6e-05	0.000388	0.247423	386651
Figure S1	f4(YRI, Baikal N|BA; Anatolia HG|N, Anatolia Post Neolithic)	Russia_Lokomotiv_EN	Anatolia_Mentese_N	Anatolia_Kalehoyuk_OttomanI	0.009449	0.000573	16.4904	205413
Figure S1	f4(YRI, Baikal N|BA; Anatolia HG|N, Anatolia Post Neolithic)	Russia_Lokomotiv_EN	Anatolia_Mentese_N	Anatolia_Kalehoyuk_OttomanII	0.005165	0.000756	6.83201	79729
Figure S1	f4(YRI, Baikal N|BA; Anatolia HG|N, Anatolia Post Neolithic)	Russia_Lokomotiv_EN	Anatolia_Mentese_N	Anatolia_Kalehoyuk_OttomanIII	0.002993	0.000538	5.5632	191797
Figure S1	f4(YRI, Baikal N|BA; Anatolia HG|N, Anatolia Post Neolithic)	Russia_Lokomotiv_EN	Anatolia_Mentese_N	Anatolia_Kumtepe_CA	-0.000225	0.00104	-0.216346	35249
Figure S1	f4(YRI, Baikal N|BA; Anatolia HG|N, Anatolia Post Neolithic)	Russia_Lokomotiv_EN	Anatolia_Mentese_N	Anatolia_Ovaoren_BA	-0.000533	0.000371	-1.43666	381289
Figure S1	f4(YRI, Baikal N|BA; Anatolia HG|N, Anatolia Post Neolithic)	Russia_Lokomotiv_EN	Anatolia_Mentese_N	Anatolia_Ulucak_BA	-0.000641	0.000672	-0.953869	105201
Figure S1	f4(YRI, Baikal N|BA; Anatolia HG|N, Anatolia Post Neolithic)	Russia_Lokomotiv_EN	Anatolia_Musular_N	Anatolia_Barcin_CA	0.002098	0.000546	3.84249	268104
Figure S1	f4(YRI, Baikal N|BA; Anatolia HG|N, Anatolia Post Neolithic)	Russia_Lokomotiv_EN	Anatolia_Musular_N	Anatolia_Bogazkoy_Ottoman	0.000118	0.000295	0.4	2328965
Figure S1	f4(YRI, Baikal N|BA; Anatolia HG|N, Anatolia Post Neolithic)	Russia_Lokomotiv_EN	Anatolia_Musular_N	Anatolia_Bogazkoy_Rome	0.000318	0.000261	1.21839	3096465
Figure S1	f4(YRI, Baikal N|BA; Anatolia HG|N, Anatolia Post Neolithic)	Russia_Lokomotiv_EN	Anatolia_Musular_N	Anatolia_Buyukkaya_EC	0.000283	0.000467	0.605996	370479
Figure S1	f4(YRI, Baikal N|BA; Anatolia HG|N, Anatolia Post Neolithic)	Russia_Lokomotiv_EN	Anatolia_Musular_N	Anatolia_CamlibelTarlasi_LC	0.000616	0.000272	2.26471	1357001
Figure S1	f4(YRI, Baikal N|BA; Anatolia HG|N, Anatolia Post Neolithic)	Russia_Lokomotiv_EN	Anatolia_Musular_N	Anatolia_CineTepecik_BA	0.000464	0.000362	1.28177	479904
Figure S1	f4(YRI, Baikal N|BA; Anatolia HG|N, Anatolia Post Neolithic)	Russia_Lokomotiv_EN	Anatolia_Musular_N	Anatolia_Gordion_IA	0.000374	0.00031	1.20645	3394071
Figure S1	f4(YRI, Baikal N|BA; Anatolia HG|N, Anatolia Post Neolithic)	Russia_Lokomotiv_EN	Anatolia_Musular_N	Anatolia_Harmanoren_BA	0.000576	0.000418	1.37799	415474
Figure S1	f4(YRI, Baikal N|BA; Anatolia HG|N, Anatolia Post Neolithic)	Russia_Lokomotiv_EN	Anatolia_Musular_N	Anatolia_Ikiztepe_LC	0.001114	0.000446	2.49776	309302
Figure S1	f4(YRI, Baikal N|BA; Anatolia HG|N, Anatolia Post Neolithic)	Russia_Lokomotiv_EN	Anatolia_Musular_N	Anatolia_Ikiztepe_LC_lc	-0.000367	0.001329	-0.276147	26831
Figure S1	f4(YRI, Baikal N|BA; Anatolia HG|N, Anatolia Post Neolithic)	Russia_Lokomotiv_EN	Anatolia_Musular_N	Anatolia_Kalehoyuk_Assyrian_BA	0.000743	0.000276	2.69203	2100545
Figure S1	f4(YRI, Baikal N|BA; Anatolia HG|N, Anatolia Post Neolithic)	Russia_Lokomotiv_EN	Anatolia_Musular_N	Anatolia_Kalehoyuk_IA	0.001094	0.000427	2.56206	264480
Figure S1	f4(YRI, Baikal N|BA; Anatolia HG|N, Anatolia Post Neolithic)	Russia_Lokomotiv_EN	Anatolia_Musular_N	Anatolia_Kalehoyuk_OldHittite_BA	0.000451	0.000264	1.70833	2984027
Figure S1	f4(YRI, Baikal N|BA; Anatolia HG|N, Anatolia Post Neolithic)	Russia_Lokomotiv_EN	Anatolia_Musular_N	Anatolia_Kalehoyuk_OttomanI	0.006804	0.000374	18.1925	1606816
Figure S1	f4(YRI, Baikal N|BA; Anatolia HG|N, Anatolia Post Neolithic)	Russia_Lokomotiv_EN	Anatolia_Musular_N	Anatolia_Kalehoyuk_OttomanII	0.003352	0.000369	9.08401	625943
Figure S1	f4(YRI, Baikal N|BA; Anatolia HG|N, Anatolia Post Neolithic)	Russia_Lokomotiv_EN	Anatolia_Musular_N	Anatolia_Kalehoyuk_OttomanIII	0.002633	0.000322	8.17702	1469770
Figure S1	f4(YRI, Baikal N|BA; Anatolia HG|N, Anatolia Post Neolithic)	Russia_Lokomotiv_EN	Anatolia_Musular_N	Anatolia_Kumtepe_CA	-0.000441	0.000433	-1.01848	268070
Figure S1	f4(YRI, Baikal N|BA; Anatolia HG|N, Anatolia Post Neolithic)	Russia_Lokomotiv_EN	Anatolia_Musular_N	Anatolia_Ovaoren_BA	0.000273	0.000247	1.10526	2915260
Figure S1	f4(YRI, Baikal N|BA; Anatolia HG|N, Anatolia Post Neolithic)	Russia_Lokomotiv_EN	Anatolia_Musular_N	Anatolia_Ulucak_BA	9.6e-05	0.000333	0.288288	767930
Figure S1	f4(YRI, Baikal N|BA; Anatolia HG|N, Anatolia Post Neolithic)	Russia_Lokomotiv_EN	Anatolia_TepecikCiftlik_N	Anatolia_Barcin_CA	0.000775	0.000594	1.30471	179127
Figure S1	f4(YRI, Baikal N|BA; Anatolia HG|N, Anatolia Post Neolithic)	Russia_Lokomotiv_EN	Anatolia_TepecikCiftlik_N	Anatolia_Bogazkoy_Ottoman	-9e-05	0.000287	-0.313589	1608459
Figure S1	f4(YRI, Baikal N|BA; Anatolia HG|N, Anatolia Post Neolithic)	Russia_Lokomotiv_EN	Anatolia_TepecikCiftlik_N	Anatolia_Bogazkoy_Rome	0.00015	0.000232	0.646552	2126961
Figure S1	f4(YRI, Baikal N|BA; Anatolia HG|N, Anatolia Post Neolithic)	Russia_Lokomotiv_EN	Anatolia_TepecikCiftlik_N	Anatolia_Buyukkaya_EC	-0.000228	0.000466	-0.48927	269168
Figure S1	f4(YRI, Baikal N|BA; Anatolia HG|N, Anatolia Post Neolithic)	Russia_Lokomotiv_EN	Anatolia_TepecikCiftlik_N	Anatolia_CamlibelTarlasi_LC	0.000334	0.000251	1.33068	1025106
Figure S1	f4(YRI, Baikal N|BA; Anatolia HG|N, Anatolia Post Neolithic)	Russia_Lokomotiv_EN	Anatolia_TepecikCiftlik_N	Anatolia_CineTepecik_BA	8.1e-05	0.000365	0.221918	329237
Figure S1	f4(YRI, Baikal N|BA; Anatolia HG|N, Anatolia Post Neolithic)	Russia_Lokomotiv_EN	Anatolia_TepecikCiftlik_N	Anatolia_Gordion_IA	2.7e-05	0.000277	0.0974729	2339507
Figure S1	f4(YRI, Baikal N|BA; Anatolia HG|N, Anatolia Post Neolithic)	Russia_Lokomotiv_EN	Anatolia_TepecikCiftlik_N	Anatolia_Harmanoren_BA	-0.000451	0.000445	-1.01348	280839
Figure S1	f4(YRI, Baikal N|BA; Anatolia HG|N, Anatolia Post Neolithic)	Russia_Lokomotiv_EN	Anatolia_TepecikCiftlik_N	Anatolia_Ikiztepe_LC	0.000225	0.000432	0.520833	216635
Figure S1	f4(YRI, Baikal N|BA; Anatolia HG|N, Anatolia Post Neolithic)	Russia_Lokomotiv_EN	Anatolia_TepecikCiftlik_N	Anatolia_Ikiztepe_LC_lc	0.000858	0.001525	0.562623	18708
Figure S1	f4(YRI, Baikal N|BA; Anatolia HG|N, Anatolia Post Neolithic)	Russia_Lokomotiv_EN	Anatolia_TepecikCiftlik_N	Anatolia_Kalehoyuk_Assyrian_BA	0.000466	0.000244	1.90984	1422610
Figure S1	f4(YRI, Baikal N|BA; Anatolia HG|N, Anatolia Post Neolithic)	Russia_Lokomotiv_EN	Anatolia_TepecikCiftlik_N	Anatolia_Kalehoyuk_IA	0.000696	0.000457	1.52298	177114
Figure S1	f4(YRI, Baikal N|BA; Anatolia HG|N, Anatolia Post Neolithic)	Russia_Lokomotiv_EN	Anatolia_TepecikCiftlik_N	Anatolia_Kalehoyuk_OldHittite_BA	0.000366	0.000239	1.53138	2021655
Figure S1	f4(YRI, Baikal N|BA; Anatolia HG|N, Anatolia Post Neolithic)	Russia_Lokomotiv_EN	Anatolia_TepecikCiftlik_N	Anatolia_Kalehoyuk_OttomanI	0.006585	0.000335	19.6567	1084471
Figure S1	f4(YRI, Baikal N|BA; Anatolia HG|N, Anatolia Post Neolithic)	Russia_Lokomotiv_EN	Anatolia_TepecikCiftlik_N	Anatolia_Kalehoyuk_OttomanII	0.0037	0.000386	9.58549	419776
Figure S1	f4(YRI, Baikal N|BA; Anatolia HG|N, Anatolia Post Neolithic)	Russia_Lokomotiv_EN	Anatolia_TepecikCiftlik_N	Anatolia_Kalehoyuk_OttomanIII	0.002497	0.000317	7.87697	998878
Figure S1	f4(YRI, Baikal N|BA; Anatolia HG|N, Anatolia Post Neolithic)	Russia_Lokomotiv_EN	Anatolia_TepecikCiftlik_N	Anatolia_Kumtepe_CA	-0.000398	0.00044	-0.904545	181841
Figure S1	f4(YRI, Baikal N|BA; Anatolia HG|N, Anatolia Post Neolithic)	Russia_Lokomotiv_EN	Anatolia_TepecikCiftlik_N	Anatolia_Ovaoren_BA	0.000186	0.000214	0.869159	1980391
Figure S1	f4(YRI, Baikal N|BA; Anatolia HG|N, Anatolia Post Neolithic)	Russia_Lokomotiv_EN	Anatolia_TepecikCiftlik_N	Anatolia_Ulucak_BA	-0.000107	0.000323	-0.331269	525041
Figure S1	f4(YRI, Baikal N|BA; Anatolia HG|N, Anatolia Post Neolithic)	Russia_ShamankaII_EN	Anatolia_Aktopraklik_N	Anatolia_Barcin_CA	0.000292	0.000417	0.70024	343546
Figure S1	f4(YRI, Baikal N|BA; Anatolia HG|N, Anatolia Post Neolithic)	Russia_ShamankaII_EN	Anatolia_Aktopraklik_N	Anatolia_Bogazkoy_Ottoman	-0.000824	0.000267	-3.08614	3098447
Figure S1	f4(YRI, Baikal N|BA; Anatolia HG|N, Anatolia Post Neolithic)	Russia_ShamankaII_EN	Anatolia_Aktopraklik_N	Anatolia_Bogazkoy_Rome	-0.000699	0.000235	-2.97447	4133382
Figure S1	f4(YRI, Baikal N|BA; Anatolia HG|N, Anatolia Post Neolithic)	Russia_ShamankaII_EN	Anatolia_Aktopraklik_N	Anatolia_Buyukkaya_EC	-0.000988	0.00038	-2.6	481560
Figure S1	f4(YRI, Baikal N|BA; Anatolia HG|N, Anatolia Post Neolithic)	Russia_ShamankaII_EN	Anatolia_Aktopraklik_N	Anatolia_CamlibelTarlasi_LC	-0.000607	0.000233	-2.60515	1799604
Figure S1	f4(YRI, Baikal N|BA; Anatolia HG|N, Anatolia Post Neolithic)	Russia_ShamankaII_EN	Anatolia_Aktopraklik_N	Anatolia_CineTepecik_BA	-0.000383	0.000303	-1.26403	620653
Figure S1	f4(YRI, Baikal N|BA; Anatolia HG|N, Anatolia Post Neolithic)	Russia_ShamankaII_EN	Anatolia_Aktopraklik_N	Anatolia_Gordion_IA	-0.000585	0.00027	-2.16667	4577030
Figure S1	f4(YRI, Baikal N|BA; Anatolia HG|N, Anatolia Post Neolithic)	Russia_ShamankaII_EN	Anatolia_Aktopraklik_N	Anatolia_Harmanoren_BA	-0.000751	0.000352	-2.13352	536855
Figure S1	f4(YRI, Baikal N|BA; Anatolia HG|N, Anatolia Post Neolithic)	Russia_ShamankaII_EN	Anatolia_Aktopraklik_N	Anatolia_Ikiztepe_LC	-0.000612	0.000359	-1.70474	400109
Figure S1	f4(YRI, Baikal N|BA; Anatolia HG|N, Anatolia Post Neolithic)	Russia_ShamankaII_EN	Anatolia_Aktopraklik_N	Anatolia_Ikiztepe_LC_lc	2.8e-05	0.000903	0.0310078	34324
Figure S1	f4(YRI, Baikal N|BA; Anatolia HG|N, Anatolia Post Neolithic)	Russia_ShamankaII_EN	Anatolia_Aktopraklik_N	Anatolia_Kalehoyuk_Assyrian_BA	-0.000234	0.000248	-0.943548	2775912
Figure S1	f4(YRI, Baikal N|BA; Anatolia HG|N, Anatolia Post Neolithic)	Russia_ShamankaII_EN	Anatolia_Aktopraklik_N	Anatolia_Kalehoyuk_IA	0.000399	0.000346	1.15318	349262
Figure S1	f4(YRI, Baikal N|BA; Anatolia HG|N, Anatolia Post Neolithic)	Russia_ShamankaII_EN	Anatolia_Aktopraklik_N	Anatolia_Kalehoyuk_OldHittite_BA	-0.000389	0.00024	-1.62083	3977356
Figure S1	f4(YRI, Baikal N|BA; Anatolia HG|N, Anatolia Post Neolithic)	Russia_ShamankaII_EN	Anatolia_Aktopraklik_N	Anatolia_Kalehoyuk_OttomanI	0.005817	0.000331	17.574	2129959
Figure S1	f4(YRI, Baikal N|BA; Anatolia HG|N, Anatolia Post Neolithic)	Russia_ShamankaII_EN	Anatolia_Aktopraklik_N	Anatolia_Kalehoyuk_OttomanII	0.00307	0.000323	9.50464	828422
Figure S1	f4(YRI, Baikal N|BA; Anatolia HG|N, Anatolia Post Neolithic)	Russia_ShamankaII_EN	Anatolia_Aktopraklik_N	Anatolia_Kalehoyuk_OttomanIII	0.001617	0.000289	5.59516	1944448
Figure S1	f4(YRI, Baikal N|BA; Anatolia HG|N, Anatolia Post Neolithic)	Russia_ShamankaII_EN	Anatolia_Aktopraklik_N	Anatolia_Kumtepe_CA	-0.00107	0.000328	-3.2622	350084
Figure S1	f4(YRI, Baikal N|BA; Anatolia HG|N, Anatolia Post Neolithic)	Russia_ShamankaII_EN	Anatolia_Aktopraklik_N	Anatolia_Ovaoren_BA	-0.000638	0.000223	-2.86099	3877561
Figure S1	f4(YRI, Baikal N|BA; Anatolia HG|N, Anatolia Post Neolithic)	Russia_ShamankaII_EN	Anatolia_Aktopraklik_N	Anatolia_Ulucak_BA	-0.000489	0.000277	-1.76534	995871
Figure S1	f4(YRI, Baikal N|BA; Anatolia HG|N, Anatolia Post Neolithic)	Russia_ShamankaII_EN	Anatolia_Barcin_N	Anatolia_Barcin_CA	0.000927	0.000306	3.02941	340358
Figure S1	f4(YRI, Baikal N|BA; Anatolia HG|N, Anatolia Post Neolithic)	Russia_ShamankaII_EN	Anatolia_Barcin_N	Anatolia_Bogazkoy_Ottoman	-0.000308	0.000209	-1.47368	2361152
Figure S1	f4(YRI, Baikal N|BA; Anatolia HG|N, Anatolia Post Neolithic)	Russia_ShamankaII_EN	Anatolia_Barcin_N	Anatolia_Bogazkoy_Rome	-0.000184	0.000159	-1.15723	3113614
Figure S1	f4(YRI, Baikal N|BA; Anatolia HG|N, Anatolia Post Neolithic)	Russia_ShamankaII_EN	Anatolia_Barcin_N	Anatolia_Buyukkaya_EC	-0.000113	0.000266	-0.424812	473339
Figure S1	f4(YRI, Baikal N|BA; Anatolia HG|N, Anatolia Post Neolithic)	Russia_ShamankaII_EN	Anatolia_Barcin_N	Anatolia_CamlibelTarlasi_LC	0.000173	0.00013	1.33077	1638960
Figure S1	f4(YRI, Baikal N|BA; Anatolia HG|N, Anatolia Post Neolithic)	Russia_ShamankaII_EN	Anatolia_Barcin_N	Anatolia_CineTepecik_BA	0.000287	0.000248	1.15726	479756
Figure S1	f4(YRI, Baikal N|BA; Anatolia HG|N, Anatolia Post Neolithic)	Russia_ShamankaII_EN	Anatolia_Barcin_N	Anatolia_Gordion_IA	-0.000137	0.000202	-0.678218	3419262
Figure S1	f4(YRI, Baikal N|BA; Anatolia HG|N, Anatolia Post Neolithic)	Russia_ShamankaII_EN	Anatolia_Barcin_N	Anatolia_Harmanoren_BA	-0.00017	0.000233	-0.729614	525289
Figure S1	f4(YRI, Baikal N|BA; Anatolia HG|N, Anatolia Post Neolithic)	Russia_ShamankaII_EN	Anatolia_Barcin_N	Anatolia_Ikiztepe_LC	0.000376	0.000207	1.81643	398145
Figure S1	f4(YRI, Baikal N|BA; Anatolia HG|N, Anatolia Post Neolithic)	Russia_ShamankaII_EN	Anatolia_Barcin_N	Anatolia_Ikiztepe_LC_lc	-8.3e-05	0.00065	-0.127692	34215
Figure S1	f4(YRI, Baikal N|BA; Anatolia HG|N, Anatolia Post Neolithic)	Russia_ShamankaII_EN	Anatolia_Barcin_N	Anatolia_Kalehoyuk_Assyrian_BA	0.000353	0.000159	2.22013	2074697
Figure S1	f4(YRI, Baikal N|BA; Anatolia HG|N, Anatolia Post Neolithic)	Russia_ShamankaII_EN	Anatolia_Barcin_N	Anatolia_Kalehoyuk_IA	0.001011	0.000301	3.3588	256509
Figure S1	f4(YRI, Baikal N|BA; Anatolia HG|N, Anatolia Post Neolithic)	Russia_ShamankaII_EN	Anatolia_Barcin_N	Anatolia_Kalehoyuk_OldHittite_BA	0.000199	0.000166	1.1988	2951136
Figure S1	f4(YRI, Baikal N|BA; Anatolia HG|N, Anatolia Post Neolithic)	Russia_ShamankaII_EN	Anatolia_Barcin_N	Anatolia_Kalehoyuk_OttomanI	0.006514	0.000269	24.2156	1571942
Figure S1	f4(YRI, Baikal N|BA; Anatolia HG|N, Anatolia Post Neolithic)	Russia_ShamankaII_EN	Anatolia_Barcin_N	Anatolia_Kalehoyuk_OttomanII	0.003605	0.000286	12.6049	611648
Figure S1	f4(YRI, Baikal N|BA; Anatolia HG|N, Anatolia Post Neolithic)	Russia_ShamankaII_EN	Anatolia_Barcin_N	Anatolia_Kalehoyuk_OttomanIII	0.00224	0.000232	9.65517	1455975
Figure S1	f4(YRI, Baikal N|BA; Anatolia HG|N, Anatolia Post Neolithic)	Russia_ShamankaII_EN	Anatolia_Barcin_N	Anatolia_Kumtepe_CA	8.7e-05	0.000289	0.301038	264118
Figure S1	f4(YRI, Baikal N|BA; Anatolia HG|N, Anatolia Post Neolithic)	Russia_ShamankaII_EN	Anatolia_Barcin_N	Anatolia_Ovaoren_BA	-8.2e-05	0.00014	-0.585714	2896766
Figure S1	f4(YRI, Baikal N|BA; Anatolia HG|N, Anatolia Post Neolithic)	Russia_ShamankaII_EN	Anatolia_Barcin_N	Anatolia_Ulucak_BA	0.000146	0.000215	0.67907	767735
Figure S1	f4(YRI, Baikal N|BA; Anatolia HG|N, Anatolia Post Neolithic)	Russia_ShamankaII_EN	Anatolia_Barcin_N_SG	Anatolia_Barcin_CA	0.000927	0.000348	2.66379	344835
Figure S1	f4(YRI, Baikal N|BA; Anatolia HG|N, Anatolia Post Neolithic)	Russia_ShamankaII_EN	Anatolia_Barcin_N_SG	Anatolia_Bogazkoy_Ottoman	-0.000298	0.000218	-1.36697	3141212
Figure S1	f4(YRI, Baikal N|BA; Anatolia HG|N, Anatolia Post Neolithic)	Russia_ShamankaII_EN	Anatolia_Barcin_N_SG	Anatolia_Bogazkoy_Rome	-0.000132	0.000187	-0.705882	4185796
Figure S1	f4(YRI, Baikal N|BA; Anatolia HG|N, Anatolia Post Neolithic)	Russia_ShamankaII_EN	Anatolia_Barcin_N_SG	Anatolia_Buyukkaya_EC	-0.00016	0.000312	-0.512821	486518
Figure S1	f4(YRI, Baikal N|BA; Anatolia HG|N, Anatolia Post Neolithic)	Russia_ShamankaII_EN	Anatolia_Barcin_N_SG	Anatolia_CamlibelTarlasi_LC	0.00015	0.000161	0.931677	1832717
Figure S1	f4(YRI, Baikal N|BA; Anatolia HG|N, Anatolia Post Neolithic)	Russia_ShamankaII_EN	Anatolia_Barcin_N_SG	Anatolia_CineTepecik_BA	0.000323	0.000251	1.28685	624053
Figure S1	f4(YRI, Baikal N|BA; Anatolia HG|N, Anatolia Post Neolithic)	Russia_ShamankaII_EN	Anatolia_Barcin_N_SG	Anatolia_Gordion_IA	-0.000107	0.000227	-0.471366	4655536
Figure S1	f4(YRI, Baikal N|BA; Anatolia HG|N, Anatolia Post Neolithic)	Russia_ShamankaII_EN	Anatolia_Barcin_N_SG	Anatolia_Harmanoren_BA	-0.000144	0.000263	-0.547529	540465
Figure S1	f4(YRI, Baikal N|BA; Anatolia HG|N, Anatolia Post Neolithic)	Russia_ShamankaII_EN	Anatolia_Barcin_N_SG	Anatolia_Ikiztepe_LC	0.000206	0.000262	0.78626	403050
Figure S1	f4(YRI, Baikal N|BA; Anatolia HG|N, Anatolia Post Neolithic)	Russia_ShamankaII_EN	Anatolia_Barcin_N_SG	Anatolia_Ikiztepe_LC_lc	0.000318	0.000771	0.412451	34554
Figure S1	f4(YRI, Baikal N|BA; Anatolia HG|N, Anatolia Post Neolithic)	Russia_ShamankaII_EN	Anatolia_Barcin_N_SG	Anatolia_Kalehoyuk_Assyrian_BA	0.000371	0.000181	2.04972	2797583
Figure S1	f4(YRI, Baikal N|BA; Anatolia HG|N, Anatolia Post Neolithic)	Russia_ShamankaII_EN	Anatolia_Barcin_N_SG	Anatolia_Kalehoyuk_IA	0.000852	0.000269	3.16729	351514
Figure S1	f4(YRI, Baikal N|BA; Anatolia HG|N, Anatolia Post Neolithic)	Russia_ShamankaII_EN	Anatolia_Barcin_N_SG	Anatolia_Kalehoyuk_OldHittite_BA	0.000203	0.00019	1.06842	4014011
Figure S1	f4(YRI, Baikal N|BA; Anatolia HG|N, Anatolia Post Neolithic)	Russia_ShamankaII_EN	Anatolia_Barcin_N_SG	Anatolia_Kalehoyuk_OttomanI	0.006392	0.000284	22.507	2147836
Figure S1	f4(YRI, Baikal N|BA; Anatolia HG|N, Anatolia Post Neolithic)	Russia_ShamankaII_EN	Anatolia_Barcin_N_SG	Anatolia_Kalehoyuk_OttomanII	0.003606	0.000286	12.6084	835314
Figure S1	f4(YRI, Baikal N|BA; Anatolia HG|N, Anatolia Post Neolithic)	Russia_ShamankaII_EN	Anatolia_Barcin_N_SG	Anatolia_Kalehoyuk_OttomanIII	0.002243	0.000246	9.11789	1961931
Figure S1	f4(YRI, Baikal N|BA; Anatolia HG|N, Anatolia Post Neolithic)	Russia_ShamankaII_EN	Anatolia_Barcin_N_SG	Anatolia_Kumtepe_CA	1.8e-05	0.000272	0.0661765	352462
Figure S1	f4(YRI, Baikal N|BA; Anatolia HG|N, Anatolia Post Neolithic)	Russia_ShamankaII_EN	Anatolia_Barcin_N_SG	Anatolia_Ovaoren_BA	-1.5e-05	0.000158	-0.0949367	3913018
Figure S1	f4(YRI, Baikal N|BA; Anatolia HG|N, Anatolia Post Neolithic)	Russia_ShamankaII_EN	Anatolia_Barcin_N_SG	Anatolia_Ulucak_BA	2.1e-05	0.000227	0.092511	1001910
Figure S1	f4(YRI, Baikal N|BA; Anatolia HG|N, Anatolia Post Neolithic)	Russia_ShamankaII_EN	Anatolia_Catalhoyuk_N	Anatolia_Barcin_CA	0.000909	0.000388	2.34278	202291
Figure S1	f4(YRI, Baikal N|BA; Anatolia HG|N, Anatolia Post Neolithic)	Russia_ShamankaII_EN	Anatolia_Catalhoyuk_N	Anatolia_Bogazkoy_Ottoman	2.9e-05	0.000207	0.140097	1824934
Figure S1	f4(YRI, Baikal N|BA; Anatolia HG|N, Anatolia Post Neolithic)	Russia_ShamankaII_EN	Anatolia_Catalhoyuk_N	Anatolia_Bogazkoy_Rome	0.000118	0.000162	0.728395	2431353
Figure S1	f4(YRI, Baikal N|BA; Anatolia HG|N, Anatolia Post Neolithic)	Russia_ShamankaII_EN	Anatolia_Catalhoyuk_N	Anatolia_Buyukkaya_EC	0.00031	0.000334	0.928144	288568
Figure S1	f4(YRI, Baikal N|BA; Anatolia HG|N, Anatolia Post Neolithic)	Russia_ShamankaII_EN	Anatolia_Catalhoyuk_N	Anatolia_CamlibelTarlasi_LC	0.000296	0.000153	1.93464	1087394
Figure S1	f4(YRI, Baikal N|BA; Anatolia HG|N, Anatolia Post Neolithic)	Russia_ShamankaII_EN	Anatolia_Catalhoyuk_N	Anatolia_CineTepecik_BA	0.000478	0.000281	1.70107	385386
Figure S1	f4(YRI, Baikal N|BA; Anatolia HG|N, Anatolia Post Neolithic)	Russia_ShamankaII_EN	Anatolia_Catalhoyuk_N	Anatolia_Gordion_IA	0.000153	0.000208	0.735577	2670499
Figure S1	f4(YRI, Baikal N|BA; Anatolia HG|N, Anatolia Post Neolithic)	Russia_ShamankaII_EN	Anatolia_Catalhoyuk_N	Anatolia_Harmanoren_BA	0.000181	0.000292	0.619863	312737
Figure S1	f4(YRI, Baikal N|BA; Anatolia HG|N, Anatolia Post Neolithic)	Russia_ShamankaII_EN	Anatolia_Catalhoyuk_N	Anatolia_Ikiztepe_LC	0.000472	0.000302	1.56291	238773
Figure S1	f4(YRI, Baikal N|BA; Anatolia HG|N, Anatolia Post Neolithic)	Russia_ShamankaII_EN	Anatolia_Catalhoyuk_N	Anatolia_Ikiztepe_LC_lc	0.001334	0.001046	1.27533	20467
Figure S1	f4(YRI, Baikal N|BA; Anatolia HG|N, Anatolia Post Neolithic)	Russia_ShamankaII_EN	Anatolia_Catalhoyuk_N	Anatolia_Kalehoyuk_Assyrian_BA	0.000512	0.000177	2.89266	1644059
Figure S1	f4(YRI, Baikal N|BA; Anatolia HG|N, Anatolia Post Neolithic)	Russia_ShamankaII_EN	Anatolia_Catalhoyuk_N	Anatolia_Kalehoyuk_IA	0.000999	0.000316	3.16139	206827
Figure S1	f4(YRI, Baikal N|BA; Anatolia HG|N, Anatolia Post Neolithic)	Russia_ShamankaII_EN	Anatolia_Catalhoyuk_N	Anatolia_Kalehoyuk_OldHittite_BA	0.000445	0.000172	2.58721	2331680
Figure S1	f4(YRI, Baikal N|BA; Anatolia HG|N, Anatolia Post Neolithic)	Russia_ShamankaII_EN	Anatolia_Catalhoyuk_N	Anatolia_Kalehoyuk_OttomanI	0.006522	0.000276	23.6304	1257248
Figure S1	f4(YRI, Baikal N|BA; Anatolia HG|N, Anatolia Post Neolithic)	Russia_ShamankaII_EN	Anatolia_Catalhoyuk_N	Anatolia_Kalehoyuk_OttomanII	0.003848	0.0003	12.8267	487365
Figure S1	f4(YRI, Baikal N|BA; Anatolia HG|N, Anatolia Post Neolithic)	Russia_ShamankaII_EN	Anatolia_Catalhoyuk_N	Anatolia_Kalehoyuk_OttomanIII	0.002448	0.000244	10.0328	1148008
Figure S1	f4(YRI, Baikal N|BA; Anatolia HG|N, Anatolia Post Neolithic)	Russia_ShamankaII_EN	Anatolia_Catalhoyuk_N	Anatolia_Kumtepe_CA	0.00038	0.000326	1.16564	212600
Figure S1	f4(YRI, Baikal N|BA; Anatolia HG|N, Anatolia Post Neolithic)	Russia_ShamankaII_EN	Anatolia_Catalhoyuk_N	Anatolia_Ovaoren_BA	0.000271	0.000141	1.92199	2272016
Figure S1	f4(YRI, Baikal N|BA; Anatolia HG|N, Anatolia Post Neolithic)	Russia_ShamankaII_EN	Anatolia_Catalhoyuk_N	Anatolia_Ulucak_BA	0.00043	0.000234	1.83761	609868
Figure S1	f4(YRI, Baikal N|BA; Anatolia HG|N, Anatolia Post Neolithic)	Russia_ShamankaII_EN	Anatolia_EN	Anatolia_Barcin_CA	0.000673	0.000322	2.09006	344758
Figure S1	f4(YRI, Baikal N|BA; Anatolia HG|N, Anatolia Post Neolithic)	Russia_ShamankaII_EN	Anatolia_EN	Anatolia_Bogazkoy_Ottoman	-0.00013	0.000225	-0.577778	3136668
Figure S1	f4(YRI, Baikal N|BA; Anatolia HG|N, Anatolia Post Neolithic)	Russia_ShamankaII_EN	Anatolia_EN	Anatolia_Bogazkoy_Rome	1.9e-05	0.000182	0.104396	4176737
Figure S1	f4(YRI, Baikal N|BA; Anatolia HG|N, Anatolia Post Neolithic)	Russia_ShamankaII_EN	Anatolia_EN	Anatolia_Buyukkaya_EC	-0.000211	0.000294	-0.717687	486824
Figure S1	f4(YRI, Baikal N|BA; Anatolia HG|N, Anatolia Post Neolithic)	Russia_ShamankaII_EN	Anatolia_EN	Anatolia_CamlibelTarlasi_LC	0.000263	0.000157	1.67516	1835453
Figure S1	f4(YRI, Baikal N|BA; Anatolia HG|N, Anatolia Post Neolithic)	Russia_ShamankaII_EN	Anatolia_EN	Anatolia_CineTepecik_BA	0.000363	0.000253	1.43478	622570
Figure S1	f4(YRI, Baikal N|BA; Anatolia HG|N, Anatolia Post Neolithic)	Russia_ShamankaII_EN	Anatolia_EN	Anatolia_Gordion_IA	8.2e-05	0.000228	0.359649	4650933
Figure S1	f4(YRI, Baikal N|BA; Anatolia HG|N, Anatolia Post Neolithic)	Russia_ShamankaII_EN	Anatolia_EN	Anatolia_Harmanoren_BA	-0.000263	0.000253	-1.03953	540508
Figure S1	f4(YRI, Baikal N|BA; Anatolia HG|N, Anatolia Post Neolithic)	Russia_ShamankaII_EN	Anatolia_EN	Anatolia_Ikiztepe_LC	0.000148	0.000243	0.609053	403244
Figure S1	f4(YRI, Baikal N|BA; Anatolia HG|N, Anatolia Post Neolithic)	Russia_ShamankaII_EN	Anatolia_EN	Anatolia_Ikiztepe_LC_lc	0.000512	0.000721	0.710125	34561
Figure S1	f4(YRI, Baikal N|BA; Anatolia HG|N, Anatolia Post Neolithic)	Russia_ShamankaII_EN	Anatolia_EN	Anatolia_Kalehoyuk_Assyrian_BA	0.000463	0.000187	2.47594	2786933
Figure S1	f4(YRI, Baikal N|BA; Anatolia HG|N, Anatolia Post Neolithic)	Russia_ShamankaII_EN	Anatolia_EN	Anatolia_Kalehoyuk_IA	0.001079	0.000273	3.95238	350065
Figure S1	f4(YRI, Baikal N|BA; Anatolia HG|N, Anatolia Post Neolithic)	Russia_ShamankaII_EN	Anatolia_EN	Anatolia_Kalehoyuk_OldHittite_BA	0.000337	0.000195	1.72821	3997506
Figure S1	f4(YRI, Baikal N|BA; Anatolia HG|N, Anatolia Post Neolithic)	Russia_ShamankaII_EN	Anatolia_EN	Anatolia_Kalehoyuk_OttomanI	0.00652	0.000283	23.0389	2138861
Figure S1	f4(YRI, Baikal N|BA; Anatolia HG|N, Anatolia Post Neolithic)	Russia_ShamankaII_EN	Anatolia_EN	Anatolia_Kalehoyuk_OttomanII	0.00368	0.000299	12.3077	831837
Figure S1	f4(YRI, Baikal N|BA; Anatolia HG|N, Anatolia Post Neolithic)	Russia_ShamankaII_EN	Anatolia_EN	Anatolia_Kalehoyuk_OttomanIII	0.00235	0.000257	9.14397	1954562
Figure S1	f4(YRI, Baikal N|BA; Anatolia HG|N, Anatolia Post Neolithic)	Russia_ShamankaII_EN	Anatolia_EN	Anatolia_Kumtepe_CA	-0.000147	0.000268	-0.548507	351432
Figure S1	f4(YRI, Baikal N|BA; Anatolia HG|N, Anatolia Post Neolithic)	Russia_ShamankaII_EN	Anatolia_EN	Anatolia_Ovaoren_BA	9.7e-05	0.000162	0.598765	3897642
Figure S1	f4(YRI, Baikal N|BA; Anatolia HG|N, Anatolia Post Neolithic)	Russia_ShamankaII_EN	Anatolia_EN	Anatolia_Ulucak_BA	0.000212	0.00022	0.963636	999429
Figure S1	f4(YRI, Baikal N|BA; Anatolia HG|N, Anatolia Post Neolithic)	Russia_ShamankaII_EN	Anatolia_HG	Anatolia_Barcin_CA	0.000868	0.000471	1.84289	265275
Figure S1	f4(YRI, Baikal N|BA; Anatolia HG|N, Anatolia Post Neolithic)	Russia_ShamankaII_EN	Anatolia_HG	Anatolia_Bogazkoy_Ottoman	3.8e-05	0.000345	0.110145	598047
Figure S1	f4(YRI, Baikal N|BA; Anatolia HG|N, Anatolia Post Neolithic)	Russia_ShamankaII_EN	Anatolia_HG	Anatolia_Bogazkoy_Rome	-0.000376	0.000336	-1.11905	779063
Figure S1	f4(YRI, Baikal N|BA; Anatolia HG|N, Anatolia Post Neolithic)	Russia_ShamankaII_EN	Anatolia_HG	Anatolia_Buyukkaya_EC	-0.000457	0.000431	-1.06032	324885
Figure S1	f4(YRI, Baikal N|BA; Anatolia HG|N, Anatolia Post Neolithic)	Russia_ShamankaII_EN	Anatolia_HG	Anatolia_CamlibelTarlasi_LC	-0.000105	0.000298	-0.352349	728340
Figure S1	f4(YRI, Baikal N|BA; Anatolia HG|N, Anatolia Post Neolithic)	Russia_ShamankaII_EN	Anatolia_HG	Anatolia_CineTepecik_BA	0.000142	0.000531	0.26742	119914
Figure S1	f4(YRI, Baikal N|BA; Anatolia HG|N, Anatolia Post Neolithic)	Russia_ShamankaII_EN	Anatolia_HG	Anatolia_Gordion_IA	-0.000126	0.00035	-0.36	849202
Figure S1	f4(YRI, Baikal N|BA; Anatolia HG|N, Anatolia Post Neolithic)	Russia_ShamankaII_EN	Anatolia_HG	Anatolia_Harmanoren_BA	-0.000439	0.000386	-1.13731	382368
Figure S1	f4(YRI, Baikal N|BA; Anatolia HG|N, Anatolia Post Neolithic)	Russia_ShamankaII_EN	Anatolia_HG	Anatolia_Ikiztepe_LC	-0.000213	0.000407	-0.523342	296677
Figure S1	f4(YRI, Baikal N|BA; Anatolia HG|N, Anatolia Post Neolithic)	Russia_ShamankaII_EN	Anatolia_HG	Anatolia_Ikiztepe_LC_lc	0.000718	0.00104	0.690385	26750
Figure S1	f4(YRI, Baikal N|BA; Anatolia HG|N, Anatolia Post Neolithic)	Russia_ShamankaII_EN	Anatolia_HG	Anatolia_Kalehoyuk_Assyrian_BA	0.000411	0.000344	1.19477	511154
Figure S1	f4(YRI, Baikal N|BA; Anatolia HG|N, Anatolia Post Neolithic)	Russia_ShamankaII_EN	Anatolia_HG	Anatolia_Kalehoyuk_IA	0.001624	0.000626	2.59425	61561
Figure S1	f4(YRI, Baikal N|BA; Anatolia HG|N, Anatolia Post Neolithic)	Russia_ShamankaII_EN	Anatolia_HG	Anatolia_Kalehoyuk_OldHittite_BA	9.7e-05	0.000344	0.281977	727648
Figure S1	f4(YRI, Baikal N|BA; Anatolia HG|N, Anatolia Post Neolithic)	Russia_ShamankaII_EN	Anatolia_HG	Anatolia_Kalehoyuk_OttomanI	0.008367	0.00045	18.5933	380932
Figure S1	f4(YRI, Baikal N|BA; Anatolia HG|N, Anatolia Post Neolithic)	Russia_ShamankaII_EN	Anatolia_HG	Anatolia_Kalehoyuk_OttomanII	0.004889	0.000551	8.87296	147802
Figure S1	f4(YRI, Baikal N|BA; Anatolia HG|N, Anatolia Post Neolithic)	Russia_ShamankaII_EN	Anatolia_HG	Anatolia_Kalehoyuk_OttomanIII	0.002668	0.000415	6.42892	359586
Figure S1	f4(YRI, Baikal N|BA; Anatolia HG|N, Anatolia Post Neolithic)	Russia_ShamankaII_EN	Anatolia_HG	Anatolia_Kumtepe_CA	-0.000185	0.000685	-0.270073	64444
Figure S1	f4(YRI, Baikal N|BA; Anatolia HG|N, Anatolia Post Neolithic)	Russia_ShamankaII_EN	Anatolia_HG	Anatolia_Ovaoren_BA	-0.000131	0.000302	-0.433775	720255
Figure S1	f4(YRI, Baikal N|BA; Anatolia HG|N, Anatolia Post Neolithic)	Russia_ShamankaII_EN	Anatolia_HG	Anatolia_Ulucak_BA	0.000259	0.00044	0.588636	194351
Figure S1	f4(YRI, Baikal N|BA; Anatolia HG|N, Anatolia Post Neolithic)	Russia_ShamankaII_EN	Anatolia_Mentese_N	Anatolia_Barcin_CA	0.000475	0.000469	1.01279	180262
Figure S1	f4(YRI, Baikal N|BA; Anatolia HG|N, Anatolia Post Neolithic)	Russia_ShamankaII_EN	Anatolia_Mentese_N	Anatolia_Bogazkoy_Ottoman	-0.000129	0.000343	-0.376093	357650
Figure S1	f4(YRI, Baikal N|BA; Anatolia HG|N, Anatolia Post Neolithic)	Russia_ShamankaII_EN	Anatolia_Mentese_N	Anatolia_Bogazkoy_Rome	-0.000322	0.000305	-1.05574	468465
Figure S1	f4(YRI, Baikal N|BA; Anatolia HG|N, Anatolia Post Neolithic)	Russia_ShamankaII_EN	Anatolia_Mentese_N	Anatolia_Buyukkaya_EC	-0.000413	0.000426	-0.969484	206558
Figure S1	f4(YRI, Baikal N|BA; Anatolia HG|N, Anatolia Post Neolithic)	Russia_ShamankaII_EN	Anatolia_Mentese_N	Anatolia_CamlibelTarlasi_LC	-0.000306	0.000252	-1.21429	419825
Figure S1	f4(YRI, Baikal N|BA; Anatolia HG|N, Anatolia Post Neolithic)	Russia_ShamankaII_EN	Anatolia_Mentese_N	Anatolia_CineTepecik_BA	3.2e-05	0.00061	0.052459	74761
Figure S1	f4(YRI, Baikal N|BA; Anatolia HG|N, Anatolia Post Neolithic)	Russia_ShamankaII_EN	Anatolia_Mentese_N	Anatolia_Gordion_IA	-4.5e-05	0.000339	-0.132743	507354
Figure S1	f4(YRI, Baikal N|BA; Anatolia HG|N, Anatolia Post Neolithic)	Russia_ShamankaII_EN	Anatolia_Mentese_N	Anatolia_Harmanoren_BA	-0.00053	0.000362	-1.46409	252906
Figure S1	f4(YRI, Baikal N|BA; Anatolia HG|N, Anatolia Post Neolithic)	Russia_ShamankaII_EN	Anatolia_Mentese_N	Anatolia_Ikiztepe_LC	-7.7e-05	0.00039	-0.197436	194755
Figure S1	f4(YRI, Baikal N|BA; Anatolia HG|N, Anatolia Post Neolithic)	Russia_ShamankaII_EN	Anatolia_Mentese_N	Anatolia_Ikiztepe_LC_lc	-1.3e-05	0.001201	-0.0108243	17798
Figure S1	f4(YRI, Baikal N|BA; Anatolia HG|N, Anatolia Post Neolithic)	Russia_ShamankaII_EN	Anatolia_Mentese_N	Anatolia_Kalehoyuk_Assyrian_BA	0.00031	0.000315	0.984127	312994
Figure S1	f4(YRI, Baikal N|BA; Anatolia HG|N, Anatolia Post Neolithic)	Russia_ShamankaII_EN	Anatolia_Mentese_N	Anatolia_Kalehoyuk_IA	-0.000378	0.000795	-0.475472	38200
Figure S1	f4(YRI, Baikal N|BA; Anatolia HG|N, Anatolia Post Neolithic)	Russia_ShamankaII_EN	Anatolia_Mentese_N	Anatolia_Kalehoyuk_OldHittite_BA	-7.5e-05	0.000302	-0.248344	442243
Figure S1	f4(YRI, Baikal N|BA; Anatolia HG|N, Anatolia Post Neolithic)	Russia_ShamankaII_EN	Anatolia_Mentese_N	Anatolia_Kalehoyuk_OttomanI	0.008365	0.000473	17.685	233985
Figure S1	f4(YRI, Baikal N|BA; Anatolia HG|N, Anatolia Post Neolithic)	Russia_ShamankaII_EN	Anatolia_Mentese_N	Anatolia_Kalehoyuk_OttomanII	0.004698	0.000577	8.14211	90815
Figure S1	f4(YRI, Baikal N|BA; Anatolia HG|N, Anatolia Post Neolithic)	Russia_ShamankaII_EN	Anatolia_Mentese_N	Anatolia_Kalehoyuk_OttomanIII	0.002692	0.000408	6.59804	218597
Figure S1	f4(YRI, Baikal N|BA; Anatolia HG|N, Anatolia Post Neolithic)	Russia_ShamankaII_EN	Anatolia_Mentese_N	Anatolia_Kumtepe_CA	-0.000602	0.000719	-0.837274	40003
Figure S1	f4(YRI, Baikal N|BA; Anatolia HG|N, Anatolia Post Neolithic)	Russia_ShamankaII_EN	Anatolia_Mentese_N	Anatolia_Ovaoren_BA	-0.000682	0.000263	-2.59316	436163
Figure S1	f4(YRI, Baikal N|BA; Anatolia HG|N, Anatolia Post Neolithic)	Russia_ShamankaII_EN	Anatolia_Mentese_N	Anatolia_Ulucak_BA	-0.000271	0.000494	-0.548583	119437
Figure S1	f4(YRI, Baikal N|BA; Anatolia HG|N, Anatolia Post Neolithic)	Russia_ShamankaII_EN	Anatolia_Musular_N	Anatolia_Barcin_CA	0.001045	0.000431	2.42459	306366
Figure S1	f4(YRI, Baikal N|BA; Anatolia HG|N, Anatolia Post Neolithic)	Russia_ShamankaII_EN	Anatolia_Musular_N	Anatolia_Bogazkoy_Ottoman	-3.1e-05	0.000261	-0.118774	2672883
Figure S1	f4(YRI, Baikal N|BA; Anatolia HG|N, Anatolia Post Neolithic)	Russia_ShamankaII_EN	Anatolia_Musular_N	Anatolia_Bogazkoy_Rome	4e-05	0.000222	0.18018	3556016
Figure S1	f4(YRI, Baikal N|BA; Anatolia HG|N, Anatolia Post Neolithic)	Russia_ShamankaII_EN	Anatolia_Musular_N	Anatolia_Buyukkaya_EC	-2e-06	0.000382	-0.0052356	426153
Figure S1	f4(YRI, Baikal N|BA; Anatolia HG|N, Anatolia Post Neolithic)	Russia_ShamankaII_EN	Anatolia_Musular_N	Anatolia_CamlibelTarlasi_LC	0.000234	0.00023	1.01739	1572418
Figure S1	f4(YRI, Baikal N|BA; Anatolia HG|N, Anatolia Post Neolithic)	Russia_ShamankaII_EN	Anatolia_Musular_N	Anatolia_CineTepecik_BA	0.000363	0.000298	1.21812	545005
Figure S1	f4(YRI, Baikal N|BA; Anatolia HG|N, Anatolia Post Neolithic)	Russia_ShamankaII_EN	Anatolia_Musular_N	Anatolia_Gordion_IA	0.000138	0.000268	0.514925	3916673
Figure S1	f4(YRI, Baikal N|BA; Anatolia HG|N, Anatolia Post Neolithic)	Russia_ShamankaII_EN	Anatolia_Musular_N	Anatolia_Harmanoren_BA	7.5e-05	0.000347	0.216138	476604
Figure S1	f4(YRI, Baikal N|BA; Anatolia HG|N, Anatolia Post Neolithic)	Russia_ShamankaII_EN	Anatolia_Musular_N	Anatolia_Ikiztepe_LC	0.000592	0.000336	1.7619	354772
Figure S1	f4(YRI, Baikal N|BA; Anatolia HG|N, Anatolia Post Neolithic)	Russia_ShamankaII_EN	Anatolia_Musular_N	Anatolia_Ikiztepe_LC_lc	0.000147	0.0009	0.163333	30720
Figure S1	f4(YRI, Baikal N|BA; Anatolia HG|N, Anatolia Post Neolithic)	Russia_ShamankaII_EN	Anatolia_Musular_N	Anatolia_Kalehoyuk_Assyrian_BA	0.000528	0.000233	2.26609	2393741
Figure S1	f4(YRI, Baikal N|BA; Anatolia HG|N, Anatolia Post Neolithic)	Russia_ShamankaII_EN	Anatolia_Musular_N	Anatolia_Kalehoyuk_IA	0.000983	0.000328	2.99695	300631
Figure S1	f4(YRI, Baikal N|BA; Anatolia HG|N, Anatolia Post Neolithic)	Russia_ShamankaII_EN	Anatolia_Musular_N	Anatolia_Kalehoyuk_OldHittite_BA	0.000342	0.000229	1.49345	3413008
Figure S1	f4(YRI, Baikal N|BA; Anatolia HG|N, Anatolia Post Neolithic)	Russia_ShamankaII_EN	Anatolia_Musular_N	Anatolia_Kalehoyuk_OttomanI	0.006504	0.000317	20.5174	1829967
Figure S1	f4(YRI, Baikal N|BA; Anatolia HG|N, Anatolia Post Neolithic)	Russia_ShamankaII_EN	Anatolia_Musular_N	Anatolia_Kalehoyuk_OttomanII	0.00352	0.000314	11.2102	711880
Figure S1	f4(YRI, Baikal N|BA; Anatolia HG|N, Anatolia Post Neolithic)	Russia_ShamankaII_EN	Anatolia_Musular_N	Anatolia_Kalehoyuk_OttomanIII	0.002338	0.00028	8.35	1676007
Figure S1	f4(YRI, Baikal N|BA; Anatolia HG|N, Anatolia Post Neolithic)	Russia_ShamankaII_EN	Anatolia_Musular_N	Anatolia_Kumtepe_CA	6e-06	0.000334	0.0179641	304382
Figure S1	f4(YRI, Baikal N|BA; Anatolia HG|N, Anatolia Post Neolithic)	Russia_ShamankaII_EN	Anatolia_Musular_N	Anatolia_Ovaoren_BA	7.7e-05	0.000213	0.361502	3334321
Figure S1	f4(YRI, Baikal N|BA; Anatolia HG|N, Anatolia Post Neolithic)	Russia_ShamankaII_EN	Anatolia_Musular_N	Anatolia_Ulucak_BA	0.000159	0.00028	0.567857	873122
Figure S1	f4(YRI, Baikal N|BA; Anatolia HG|N, Anatolia Post Neolithic)	Russia_ShamankaII_EN	Anatolia_TepecikCiftlik_N	Anatolia_Barcin_CA	0.000516	0.000428	1.20561	204908
Figure S1	f4(YRI, Baikal N|BA; Anatolia HG|N, Anatolia Post Neolithic)	Russia_ShamankaII_EN	Anatolia_TepecikCiftlik_N	Anatolia_Bogazkoy_Ottoman	-2.8e-05	0.000239	-0.117155	1871374
Figure S1	f4(YRI, Baikal N|BA; Anatolia HG|N, Anatolia Post Neolithic)	Russia_ShamankaII_EN	Anatolia_TepecikCiftlik_N	Anatolia_Bogazkoy_Rome	8.6e-05	0.000195	0.441026	2474277
Figure S1	f4(YRI, Baikal N|BA; Anatolia HG|N, Anatolia Post Neolithic)	Russia_ShamankaII_EN	Anatolia_TepecikCiftlik_N	Anatolia_Buyukkaya_EC	0.000128	0.000358	0.357542	311362
Figure S1	f4(YRI, Baikal N|BA; Anatolia HG|N, Anatolia Post Neolithic)	Russia_ShamankaII_EN	Anatolia_TepecikCiftlik_N	Anatolia_CamlibelTarlasi_LC	0.000477	0.000191	2.49738	1202167
Figure S1	f4(YRI, Baikal N|BA; Anatolia HG|N, Anatolia Post Neolithic)	Russia_ShamankaII_EN	Anatolia_TepecikCiftlik_N	Anatolia_CineTepecik_BA	0.000527	0.000285	1.84912	376210
Figure S1	f4(YRI, Baikal N|BA; Anatolia HG|N, Anatolia Post Neolithic)	Russia_ShamankaII_EN	Anatolia_TepecikCiftlik_N	Anatolia_Gordion_IA	7.4e-05	0.000235	0.314894	2748003
Figure S1	f4(YRI, Baikal N|BA; Anatolia HG|N, Anatolia Post Neolithic)	Russia_ShamankaII_EN	Anatolia_TepecikCiftlik_N	Anatolia_Harmanoren_BA	-0.000221	0.000322	-0.686335	323058
Figure S1	f4(YRI, Baikal N|BA; Anatolia HG|N, Anatolia Post Neolithic)	Russia_ShamankaII_EN	Anatolia_TepecikCiftlik_N	Anatolia_Ikiztepe_LC	0.00039	0.00033	1.18182	249579
Figure S1	f4(YRI, Baikal N|BA; Anatolia HG|N, Anatolia Post Neolithic)	Russia_ShamankaII_EN	Anatolia_TepecikCiftlik_N	Anatolia_Ikiztepe_LC_lc	0.00095	0.001099	0.864422	21534
Figure S1	f4(YRI, Baikal N|BA; Anatolia HG|N, Anatolia Post Neolithic)	Russia_ShamankaII_EN	Anatolia_TepecikCiftlik_N	Anatolia_Kalehoyuk_Assyrian_BA	0.000536	0.000201	2.66667	1633765
Figure S1	f4(YRI, Baikal N|BA; Anatolia HG|N, Anatolia Post Neolithic)	Russia_ShamankaII_EN	Anatolia_TepecikCiftlik_N	Anatolia_Kalehoyuk_IA	0.001041	0.00034	3.06176	202885
Figure S1	f4(YRI, Baikal N|BA; Anatolia HG|N, Anatolia Post Neolithic)	Russia_ShamankaII_EN	Anatolia_TepecikCiftlik_N	Anatolia_Kalehoyuk_OldHittite_BA	0.000482	0.000204	2.36275	2332876
Figure S1	f4(YRI, Baikal N|BA; Anatolia HG|N, Anatolia Post Neolithic)	Russia_ShamankaII_EN	Anatolia_TepecikCiftlik_N	Anatolia_Kalehoyuk_OttomanI	0.006568	0.000288	22.8056	1245079
Figure S1	f4(YRI, Baikal N|BA; Anatolia HG|N, Anatolia Post Neolithic)	Russia_ShamankaII_EN	Anatolia_TepecikCiftlik_N	Anatolia_Kalehoyuk_OttomanII	0.003979	0.000317	12.5521	480728
Figure S1	f4(YRI, Baikal N|BA; Anatolia HG|N, Anatolia Post Neolithic)	Russia_ShamankaII_EN	Anatolia_TepecikCiftlik_N	Anatolia_Kalehoyuk_OttomanIII	0.00249	0.000271	9.18819	1148595
Figure S1	f4(YRI, Baikal N|BA; Anatolia HG|N, Anatolia Post Neolithic)	Russia_ShamankaII_EN	Anatolia_TepecikCiftlik_N	Anatolia_Kumtepe_CA	1e-06	0.000335	0.00298507	207909
Figure S1	f4(YRI, Baikal N|BA; Anatolia HG|N, Anatolia Post Neolithic)	Russia_ShamankaII_EN	Anatolia_TepecikCiftlik_N	Anatolia_Ovaoren_BA	0.000288	0.000181	1.59116	2284176
Figure S1	f4(YRI, Baikal N|BA; Anatolia HG|N, Anatolia Post Neolithic)	Russia_ShamankaII_EN	Anatolia_TepecikCiftlik_N	Anatolia_Ulucak_BA	0.000212	0.000258	0.821705	601218
Figure S1	f4(YRI, Baikal N|BA; Anatolia HG|N, Anatolia Post Neolithic)	Russia_Ust-Ida_EBA	Anatolia_Aktopraklik_N	Anatolia_Barcin_CA	0.000431	0.000591	0.729272	252735
Figure S1	f4(YRI, Baikal N|BA; Anatolia HG|N, Anatolia Post Neolithic)	Russia_Ust-Ida_EBA	Anatolia_Aktopraklik_N	Anatolia_Bogazkoy_Ottoman	-0.000916	0.000301	-3.04319	2279516
Figure S1	f4(YRI, Baikal N|BA; Anatolia HG|N, Anatolia Post Neolithic)	Russia_Ust-Ida_EBA	Anatolia_Aktopraklik_N	Anatolia_Bogazkoy_Rome	-0.00053	0.000272	-1.94853	3037510
Figure S1	f4(YRI, Baikal N|BA; Anatolia HG|N, Anatolia Post Neolithic)	Russia_Ust-Ida_EBA	Anatolia_Aktopraklik_N	Anatolia_Buyukkaya_EC	-0.001241	0.0005	-2.482	351466
Figure S1	f4(YRI, Baikal N|BA; Anatolia HG|N, Anatolia Post Neolithic)	Russia_Ust-Ida_EBA	Anatolia_Aktopraklik_N	Anatolia_CamlibelTarlasi_LC	-0.000763	0.000276	-2.76449	1305765
Figure S1	f4(YRI, Baikal N|BA; Anatolia HG|N, Anatolia Post Neolithic)	Russia_Ust-Ida_EBA	Anatolia_Aktopraklik_N	Anatolia_CineTepecik_BA	-0.0002	0.000386	-0.518135	461911
Figure S1	f4(YRI, Baikal N|BA; Anatolia HG|N, Anatolia Post Neolithic)	Russia_Ust-Ida_EBA	Anatolia_Aktopraklik_N	Anatolia_Gordion_IA	-0.000418	0.000312	-1.33974	3344755
Figure S1	f4(YRI, Baikal N|BA; Anatolia HG|N, Anatolia Post Neolithic)	Russia_Ust-Ida_EBA	Anatolia_Aktopraklik_N	Anatolia_Harmanoren_BA	-0.000715	0.000457	-1.56455	393152
Figure S1	f4(YRI, Baikal N|BA; Anatolia HG|N, Anatolia Post Neolithic)	Russia_Ust-Ida_EBA	Anatolia_Aktopraklik_N	Anatolia_Ikiztepe_LC	-0.000538	0.00048	-1.12083	293580
Figure S1	f4(YRI, Baikal N|BA; Anatolia HG|N, Anatolia Post Neolithic)	Russia_Ust-Ida_EBA	Anatolia_Aktopraklik_N	Anatolia_Ikiztepe_LC_lc	-0.000474	0.001474	-0.321574	25062
Figure S1	f4(YRI, Baikal N|BA; Anatolia HG|N, Anatolia Post Neolithic)	Russia_Ust-Ida_EBA	Anatolia_Aktopraklik_N	Anatolia_Kalehoyuk_Assyrian_BA	-0.000186	0.000282	-0.659574	2061326
Figure S1	f4(YRI, Baikal N|BA; Anatolia HG|N, Anatolia Post Neolithic)	Russia_Ust-Ida_EBA	Anatolia_Aktopraklik_N	Anatolia_Kalehoyuk_IA	0.000189	0.000459	0.411765	260158
Figure S1	f4(YRI, Baikal N|BA; Anatolia HG|N, Anatolia Post Neolithic)	Russia_Ust-Ida_EBA	Anatolia_Aktopraklik_N	Anatolia_Kalehoyuk_OldHittite_BA	-0.000314	0.000262	-1.19847	2938783
Figure S1	f4(YRI, Baikal N|BA; Anatolia HG|N, Anatolia Post Neolithic)	Russia_Ust-Ida_EBA	Anatolia_Aktopraklik_N	Anatolia_Kalehoyuk_OttomanI	0.005234	0.000373	14.0322	1584090
Figure S1	f4(YRI, Baikal N|BA; Anatolia HG|N, Anatolia Post Neolithic)	Russia_Ust-Ida_EBA	Anatolia_Aktopraklik_N	Anatolia_Kalehoyuk_OttomanII	0.003085	0.000405	7.61728	618042
Figure S1	f4(YRI, Baikal N|BA; Anatolia HG|N, Anatolia Post Neolithic)	Russia_Ust-Ida_EBA	Anatolia_Aktopraklik_N	Anatolia_Kalehoyuk_OttomanIII	0.001452	0.000328	4.42683	1444266
Figure S1	f4(YRI, Baikal N|BA; Anatolia HG|N, Anatolia Post Neolithic)	Russia_Ust-Ida_EBA	Anatolia_Aktopraklik_N	Anatolia_Kumtepe_CA	-0.00106	0.000456	-2.32456	260922
Figure S1	f4(YRI, Baikal N|BA; Anatolia HG|N, Anatolia Post Neolithic)	Russia_Ust-Ida_EBA	Anatolia_Aktopraklik_N	Anatolia_Ovaoren_BA	-0.00044	0.000255	-1.72549	2865485
Figure S1	f4(YRI, Baikal N|BA; Anatolia HG|N, Anatolia Post Neolithic)	Russia_Ust-Ida_EBA	Anatolia_Aktopraklik_N	Anatolia_Ulucak_BA	-0.000501	0.000347	-1.4438	740015
Figure S1	f4(YRI, Baikal N|BA; Anatolia HG|N, Anatolia Post Neolithic)	Russia_Ust-Ida_EBA	Anatolia_Barcin_N	Anatolia_Barcin_CA	0.001423	0.000436	3.26376	250306
Figure S1	f4(YRI, Baikal N|BA; Anatolia HG|N, Anatolia Post Neolithic)	Russia_Ust-Ida_EBA	Anatolia_Barcin_N	Anatolia_Bogazkoy_Ottoman	-0.000428	0.000254	-1.68504	1731132
Figure S1	f4(YRI, Baikal N|BA; Anatolia HG|N, Anatolia Post Neolithic)	Russia_Ust-Ida_EBA	Anatolia_Barcin_N	Anatolia_Bogazkoy_Rome	5.2e-05	0.000192	0.270833	2281732
Figure S1	f4(YRI, Baikal N|BA; Anatolia HG|N, Anatolia Post Neolithic)	Russia_Ust-Ida_EBA	Anatolia_Barcin_N	Anatolia_Buyukkaya_EC	-8.3e-05	0.000364	-0.228022	344955
Figure S1	f4(YRI, Baikal N|BA; Anatolia HG|N, Anatolia Post Neolithic)	Russia_Ust-Ida_EBA	Anatolia_Barcin_N	Anatolia_CamlibelTarlasi_LC	0.000214	0.000167	1.28144	1185414
Figure S1	f4(YRI, Baikal N|BA; Anatolia HG|N, Anatolia Post Neolithic)	Russia_Ust-Ida_EBA	Anatolia_Barcin_N	Anatolia_CineTepecik_BA	0.000378	0.000343	1.10204	357146
Figure S1	f4(YRI, Baikal N|BA; Anatolia HG|N, Anatolia Post Neolithic)	Russia_Ust-Ida_EBA	Anatolia_Barcin_N	Anatolia_Gordion_IA	4.7e-05	0.000241	0.195021	2488965
Figure S1	f4(YRI, Baikal N|BA; Anatolia HG|N, Anatolia Post Neolithic)	Russia_Ust-Ida_EBA	Anatolia_Barcin_N	Anatolia_Harmanoren_BA	-4e-05	0.000302	-0.13245	384130
Figure S1	f4(YRI, Baikal N|BA; Anatolia HG|N, Anatolia Post Neolithic)	Russia_Ust-Ida_EBA	Anatolia_Barcin_N	Anatolia_Ikiztepe_LC	0.000497	0.000306	1.62418	291879
Figure S1	f4(YRI, Baikal N|BA; Anatolia HG|N, Anatolia Post Neolithic)	Russia_Ust-Ida_EBA	Anatolia_Barcin_N	Anatolia_Ikiztepe_LC_lc	0.00094	0.001074	0.875233	24958
Figure S1	f4(YRI, Baikal N|BA; Anatolia HG|N, Anatolia Post Neolithic)	Russia_Ust-Ida_EBA	Anatolia_Barcin_N	Anatolia_Kalehoyuk_Assyrian_BA	0.000453	0.0002	2.265	1538295
Figure S1	f4(YRI, Baikal N|BA; Anatolia HG|N, Anatolia Post Neolithic)	Russia_Ust-Ida_EBA	Anatolia_Barcin_N	Anatolia_Kalehoyuk_IA	0.001546	0.000447	3.45861	190686
Figure S1	f4(YRI, Baikal N|BA; Anatolia HG|N, Anatolia Post Neolithic)	Russia_Ust-Ida_EBA	Anatolia_Barcin_N	Anatolia_Kalehoyuk_OldHittite_BA	0.000263	0.00019	1.38421	2176707
Figure S1	f4(YRI, Baikal N|BA; Anatolia HG|N, Anatolia Post Neolithic)	Russia_Ust-Ida_EBA	Anatolia_Barcin_N	Anatolia_Kalehoyuk_OttomanI	0.005918	0.000314	18.8471	1166970
Figure S1	f4(YRI, Baikal N|BA; Anatolia HG|N, Anatolia Post Neolithic)	Russia_Ust-Ida_EBA	Anatolia_Barcin_N	Anatolia_Kalehoyuk_OttomanII	0.003672	0.000368	9.97826	454980
Figure S1	f4(YRI, Baikal N|BA; Anatolia HG|N, Anatolia Post Neolithic)	Russia_Ust-Ida_EBA	Anatolia_Barcin_N	Anatolia_Kalehoyuk_OttomanIII	0.00212	0.000279	7.59857	1079360
Figure S1	f4(YRI, Baikal N|BA; Anatolia HG|N, Anatolia Post Neolithic)	Russia_Ust-Ida_EBA	Anatolia_Barcin_N	Anatolia_Kumtepe_CA	-0.000171	0.000418	-0.409091	196539
Figure S1	f4(YRI, Baikal N|BA; Anatolia HG|N, Anatolia Post Neolithic)	Russia_Ust-Ida_EBA	Anatolia_Barcin_N	Anatolia_Ovaoren_BA	-1.7e-05	0.000166	-0.10241	2136569
Figure S1	f4(YRI, Baikal N|BA; Anatolia HG|N, Anatolia Post Neolithic)	Russia_Ust-Ida_EBA	Anatolia_Barcin_N	Anatolia_Ulucak_BA	-1.5e-05	0.000276	-0.0543478	570479
Figure S1	f4(YRI, Baikal N|BA; Anatolia HG|N, Anatolia Post Neolithic)	Russia_Ust-Ida_EBA	Anatolia_Barcin_N_SG	Anatolia_Barcin_CA	0.001534	0.000483	3.17598	253553
Figure S1	f4(YRI, Baikal N|BA; Anatolia HG|N, Anatolia Post Neolithic)	Russia_Ust-Ida_EBA	Anatolia_Barcin_N_SG	Anatolia_Bogazkoy_Ottoman	-0.000357	0.000259	-1.37838	2300063
Figure S1	f4(YRI, Baikal N|BA; Anatolia HG|N, Anatolia Post Neolithic)	Russia_Ust-Ida_EBA	Anatolia_Barcin_N_SG	Anatolia_Bogazkoy_Rome	7.6e-05	0.000216	0.351852	3063059
Figure S1	f4(YRI, Baikal N|BA; Anatolia HG|N, Anatolia Post Neolithic)	Russia_Ust-Ida_EBA	Anatolia_Barcin_N_SG	Anatolia_Buyukkaya_EC	-7.3e-05	0.000407	-0.179361	354288
Figure S1	f4(YRI, Baikal N|BA; Anatolia HG|N, Anatolia Post Neolithic)	Russia_Ust-Ida_EBA	Anatolia_Barcin_N_SG	Anatolia_CamlibelTarlasi_LC	0.000171	0.000197	0.86802	1323141
Figure S1	f4(YRI, Baikal N|BA; Anatolia HG|N, Anatolia Post Neolithic)	Russia_Ust-Ida_EBA	Anatolia_Barcin_N_SG	Anatolia_CineTepecik_BA	0.000383	0.000327	1.17125	463801
Figure S1	f4(YRI, Baikal N|BA; Anatolia HG|N, Anatolia Post Neolithic)	Russia_Ust-Ida_EBA	Anatolia_Barcin_N_SG	Anatolia_Gordion_IA	0.000166	0.000267	0.621723	3380267
Figure S1	f4(YRI, Baikal N|BA; Anatolia HG|N, Anatolia Post Neolithic)	Russia_Ust-Ida_EBA	Anatolia_Barcin_N_SG	Anatolia_Harmanoren_BA	0.000134	0.000348	0.385057	395250
Figure S1	f4(YRI, Baikal N|BA; Anatolia HG|N, Anatolia Post Neolithic)	Russia_Ust-Ida_EBA	Anatolia_Barcin_N_SG	Anatolia_Ikiztepe_LC	0.000494	0.00036	1.37222	295288
Figure S1	f4(YRI, Baikal N|BA; Anatolia HG|N, Anatolia Post Neolithic)	Russia_Ust-Ida_EBA	Anatolia_Barcin_N_SG	Anatolia_Ikiztepe_LC_lc	0.000846	0.001231	0.687246	25201
Figure S1	f4(YRI, Baikal N|BA; Anatolia HG|N, Anatolia Post Neolithic)	Russia_Ust-Ida_EBA	Anatolia_Barcin_N_SG	Anatolia_Kalehoyuk_Assyrian_BA	0.000503	0.000215	2.33953	2073357
Figure S1	f4(YRI, Baikal N|BA; Anatolia HG|N, Anatolia Post Neolithic)	Russia_Ust-Ida_EBA	Anatolia_Barcin_N_SG	Anatolia_Kalehoyuk_IA	0.001271	0.000377	3.37135	261446
Figure S1	f4(YRI, Baikal N|BA; Anatolia HG|N, Anatolia Post Neolithic)	Russia_Ust-Ida_EBA	Anatolia_Barcin_N_SG	Anatolia_Kalehoyuk_OldHittite_BA	0.000325	0.000208	1.5625	2958637
Figure S1	f4(YRI, Baikal N|BA; Anatolia HG|N, Anatolia Post Neolithic)	Russia_Ust-Ida_EBA	Anatolia_Barcin_N_SG	Anatolia_Kalehoyuk_OttomanI	0.005933	0.000324	18.3117	1593959
Figure S1	f4(YRI, Baikal N|BA; Anatolia HG|N, Anatolia Post Neolithic)	Russia_Ust-Ida_EBA	Anatolia_Barcin_N_SG	Anatolia_Kalehoyuk_OttomanII	0.003697	0.000351	10.5328	621852
Figure S1	f4(YRI, Baikal N|BA; Anatolia HG|N, Anatolia Post Neolithic)	Russia_Ust-Ida_EBA	Anatolia_Barcin_N_SG	Anatolia_Kalehoyuk_OttomanIII	0.002196	0.000285	7.70526	1453765
Figure S1	f4(YRI, Baikal N|BA; Anatolia HG|N, Anatolia Post Neolithic)	Russia_Ust-Ida_EBA	Anatolia_Barcin_N_SG	Anatolia_Kumtepe_CA	-0.000341	0.000373	-0.914209	262202
Figure S1	f4(YRI, Baikal N|BA; Anatolia HG|N, Anatolia Post Neolithic)	Russia_Ust-Ida_EBA	Anatolia_Barcin_N_SG	Anatolia_Ovaoren_BA	0.000156	0.000179	0.871508	2884870
Figure S1	f4(YRI, Baikal N|BA; Anatolia HG|N, Anatolia Post Neolithic)	Russia_Ust-Ida_EBA	Anatolia_Barcin_N_SG	Anatolia_Ulucak_BA	-8.4e-05	0.000282	-0.297872	743335
Figure S1	f4(YRI, Baikal N|BA; Anatolia HG|N, Anatolia Post Neolithic)	Russia_Ust-Ida_EBA	Anatolia_Catalhoyuk_N	Anatolia_Barcin_CA	0.001424	0.000608	2.34211	150101
Figure S1	f4(YRI, Baikal N|BA; Anatolia HG|N, Anatolia Post Neolithic)	Russia_Ust-Ida_EBA	Anatolia_Catalhoyuk_N	Anatolia_Bogazkoy_Ottoman	2.6e-05	0.000261	0.0996169	1350083
Figure S1	f4(YRI, Baikal N|BA; Anatolia HG|N, Anatolia Post Neolithic)	Russia_Ust-Ida_EBA	Anatolia_Catalhoyuk_N	Anatolia_Bogazkoy_Rome	0.000437	0.000203	2.15271	1796402
Figure S1	f4(YRI, Baikal N|BA; Anatolia HG|N, Anatolia Post Neolithic)	Russia_Ust-Ida_EBA	Anatolia_Catalhoyuk_N	Anatolia_Buyukkaya_EC	0.000324	0.000484	0.669421	212354
Figure S1	f4(YRI, Baikal N|BA; Anatolia HG|N, Anatolia Post Neolithic)	Russia_Ust-Ida_EBA	Anatolia_Catalhoyuk_N	Anatolia_CamlibelTarlasi_LC	0.000513	0.000217	2.36406	794457
Figure S1	f4(YRI, Baikal N|BA; Anatolia HG|N, Anatolia Post Neolithic)	Russia_Ust-Ida_EBA	Anatolia_Catalhoyuk_N	Anatolia_CineTepecik_BA	0.000672	0.000377	1.78249	288231
Figure S1	f4(YRI, Baikal N|BA; Anatolia HG|N, Anatolia Post Neolithic)	Russia_Ust-Ida_EBA	Anatolia_Catalhoyuk_N	Anatolia_Gordion_IA	0.000508	0.00025	2.032	1962061
Figure S1	f4(YRI, Baikal N|BA; Anatolia HG|N, Anatolia Post Neolithic)	Russia_Ust-Ida_EBA	Anatolia_Catalhoyuk_N	Anatolia_Harmanoren_BA	0.000262	0.000423	0.619385	230912
Figure S1	f4(YRI, Baikal N|BA; Anatolia HG|N, Anatolia Post Neolithic)	Russia_Ust-Ida_EBA	Anatolia_Catalhoyuk_N	Anatolia_Ikiztepe_LC	0.000886	0.000495	1.7899	176636
Figure S1	f4(YRI, Baikal N|BA; Anatolia HG|N, Anatolia Post Neolithic)	Russia_Ust-Ida_EBA	Anatolia_Catalhoyuk_N	Anatolia_Ikiztepe_LC_lc	0.001999	0.001689	1.18354	15042
Figure S1	f4(YRI, Baikal N|BA; Anatolia HG|N, Anatolia Post Neolithic)	Russia_Ust-Ida_EBA	Anatolia_Catalhoyuk_N	Anatolia_Kalehoyuk_Assyrian_BA	0.000834	0.000215	3.87907	1228144
Figure S1	f4(YRI, Baikal N|BA; Anatolia HG|N, Anatolia Post Neolithic)	Russia_Ust-Ida_EBA	Anatolia_Catalhoyuk_N	Anatolia_Kalehoyuk_IA	0.001454	0.000491	2.9613	154800
Figure S1	f4(YRI, Baikal N|BA; Anatolia HG|N, Anatolia Post Neolithic)	Russia_Ust-Ida_EBA	Anatolia_Catalhoyuk_N	Anatolia_Kalehoyuk_OldHittite_BA	0.000594	0.000203	2.92611	1733316
Figure S1	f4(YRI, Baikal N|BA; Anatolia HG|N, Anatolia Post Neolithic)	Russia_Ust-Ida_EBA	Anatolia_Catalhoyuk_N	Anatolia_Kalehoyuk_OttomanI	0.006303	0.000336	18.7589	940610
Figure S1	f4(YRI, Baikal N|BA; Anatolia HG|N, Anatolia Post Neolithic)	Russia_Ust-Ida_EBA	Anatolia_Catalhoyuk_N	Anatolia_Kalehoyuk_OttomanII	0.003747	0.00039	9.60769	365680
Figure S1	f4(YRI, Baikal N|BA; Anatolia HG|N, Anatolia Post Neolithic)	Russia_Ust-Ida_EBA	Anatolia_Catalhoyuk_N	Anatolia_Kalehoyuk_OttomanIII	0.002565	0.000306	8.38235	857488
Figure S1	f4(YRI, Baikal N|BA; Anatolia HG|N, Anatolia Post Neolithic)	Russia_Ust-Ida_EBA	Anatolia_Catalhoyuk_N	Anatolia_Kumtepe_CA	0.000373	0.000466	0.800429	159280
Figure S1	f4(YRI, Baikal N|BA; Anatolia HG|N, Anatolia Post Neolithic)	Russia_Ust-Ida_EBA	Anatolia_Catalhoyuk_N	Anatolia_Ovaoren_BA	0.000482	0.000174	2.77011	1689325
Figure S1	f4(YRI, Baikal N|BA; Anatolia HG|N, Anatolia Post Neolithic)	Russia_Ust-Ida_EBA	Anatolia_Catalhoyuk_N	Anatolia_Ulucak_BA	0.000132	0.000308	0.428571	455796
Figure S1	f4(YRI, Baikal N|BA; Anatolia HG|N, Anatolia Post Neolithic)	Russia_Ust-Ida_EBA	Anatolia_EN	Anatolia_Barcin_CA	0.001325	0.000467	2.83726	253479
Figure S1	f4(YRI, Baikal N|BA; Anatolia HG|N, Anatolia Post Neolithic)	Russia_Ust-Ida_EBA	Anatolia_EN	Anatolia_Bogazkoy_Ottoman	-0.000197	0.000268	-0.735075	2292774
Figure S1	f4(YRI, Baikal N|BA; Anatolia HG|N, Anatolia Post Neolithic)	Russia_Ust-Ida_EBA	Anatolia_EN	Anatolia_Bogazkoy_Rome	0.000217	0.00022	0.986364	3052358
Figure S1	f4(YRI, Baikal N|BA; Anatolia HG|N, Anatolia Post Neolithic)	Russia_Ust-Ida_EBA	Anatolia_EN	Anatolia_Buyukkaya_EC	-0.00015	0.00039	-0.384615	354337
Figure S1	f4(YRI, Baikal N|BA; Anatolia HG|N, Anatolia Post Neolithic)	Russia_Ust-Ida_EBA	Anatolia_EN	Anatolia_CamlibelTarlasi_LC	0.000179	0.000196	0.913265	1323134
Figure S1	f4(YRI, Baikal N|BA; Anatolia HG|N, Anatolia Post Neolithic)	Russia_Ust-Ida_EBA	Anatolia_EN	Anatolia_CineTepecik_BA	0.000376	0.000328	1.14634	462583
Figure S1	f4(YRI, Baikal N|BA; Anatolia HG|N, Anatolia Post Neolithic)	Russia_Ust-Ida_EBA	Anatolia_EN	Anatolia_Gordion_IA	0.000327	0.000268	1.22015	3368224
Figure S1	f4(YRI, Baikal N|BA; Anatolia HG|N, Anatolia Post Neolithic)	Russia_Ust-Ida_EBA	Anatolia_EN	Anatolia_Harmanoren_BA	-9e-06	0.000326	-0.0276074	395151
Figure S1	f4(YRI, Baikal N|BA; Anatolia HG|N, Anatolia Post Neolithic)	Russia_Ust-Ida_EBA	Anatolia_EN	Anatolia_Ikiztepe_LC	0.000336	0.000349	0.962751	295315
Figure S1	f4(YRI, Baikal N|BA; Anatolia HG|N, Anatolia Post Neolithic)	Russia_Ust-Ida_EBA	Anatolia_EN	Anatolia_Ikiztepe_LC_lc	0.001521	0.001201	1.26644	25202
Figure S1	f4(YRI, Baikal N|BA; Anatolia HG|N, Anatolia Post Neolithic)	Russia_Ust-Ida_EBA	Anatolia_EN	Anatolia_Kalehoyuk_Assyrian_BA	0.000595	0.000221	2.69231	2064860
Figure S1	f4(YRI, Baikal N|BA; Anatolia HG|N, Anatolia Post Neolithic)	Russia_Ust-Ida_EBA	Anatolia_EN	Anatolia_Kalehoyuk_IA	0.001675	0.000376	4.45479	260356
Figure S1	f4(YRI, Baikal N|BA; Anatolia HG|N, Anatolia Post Neolithic)	Russia_Ust-Ida_EBA	Anatolia_EN	Anatolia_Kalehoyuk_OldHittite_BA	0.000462	0.000216	2.13889	2945454
Figure S1	f4(YRI, Baikal N|BA; Anatolia HG|N, Anatolia Post Neolithic)	Russia_Ust-Ida_EBA	Anatolia_EN	Anatolia_Kalehoyuk_OttomanI	0.006073	0.000322	18.8602	1586708
Figure S1	f4(YRI, Baikal N|BA; Anatolia HG|N, Anatolia Post Neolithic)	Russia_Ust-Ida_EBA	Anatolia_EN	Anatolia_Kalehoyuk_OttomanII	0.003747	0.000368	10.1821	619054
Figure S1	f4(YRI, Baikal N|BA; Anatolia HG|N, Anatolia Post Neolithic)	Russia_Ust-Ida_EBA	Anatolia_EN	Anatolia_Kalehoyuk_OttomanIII	0.002412	0.000286	8.43357	1447832
Figure S1	f4(YRI, Baikal N|BA; Anatolia HG|N, Anatolia Post Neolithic)	Russia_Ust-Ida_EBA	Anatolia_EN	Anatolia_Kumtepe_CA	-0.000372	0.00038	-0.978947	261352
Figure S1	f4(YRI, Baikal N|BA; Anatolia HG|N, Anatolia Post Neolithic)	Russia_Ust-Ida_EBA	Anatolia_EN	Anatolia_Ovaoren_BA	0.0003	0.000179	1.67598	2872413
Figure S1	f4(YRI, Baikal N|BA; Anatolia HG|N, Anatolia Post Neolithic)	Russia_Ust-Ida_EBA	Anatolia_EN	Anatolia_Ulucak_BA	0.0002	0.000265	0.754717	741262
Figure S1	f4(YRI, Baikal N|BA; Anatolia HG|N, Anatolia Post Neolithic)	Russia_Ust-Ida_EBA	Anatolia_HG	Anatolia_Barcin_CA	0.001132	0.000688	1.64535	195319
Figure S1	f4(YRI, Baikal N|BA; Anatolia HG|N, Anatolia Post Neolithic)	Russia_Ust-Ida_EBA	Anatolia_HG	Anatolia_Bogazkoy_Ottoman	0.00035	0.000485	0.721649	437329
Figure S1	f4(YRI, Baikal N|BA; Anatolia HG|N, Anatolia Post Neolithic)	Russia_Ust-Ida_EBA	Anatolia_HG	Anatolia_Bogazkoy_Rome	0.000182	0.000416	0.4375	569450
Figure S1	f4(YRI, Baikal N|BA; Anatolia HG|N, Anatolia Post Neolithic)	Russia_Ust-Ida_EBA	Anatolia_HG	Anatolia_Buyukkaya_EC	-0.000654	0.000584	-1.11986	238058
Figure S1	f4(YRI, Baikal N|BA; Anatolia HG|N, Anatolia Post Neolithic)	Russia_Ust-Ida_EBA	Anatolia_HG	Anatolia_CamlibelTarlasi_LC	0.00015	0.000387	0.387597	531254
Figure S1	f4(YRI, Baikal N|BA; Anatolia HG|N, Anatolia Post Neolithic)	Russia_Ust-Ida_EBA	Anatolia_HG	Anatolia_CineTepecik_BA	-0.00059	0.00074	-0.797297	88572
Figure S1	f4(YRI, Baikal N|BA; Anatolia HG|N, Anatolia Post Neolithic)	Russia_Ust-Ida_EBA	Anatolia_HG	Anatolia_Gordion_IA	0.000366	0.000459	0.797386	617584
Figure S1	f4(YRI, Baikal N|BA; Anatolia HG|N, Anatolia Post Neolithic)	Russia_Ust-Ida_EBA	Anatolia_HG	Anatolia_Harmanoren_BA	-0.000192	0.00055	-0.349091	280205
Figure S1	f4(YRI, Baikal N|BA; Anatolia HG|N, Anatolia Post Neolithic)	Russia_Ust-Ida_EBA	Anatolia_HG	Anatolia_Ikiztepe_LC	-0.000129	0.000574	-0.224739	218253
Figure S1	f4(YRI, Baikal N|BA; Anatolia HG|N, Anatolia Post Neolithic)	Russia_Ust-Ida_EBA	Anatolia_HG	Anatolia_Ikiztepe_LC_lc	0.003576	0.001691	2.11473	19609
Figure S1	f4(YRI, Baikal N|BA; Anatolia HG|N, Anatolia Post Neolithic)	Russia_Ust-Ida_EBA	Anatolia_HG	Anatolia_Kalehoyuk_Assyrian_BA	0.000838	0.000449	1.86637	377097
Figure S1	f4(YRI, Baikal N|BA; Anatolia HG|N, Anatolia Post Neolithic)	Russia_Ust-Ida_EBA	Anatolia_HG	Anatolia_Kalehoyuk_IA	0.002069	0.001045	1.9799	45436
Figure S1	f4(YRI, Baikal N|BA; Anatolia HG|N, Anatolia Post Neolithic)	Russia_Ust-Ida_EBA	Anatolia_HG	Anatolia_Kalehoyuk_OldHittite_BA	0.000566	0.00044	1.28636	534507
Figure S1	f4(YRI, Baikal N|BA; Anatolia HG|N, Anatolia Post Neolithic)	Russia_Ust-Ida_EBA	Anatolia_HG	Anatolia_Kalehoyuk_OttomanI	0.008782	0.000586	14.9863	281243
Figure S1	f4(YRI, Baikal N|BA; Anatolia HG|N, Anatolia Post Neolithic)	Russia_Ust-Ida_EBA	Anatolia_HG	Anatolia_Kalehoyuk_OttomanII	0.005462	0.000758	7.2058	109001
Figure S1	f4(YRI, Baikal N|BA; Anatolia HG|N, Anatolia Post Neolithic)	Russia_Ust-Ida_EBA	Anatolia_HG	Anatolia_Kalehoyuk_OttomanIII	0.002329	0.000539	4.32096	265587
Figure S1	f4(YRI, Baikal N|BA; Anatolia HG|N, Anatolia Post Neolithic)	Russia_Ust-Ida_EBA	Anatolia_HG	Anatolia_Kumtepe_CA	0.000704	0.001035	0.680193	47717
Figure S1	f4(YRI, Baikal N|BA; Anatolia HG|N, Anatolia Post Neolithic)	Russia_Ust-Ida_EBA	Anatolia_HG	Anatolia_Ovaoren_BA	0.000106	0.000398	0.266332	528781
Figure S1	f4(YRI, Baikal N|BA; Anatolia HG|N, Anatolia Post Neolithic)	Russia_Ust-Ida_EBA	Anatolia_HG	Anatolia_Ulucak_BA	0.000138	0.000647	0.213292	143979
Figure S1	f4(YRI, Baikal N|BA; Anatolia HG|N, Anatolia Post Neolithic)	Russia_Ust-Ida_EBA	Anatolia_Mentese_N	Anatolia_Barcin_CA	0.001361	0.000731	1.86183	132792
Figure S1	f4(YRI, Baikal N|BA; Anatolia HG|N, Anatolia Post Neolithic)	Russia_Ust-Ida_EBA	Anatolia_Mentese_N	Anatolia_Bogazkoy_Ottoman	-0.000287	0.000501	-0.572854	263252
Figure S1	f4(YRI, Baikal N|BA; Anatolia HG|N, Anatolia Post Neolithic)	Russia_Ust-Ida_EBA	Anatolia_Mentese_N	Anatolia_Bogazkoy_Rome	-5.2e-05	0.000414	-0.125604	344551
Figure S1	f4(YRI, Baikal N|BA; Anatolia HG|N, Anatolia Post Neolithic)	Russia_Ust-Ida_EBA	Anatolia_Mentese_N	Anatolia_Buyukkaya_EC	-0.000248	0.000626	-0.396166	151577
Figure S1	f4(YRI, Baikal N|BA; Anatolia HG|N, Anatolia Post Neolithic)	Russia_Ust-Ida_EBA	Anatolia_Mentese_N	Anatolia_CamlibelTarlasi_LC	-2.9e-05	0.000356	-0.0814607	307890
Figure S1	f4(YRI, Baikal N|BA; Anatolia HG|N, Anatolia Post Neolithic)	Russia_Ust-Ida_EBA	Anatolia_Mentese_N	Anatolia_CineTepecik_BA	0.000639	0.000895	0.713966	55574
Figure S1	f4(YRI, Baikal N|BA; Anatolia HG|N, Anatolia Post Neolithic)	Russia_Ust-Ida_EBA	Anatolia_Mentese_N	Anatolia_Gordion_IA	0.000306	0.000469	0.652452	371791
Figure S1	f4(YRI, Baikal N|BA; Anatolia HG|N, Anatolia Post Neolithic)	Russia_Ust-Ida_EBA	Anatolia_Mentese_N	Anatolia_Harmanoren_BA	0.000261	0.000538	0.48513	185550
Figure S1	f4(YRI, Baikal N|BA; Anatolia HG|N, Anatolia Post Neolithic)	Russia_Ust-Ida_EBA	Anatolia_Mentese_N	Anatolia_Ikiztepe_LC	0.000183	0.000568	0.322183	143582
Figure S1	f4(YRI, Baikal N|BA; Anatolia HG|N, Anatolia Post Neolithic)	Russia_Ust-Ida_EBA	Anatolia_Mentese_N	Anatolia_Ikiztepe_LC_lc	0.00313	0.002042	1.53281	13065
Figure S1	f4(YRI, Baikal N|BA; Anatolia HG|N, Anatolia Post Neolithic)	Russia_Ust-Ida_EBA	Anatolia_Mentese_N	Anatolia_Kalehoyuk_Assyrian_BA	0.000937	0.000491	1.90835	231943
Figure S1	f4(YRI, Baikal N|BA; Anatolia HG|N, Anatolia Post Neolithic)	Russia_Ust-Ida_EBA	Anatolia_Mentese_N	Anatolia_Kalehoyuk_IA	0.000293	0.001217	0.240756	28469
Figure S1	f4(YRI, Baikal N|BA; Anatolia HG|N, Anatolia Post Neolithic)	Russia_Ust-Ida_EBA	Anatolia_Mentese_N	Anatolia_Kalehoyuk_OldHittite_BA	0.000412	0.000424	0.971698	326477
Figure S1	f4(YRI, Baikal N|BA; Anatolia HG|N, Anatolia Post Neolithic)	Russia_Ust-Ida_EBA	Anatolia_Mentese_N	Anatolia_Kalehoyuk_OttomanI	0.008714	0.000651	13.3856	173728
Figure S1	f4(YRI, Baikal N|BA; Anatolia HG|N, Anatolia Post Neolithic)	Russia_Ust-Ida_EBA	Anatolia_Mentese_N	Anatolia_Kalehoyuk_OttomanII	0.004494	0.000882	5.09524	67513
Figure S1	f4(YRI, Baikal N|BA; Anatolia HG|N, Anatolia Post Neolithic)	Russia_Ust-Ida_EBA	Anatolia_Mentese_N	Anatolia_Kalehoyuk_OttomanIII	0.002247	0.000598	3.75753	161974
Figure S1	f4(YRI, Baikal N|BA; Anatolia HG|N, Anatolia Post Neolithic)	Russia_Ust-Ida_EBA	Anatolia_Mentese_N	Anatolia_Kumtepe_CA	0.000521	0.001206	0.432007	29836
Figure S1	f4(YRI, Baikal N|BA; Anatolia HG|N, Anatolia Post Neolithic)	Russia_Ust-Ida_EBA	Anatolia_Mentese_N	Anatolia_Ovaoren_BA	-0.000137	0.000391	-0.350384	322024
Figure S1	f4(YRI, Baikal N|BA; Anatolia HG|N, Anatolia Post Neolithic)	Russia_Ust-Ida_EBA	Anatolia_Mentese_N	Anatolia_Ulucak_BA	-0.000172	0.000715	-0.240559	88706
Figure S1	f4(YRI, Baikal N|BA; Anatolia HG|N, Anatolia Post Neolithic)	Russia_Ust-Ida_EBA	Anatolia_Musular_N	Anatolia_Barcin_CA	0.002057	0.000618	3.32848	225817
Figure S1	f4(YRI, Baikal N|BA; Anatolia HG|N, Anatolia Post Neolithic)	Russia_Ust-Ida_EBA	Anatolia_Musular_N	Anatolia_Bogazkoy_Ottoman	-2.4e-05	0.000299	-0.0802676	1971504
Figure S1	f4(YRI, Baikal N|BA; Anatolia HG|N, Anatolia Post Neolithic)	Russia_Ust-Ida_EBA	Anatolia_Musular_N	Anatolia_Bogazkoy_Rome	0.000398	0.000259	1.53668	2620144
Figure S1	f4(YRI, Baikal N|BA; Anatolia HG|N, Anatolia Post Neolithic)	Russia_Ust-Ida_EBA	Anatolia_Musular_N	Anatolia_Buyukkaya_EC	-0.00014	0.0005	-0.28	312016
Figure S1	f4(YRI, Baikal N|BA; Anatolia HG|N, Anatolia Post Neolithic)	Russia_Ust-Ida_EBA	Anatolia_Musular_N	Anatolia_CamlibelTarlasi_LC	0.000466	0.000279	1.67025	1144949
Figure S1	f4(YRI, Baikal N|BA; Anatolia HG|N, Anatolia Post Neolithic)	Russia_Ust-Ida_EBA	Anatolia_Musular_N	Anatolia_CineTepecik_BA	0.000469	0.000394	1.19036	406784
Figure S1	f4(YRI, Baikal N|BA; Anatolia HG|N, Anatolia Post Neolithic)	Russia_Ust-Ida_EBA	Anatolia_Musular_N	Anatolia_Gordion_IA	0.000476	0.000309	1.54045	2870201
Figure S1	f4(YRI, Baikal N|BA; Anatolia HG|N, Anatolia Post Neolithic)	Russia_Ust-Ida_EBA	Anatolia_Musular_N	Anatolia_Harmanoren_BA	0.000201	0.000467	0.430407	349753
Figure S1	f4(YRI, Baikal N|BA; Anatolia HG|N, Anatolia Post Neolithic)	Russia_Ust-Ida_EBA	Anatolia_Musular_N	Anatolia_Ikiztepe_LC	0.000836	0.000487	1.71663	261017
Figure S1	f4(YRI, Baikal N|BA; Anatolia HG|N, Anatolia Post Neolithic)	Russia_Ust-Ida_EBA	Anatolia_Musular_N	Anatolia_Ikiztepe_LC_lc	0.002907	0.001473	1.97352	22494
Figure S1	f4(YRI, Baikal N|BA; Anatolia HG|N, Anatolia Post Neolithic)	Russia_Ust-Ida_EBA	Anatolia_Musular_N	Anatolia_Kalehoyuk_Assyrian_BA	0.000839	0.000275	3.05091	1782485
Figure S1	f4(YRI, Baikal N|BA; Anatolia HG|N, Anatolia Post Neolithic)	Russia_Ust-Ida_EBA	Anatolia_Musular_N	Anatolia_Kalehoyuk_IA	0.0016	0.000469	3.41151	224589
Figure S1	f4(YRI, Baikal N|BA; Anatolia HG|N, Anatolia Post Neolithic)	Russia_Ust-Ida_EBA	Anatolia_Musular_N	Anatolia_Kalehoyuk_OldHittite_BA	0.000547	0.000264	2.07197	2528665
Figure S1	f4(YRI, Baikal N|BA; Anatolia HG|N, Anatolia Post Neolithic)	Russia_Ust-Ida_EBA	Anatolia_Musular_N	Anatolia_Kalehoyuk_OttomanI	0.006125	0.000373	16.4209	1364319
Figure S1	f4(YRI, Baikal N|BA; Anatolia HG|N, Anatolia Post Neolithic)	Russia_Ust-Ida_EBA	Anatolia_Musular_N	Anatolia_Kalehoyuk_OttomanII	0.00358	0.000402	8.90547	532110
Figure S1	f4(YRI, Baikal N|BA; Anatolia HG|N, Anatolia Post Neolithic)	Russia_Ust-Ida_EBA	Anatolia_Musular_N	Anatolia_Kalehoyuk_OttomanIII	0.00256	0.000333	7.68769	1248047
Figure S1	f4(YRI, Baikal N|BA; Anatolia HG|N, Anatolia Post Neolithic)	Russia_Ust-Ida_EBA	Anatolia_Musular_N	Anatolia_Kumtepe_CA	0.000141	0.000458	0.30786	227266
Figure S1	f4(YRI, Baikal N|BA; Anatolia HG|N, Anatolia Post Neolithic)	Russia_Ust-Ida_EBA	Anatolia_Musular_N	Anatolia_Ovaoren_BA	0.00034	0.000251	1.35458	2470678
Figure S1	f4(YRI, Baikal N|BA; Anatolia HG|N, Anatolia Post Neolithic)	Russia_Ust-Ida_EBA	Anatolia_Musular_N	Anatolia_Ulucak_BA	0.000257	0.000342	0.751462	650447
Figure S1	f4(YRI, Baikal N|BA; Anatolia HG|N, Anatolia Post Neolithic)	Russia_Ust-Ida_EBA	Anatolia_TepecikCiftlik_N	Anatolia_Barcin_CA	0.001572	0.000652	2.41104	151241
Figure S1	f4(YRI, Baikal N|BA; Anatolia HG|N, Anatolia Post Neolithic)	Russia_Ust-Ida_EBA	Anatolia_TepecikCiftlik_N	Anatolia_Bogazkoy_Ottoman	-8e-05	0.000289	-0.276817	1358706
Figure S1	f4(YRI, Baikal N|BA; Anatolia HG|N, Anatolia Post Neolithic)	Russia_Ust-Ida_EBA	Anatolia_TepecikCiftlik_N	Anatolia_Bogazkoy_Rome	0.000344	0.000239	1.43933	1796147
Figure S1	f4(YRI, Baikal N|BA; Anatolia HG|N, Anatolia Post Neolithic)	Russia_Ust-Ida_EBA	Anatolia_TepecikCiftlik_N	Anatolia_Buyukkaya_EC	-6.3e-05	0.000497	-0.126761	227026
Figure S1	f4(YRI, Baikal N|BA; Anatolia HG|N, Anatolia Post Neolithic)	Russia_Ust-Ida_EBA	Anatolia_TepecikCiftlik_N	Anatolia_CamlibelTarlasi_LC	0.000499	0.000242	2.06198	863742
Figure S1	f4(YRI, Baikal N|BA; Anatolia HG|N, Anatolia Post Neolithic)	Russia_Ust-Ida_EBA	Anatolia_TepecikCiftlik_N	Anatolia_CineTepecik_BA	0.000443	0.000398	1.11307	278771
Figure S1	f4(YRI, Baikal N|BA; Anatolia HG|N, Anatolia Post Neolithic)	Russia_Ust-Ida_EBA	Anatolia_TepecikCiftlik_N	Anatolia_Gordion_IA	0.000383	0.000283	1.35336	1973432
Figure S1	f4(YRI, Baikal N|BA; Anatolia HG|N, Anatolia Post Neolithic)	Russia_Ust-Ida_EBA	Anatolia_TepecikCiftlik_N	Anatolia_Harmanoren_BA	-0.000109	0.000443	-0.24605	236660
Figure S1	f4(YRI, Baikal N|BA; Anatolia HG|N, Anatolia Post Neolithic)	Russia_Ust-Ida_EBA	Anatolia_TepecikCiftlik_N	Anatolia_Ikiztepe_LC	0.000635	0.000483	1.3147	183117
Figure S1	f4(YRI, Baikal N|BA; Anatolia HG|N, Anatolia Post Neolithic)	Russia_Ust-Ida_EBA	Anatolia_TepecikCiftlik_N	Anatolia_Ikiztepe_LC_lc	0.00363	0.001725	2.10435	15769
Figure S1	f4(YRI, Baikal N|BA; Anatolia HG|N, Anatolia Post Neolithic)	Russia_Ust-Ida_EBA	Anatolia_TepecikCiftlik_N	Anatolia_Kalehoyuk_Assyrian_BA	0.000878	0.000237	3.70464	1205237
Figure S1	f4(YRI, Baikal N|BA; Anatolia HG|N, Anatolia Post Neolithic)	Russia_Ust-Ida_EBA	Anatolia_TepecikCiftlik_N	Anatolia_Kalehoyuk_IA	0.001114	0.000517	2.15474	150409
Figure S1	f4(YRI, Baikal N|BA; Anatolia HG|N, Anatolia Post Neolithic)	Russia_Ust-Ida_EBA	Anatolia_TepecikCiftlik_N	Anatolia_Kalehoyuk_OldHittite_BA	0.000624	0.000235	2.65532	1710502
Figure S1	f4(YRI, Baikal N|BA; Anatolia HG|N, Anatolia Post Neolithic)	Russia_Ust-Ida_EBA	Anatolia_TepecikCiftlik_N	Anatolia_Kalehoyuk_OttomanI	0.006383	0.000351	18.1852	919068
Figure S1	f4(YRI, Baikal N|BA; Anatolia HG|N, Anatolia Post Neolithic)	Russia_Ust-Ida_EBA	Anatolia_TepecikCiftlik_N	Anatolia_Kalehoyuk_OttomanII	0.004293	0.00041	10.4707	356115
Figure S1	f4(YRI, Baikal N|BA; Anatolia HG|N, Anatolia Post Neolithic)	Russia_Ust-Ida_EBA	Anatolia_TepecikCiftlik_N	Anatolia_Kalehoyuk_OttomanIII	0.002442	0.000316	7.72785	847140
Figure S1	f4(YRI, Baikal N|BA; Anatolia HG|N, Anatolia Post Neolithic)	Russia_Ust-Ida_EBA	Anatolia_TepecikCiftlik_N	Anatolia_Kumtepe_CA	-0.000342	0.000508	-0.673228	153866
Figure S1	f4(YRI, Baikal N|BA; Anatolia HG|N, Anatolia Post Neolithic)	Russia_Ust-Ida_EBA	Anatolia_TepecikCiftlik_N	Anatolia_Ovaoren_BA	0.000619	0.000217	2.85253	1675284
Figure S1	f4(YRI, Baikal N|BA; Anatolia HG|N, Anatolia Post Neolithic)	Russia_Ust-Ida_EBA	Anatolia_TepecikCiftlik_N	Anatolia_Ulucak_BA	0.000286	0.000336	0.85119	444617
Figure S1	f4(YRI, Baikal N|BA; Anatolia HG|N, Anatolia Post Neolithic)	Russia_Ust-Ida_LN	Anatolia_Aktopraklik_N	Anatolia_Barcin_CA	0.000395	0.000525	0.752381	311032
Figure S1	f4(YRI, Baikal N|BA; Anatolia HG|N, Anatolia Post Neolithic)	Russia_Ust-Ida_LN	Anatolia_Aktopraklik_N	Anatolia_Bogazkoy_Ottoman	-0.000547	0.0003	-1.82333	2798626
Figure S1	f4(YRI, Baikal N|BA; Anatolia HG|N, Anatolia Post Neolithic)	Russia_Ust-Ida_LN	Anatolia_Aktopraklik_N	Anatolia_Bogazkoy_Rome	-0.000556	0.00026	-2.13846	3731666
Figure S1	f4(YRI, Baikal N|BA; Anatolia HG|N, Anatolia Post Neolithic)	Russia_Ust-Ida_LN	Anatolia_Aktopraklik_N	Anatolia_Buyukkaya_EC	-0.001357	0.000446	-3.0426	431935
Figure S1	f4(YRI, Baikal N|BA; Anatolia HG|N, Anatolia Post Neolithic)	Russia_Ust-Ida_LN	Anatolia_Aktopraklik_N	Anatolia_CamlibelTarlasi_LC	-0.000654	0.00027	-2.42222	1605071
Figure S1	f4(YRI, Baikal N|BA; Anatolia HG|N, Anatolia Post Neolithic)	Russia_Ust-Ida_LN	Anatolia_Aktopraklik_N	Anatolia_CineTepecik_BA	-0.000122	0.000368	-0.331522	565821
Figure S1	f4(YRI, Baikal N|BA; Anatolia HG|N, Anatolia Post Neolithic)	Russia_Ust-Ida_LN	Anatolia_Aktopraklik_N	Anatolia_Gordion_IA	-0.000384	0.000302	-1.27152	4115570
Figure S1	f4(YRI, Baikal N|BA; Anatolia HG|N, Anatolia Post Neolithic)	Russia_Ust-Ida_LN	Anatolia_Aktopraklik_N	Anatolia_Harmanoren_BA	-0.000988	0.000434	-2.2765	484068
Figure S1	f4(YRI, Baikal N|BA; Anatolia HG|N, Anatolia Post Neolithic)	Russia_Ust-Ida_LN	Anatolia_Aktopraklik_N	Anatolia_Ikiztepe_LC	-0.00084	0.000444	-1.89189	360273
Figure S1	f4(YRI, Baikal N|BA; Anatolia HG|N, Anatolia Post Neolithic)	Russia_Ust-Ida_LN	Anatolia_Aktopraklik_N	Anatolia_Ikiztepe_LC_lc	0.000496	0.001243	0.399035	30939
Figure S1	f4(YRI, Baikal N|BA; Anatolia HG|N, Anatolia Post Neolithic)	Russia_Ust-Ida_LN	Anatolia_Aktopraklik_N	Anatolia_Kalehoyuk_Assyrian_BA	-4.1e-05	0.000268	-0.152985	2525431
Figure S1	f4(YRI, Baikal N|BA; Anatolia HG|N, Anatolia Post Neolithic)	Russia_Ust-Ida_LN	Anatolia_Aktopraklik_N	Anatolia_Kalehoyuk_IA	0.000524	0.000413	1.26877	318459
Figure S1	f4(YRI, Baikal N|BA; Anatolia HG|N, Anatolia Post Neolithic)	Russia_Ust-Ida_LN	Anatolia_Aktopraklik_N	Anatolia_Kalehoyuk_OldHittite_BA	-0.0003	0.000261	-1.14943	3607646
Figure S1	f4(YRI, Baikal N|BA; Anatolia HG|N, Anatolia Post Neolithic)	Russia_Ust-Ida_LN	Anatolia_Aktopraklik_N	Anatolia_Kalehoyuk_OttomanI	0.005299	0.000353	15.0113	1940720
Figure S1	f4(YRI, Baikal N|BA; Anatolia HG|N, Anatolia Post Neolithic)	Russia_Ust-Ida_LN	Anatolia_Aktopraklik_N	Anatolia_Kalehoyuk_OttomanII	0.002944	0.000367	8.0218	756078
Figure S1	f4(YRI, Baikal N|BA; Anatolia HG|N, Anatolia Post Neolithic)	Russia_Ust-Ida_LN	Anatolia_Aktopraklik_N	Anatolia_Kalehoyuk_OttomanIII	0.001866	0.000317	5.88644	1768741
Figure S1	f4(YRI, Baikal N|BA; Anatolia HG|N, Anatolia Post Neolithic)	Russia_Ust-Ida_LN	Anatolia_Aktopraklik_N	Anatolia_Kumtepe_CA	-0.0011	0.000406	-2.70936	319649
Figure S1	f4(YRI, Baikal N|BA; Anatolia HG|N, Anatolia Post Neolithic)	Russia_Ust-Ida_LN	Anatolia_Aktopraklik_N	Anatolia_Ovaoren_BA	-0.000303	0.000248	-1.22177	3516522
Figure S1	f4(YRI, Baikal N|BA; Anatolia HG|N, Anatolia Post Neolithic)	Russia_Ust-Ida_LN	Anatolia_Aktopraklik_N	Anatolia_Ulucak_BA	-0.000578	0.000326	-1.77301	906565
Figure S1	f4(YRI, Baikal N|BA; Anatolia HG|N, Anatolia Post Neolithic)	Russia_Ust-Ida_LN	Anatolia_Barcin_N	Anatolia_Barcin_CA	0.00132	0.000394	3.35025	308006
Figure S1	f4(YRI, Baikal N|BA; Anatolia HG|N, Anatolia Post Neolithic)	Russia_Ust-Ida_LN	Anatolia_Barcin_N	Anatolia_Bogazkoy_Ottoman	9.6e-05	0.000249	0.385542	2124139
Figure S1	f4(YRI, Baikal N|BA; Anatolia HG|N, Anatolia Post Neolithic)	Russia_Ust-Ida_LN	Anatolia_Barcin_N	Anatolia_Bogazkoy_Rome	-6.9e-05	0.000185	-0.372973	2801334
Figure S1	f4(YRI, Baikal N|BA; Anatolia HG|N, Anatolia Post Neolithic)	Russia_Ust-Ida_LN	Anatolia_Barcin_N	Anatolia_Buyukkaya_EC	-0.00028	0.00033	-0.848485	424133
Figure S1	f4(YRI, Baikal N|BA; Anatolia HG|N, Anatolia Post Neolithic)	Russia_Ust-Ida_LN	Anatolia_Barcin_N	Anatolia_CamlibelTarlasi_LC	0.000167	0.000156	1.07051	1457204
Figure S1	f4(YRI, Baikal N|BA; Anatolia HG|N, Anatolia Post Neolithic)	Russia_Ust-Ida_LN	Anatolia_Barcin_N	Anatolia_CineTepecik_BA	0.000438	0.000312	1.40385	436921
Figure S1	f4(YRI, Baikal N|BA; Anatolia HG|N, Anatolia Post Neolithic)	Russia_Ust-Ida_LN	Anatolia_Barcin_N	Anatolia_Gordion_IA	7.3e-05	0.000228	0.320175	3060403
Figure S1	f4(YRI, Baikal N|BA; Anatolia HG|N, Anatolia Post Neolithic)	Russia_Ust-Ida_LN	Anatolia_Barcin_N	Anatolia_Harmanoren_BA	9.2e-05	0.000284	0.323944	473099
Figure S1	f4(YRI, Baikal N|BA; Anatolia HG|N, Anatolia Post Neolithic)	Russia_Ust-Ida_LN	Anatolia_Barcin_N	Anatolia_Ikiztepe_LC	0.000383	0.000283	1.35336	358267
Figure S1	f4(YRI, Baikal N|BA; Anatolia HG|N, Anatolia Post Neolithic)	Russia_Ust-Ida_LN	Anatolia_Barcin_N	Anatolia_Ikiztepe_LC_lc	0.000202	0.000917	0.220284	30817
Figure S1	f4(YRI, Baikal N|BA; Anatolia HG|N, Anatolia Post Neolithic)	Russia_Ust-Ida_LN	Anatolia_Barcin_N	Anatolia_Kalehoyuk_Assyrian_BA	0.000452	0.00019	2.37895	1883313
Figure S1	f4(YRI, Baikal N|BA; Anatolia HG|N, Anatolia Post Neolithic)	Russia_Ust-Ida_LN	Anatolia_Barcin_N	Anatolia_Kalehoyuk_IA	0.001116	0.000393	2.83969	233540
Figure S1	f4(YRI, Baikal N|BA; Anatolia HG|N, Anatolia Post Neolithic)	Russia_Ust-Ida_LN	Anatolia_Barcin_N	Anatolia_Kalehoyuk_OldHittite_BA	0.000186	0.000186	1	2669906
Figure S1	f4(YRI, Baikal N|BA; Anatolia HG|N, Anatolia Post Neolithic)	Russia_Ust-Ida_LN	Anatolia_Barcin_N	Anatolia_Kalehoyuk_OttomanI	0.005828	0.000299	19.4916	1428369
Figure S1	f4(YRI, Baikal N|BA; Anatolia HG|N, Anatolia Post Neolithic)	Russia_Ust-Ida_LN	Anatolia_Barcin_N	Anatolia_Kalehoyuk_OttomanII	0.003348	0.000329	10.1763	556664
Figure S1	f4(YRI, Baikal N|BA; Anatolia HG|N, Anatolia Post Neolithic)	Russia_Ust-Ida_LN	Anatolia_Barcin_N	Anatolia_Kalehoyuk_OttomanIII	0.00247	0.000268	9.21642	1320801
Figure S1	f4(YRI, Baikal N|BA; Anatolia HG|N, Anatolia Post Neolithic)	Russia_Ust-Ida_LN	Anatolia_Barcin_N	Anatolia_Kumtepe_CA	-0.000233	0.000368	-0.633152	240596
Figure S1	f4(YRI, Baikal N|BA; Anatolia HG|N, Anatolia Post Neolithic)	Russia_Ust-Ida_LN	Anatolia_Barcin_N	Anatolia_Ovaoren_BA	0.000182	0.000154	1.18182	2620175
Figure S1	f4(YRI, Baikal N|BA; Anatolia HG|N, Anatolia Post Neolithic)	Russia_Ust-Ida_LN	Anatolia_Barcin_N	Anatolia_Ulucak_BA	-0.000218	0.000274	-0.79562	698088
Figure S1	f4(YRI, Baikal N|BA; Anatolia HG|N, Anatolia Post Neolithic)	Russia_Ust-Ida_LN	Anatolia_Barcin_N_SG	Anatolia_Barcin_CA	0.001787	0.000446	4.00673	312050
Figure S1	f4(YRI, Baikal N|BA; Anatolia HG|N, Anatolia Post Neolithic)	Russia_Ust-Ida_LN	Anatolia_Barcin_N_SG	Anatolia_Bogazkoy_Ottoman	7.3e-05	0.000252	0.289683	2825418
Figure S1	f4(YRI, Baikal N|BA; Anatolia HG|N, Anatolia Post Neolithic)	Russia_Ust-Ida_LN	Anatolia_Barcin_N_SG	Anatolia_Bogazkoy_Rome	2.2e-05	0.000205	0.107317	3765069
Figure S1	f4(YRI, Baikal N|BA; Anatolia HG|N, Anatolia Post Neolithic)	Russia_Ust-Ida_LN	Anatolia_Barcin_N_SG	Anatolia_Buyukkaya_EC	-0.000134	0.000372	-0.360215	435551
Figure S1	f4(YRI, Baikal N|BA; Anatolia HG|N, Anatolia Post Neolithic)	Russia_Ust-Ida_LN	Anatolia_Barcin_N_SG	Anatolia_CamlibelTarlasi_LC	0.000388	0.000189	2.05291	1627366
Figure S1	f4(YRI, Baikal N|BA; Anatolia HG|N, Anatolia Post Neolithic)	Russia_Ust-Ida_LN	Anatolia_Barcin_N_SG	Anatolia_CineTepecik_BA	0.000562	0.000297	1.89226	568177
Figure S1	f4(YRI, Baikal N|BA; Anatolia HG|N, Anatolia Post Neolithic)	Russia_Ust-Ida_LN	Anatolia_Barcin_N_SG	Anatolia_Gordion_IA	0.000188	0.000252	0.746032	4162638
Figure S1	f4(YRI, Baikal N|BA; Anatolia HG|N, Anatolia Post Neolithic)	Russia_Ust-Ida_LN	Anatolia_Barcin_N_SG	Anatolia_Harmanoren_BA	0.000325	0.000323	1.00619	486728
Figure S1	f4(YRI, Baikal N|BA; Anatolia HG|N, Anatolia Post Neolithic)	Russia_Ust-Ida_LN	Anatolia_Barcin_N_SG	Anatolia_Ikiztepe_LC	0.000542	0.000338	1.60355	362453
Figure S1	f4(YRI, Baikal N|BA; Anatolia HG|N, Anatolia Post Neolithic)	Russia_Ust-Ida_LN	Anatolia_Barcin_N_SG	Anatolia_Ikiztepe_LC_lc	0.001265	0.00106	1.1934	31118
Figure S1	f4(YRI, Baikal N|BA; Anatolia HG|N, Anatolia Post Neolithic)	Russia_Ust-Ida_LN	Anatolia_Barcin_N_SG	Anatolia_Kalehoyuk_Assyrian_BA	0.000523	0.0002	2.615	2540817
Figure S1	f4(YRI, Baikal N|BA; Anatolia HG|N, Anatolia Post Neolithic)	Russia_Ust-Ida_LN	Anatolia_Barcin_N_SG	Anatolia_Kalehoyuk_IA	0.000822	0.000346	2.37572	320051
Figure S1	f4(YRI, Baikal N|BA; Anatolia HG|N, Anatolia Post Neolithic)	Russia_Ust-Ida_LN	Anatolia_Barcin_N_SG	Anatolia_Kalehoyuk_OldHittite_BA	0.000288	0.000202	1.42574	3633391
Figure S1	f4(YRI, Baikal N|BA; Anatolia HG|N, Anatolia Post Neolithic)	Russia_Ust-Ida_LN	Anatolia_Barcin_N_SG	Anatolia_Kalehoyuk_OttomanI	0.005873	0.000307	19.1303	1953353
Figure S1	f4(YRI, Baikal N|BA; Anatolia HG|N, Anatolia Post Neolithic)	Russia_Ust-Ida_LN	Anatolia_Barcin_N_SG	Anatolia_Kalehoyuk_OttomanII	0.003395	0.000315	10.7778	761008
Figure S1	f4(YRI, Baikal N|BA; Anatolia HG|N, Anatolia Post Neolithic)	Russia_Ust-Ida_LN	Anatolia_Barcin_N_SG	Anatolia_Kalehoyuk_OttomanIII	0.002617	0.000265	9.87547	1781149
Figure S1	f4(YRI, Baikal N|BA; Anatolia HG|N, Anatolia Post Neolithic)	Russia_Ust-Ida_LN	Anatolia_Barcin_N_SG	Anatolia_Kumtepe_CA	-9.1e-05	0.000336	-0.270833	321266
Figure S1	f4(YRI, Baikal N|BA; Anatolia HG|N, Anatolia Post Neolithic)	Russia_Ust-Ida_LN	Anatolia_Barcin_N_SG	Anatolia_Ovaoren_BA	0.000296	0.000176	1.68182	3541496
Figure S1	f4(YRI, Baikal N|BA; Anatolia HG|N, Anatolia Post Neolithic)	Russia_Ust-Ida_LN	Anatolia_Barcin_N_SG	Anatolia_Ulucak_BA	-4.8e-05	0.000268	-0.179104	910785
Figure S1	f4(YRI, Baikal N|BA; Anatolia HG|N, Anatolia Post Neolithic)	Russia_Ust-Ida_LN	Anatolia_Catalhoyuk_N	Anatolia_Barcin_CA	0.000616	0.000516	1.1938	183955
Figure S1	f4(YRI, Baikal N|BA; Anatolia HG|N, Anatolia Post Neolithic)	Russia_Ust-Ida_LN	Anatolia_Catalhoyuk_N	Anatolia_Bogazkoy_Ottoman	0.00022	0.00025	0.88	1653561
Figure S1	f4(YRI, Baikal N|BA; Anatolia HG|N, Anatolia Post Neolithic)	Russia_Ust-Ida_LN	Anatolia_Catalhoyuk_N	Anatolia_Bogazkoy_Rome	0.000122	0.000193	0.632124	2202262
Figure S1	f4(YRI, Baikal N|BA; Anatolia HG|N, Anatolia Post Neolithic)	Russia_Ust-Ida_LN	Anatolia_Catalhoyuk_N	Anatolia_Buyukkaya_EC	-7.3e-05	0.000425	-0.171765	259841
Figure S1	f4(YRI, Baikal N|BA; Anatolia HG|N, Anatolia Post Neolithic)	Russia_Ust-Ida_LN	Anatolia_Catalhoyuk_N	Anatolia_CamlibelTarlasi_LC	0.000136	0.000196	0.693878	973682
Figure S1	f4(YRI, Baikal N|BA; Anatolia HG|N, Anatolia Post Neolithic)	Russia_Ust-Ida_LN	Anatolia_Catalhoyuk_N	Anatolia_CineTepecik_BA	0.000506	0.000351	1.4416	352496
Figure S1	f4(YRI, Baikal N|BA; Anatolia HG|N, Anatolia Post Neolithic)	Russia_Ust-Ida_LN	Anatolia_Catalhoyuk_N	Anatolia_Gordion_IA	0.000207	0.000231	0.896104	2408702
Figure S1	f4(YRI, Baikal N|BA; Anatolia HG|N, Anatolia Post Neolithic)	Russia_Ust-Ida_LN	Anatolia_Catalhoyuk_N	Anatolia_Harmanoren_BA	0.00044	0.000374	1.17647	283196
Figure S1	f4(YRI, Baikal N|BA; Anatolia HG|N, Anatolia Post Neolithic)	Russia_Ust-Ida_LN	Anatolia_Catalhoyuk_N	Anatolia_Ikiztepe_LC	0.000109	0.000422	0.258294	215810
Figure S1	f4(YRI, Baikal N|BA; Anatolia HG|N, Anatolia Post Neolithic)	Russia_Ust-Ida_LN	Anatolia_Catalhoyuk_N	Anatolia_Ikiztepe_LC_lc	0.000196	0.001478	0.132612	18519
Figure S1	f4(YRI, Baikal N|BA; Anatolia HG|N, Anatolia Post Neolithic)	Russia_Ust-Ida_LN	Anatolia_Catalhoyuk_N	Anatolia_Kalehoyuk_Assyrian_BA	0.000567	0.000209	2.71292	1501199
Figure S1	f4(YRI, Baikal N|BA; Anatolia HG|N, Anatolia Post Neolithic)	Russia_Ust-Ida_LN	Anatolia_Catalhoyuk_N	Anatolia_Kalehoyuk_IA	0.000509	0.000437	1.16476	189184
Figure S1	f4(YRI, Baikal N|BA; Anatolia HG|N, Anatolia Post Neolithic)	Russia_Ust-Ida_LN	Anatolia_Catalhoyuk_N	Anatolia_Kalehoyuk_OldHittite_BA	0.000348	0.000192	1.8125	2122596
Figure S1	f4(YRI, Baikal N|BA; Anatolia HG|N, Anatolia Post Neolithic)	Russia_Ust-Ida_LN	Anatolia_Catalhoyuk_N	Anatolia_Kalehoyuk_OttomanI	0.00576	0.000305	18.8852	1149459
Figure S1	f4(YRI, Baikal N|BA; Anatolia HG|N, Anatolia Post Neolithic)	Russia_Ust-Ida_LN	Anatolia_Catalhoyuk_N	Anatolia_Kalehoyuk_OttomanII	0.003562	0.000343	10.3848	446458
Figure S1	f4(YRI, Baikal N|BA; Anatolia HG|N, Anatolia Post Neolithic)	Russia_Ust-Ida_LN	Anatolia_Catalhoyuk_N	Anatolia_Kalehoyuk_OttomanIII	0.002738	0.000286	9.57343	1047892
Figure S1	f4(YRI, Baikal N|BA; Anatolia HG|N, Anatolia Post Neolithic)	Russia_Ust-Ida_LN	Anatolia_Catalhoyuk_N	Anatolia_Kumtepe_CA	-9e-06	0.000404	-0.0222772	194692
Figure S1	f4(YRI, Baikal N|BA; Anatolia HG|N, Anatolia Post Neolithic)	Russia_Ust-Ida_LN	Anatolia_Catalhoyuk_N	Anatolia_Ovaoren_BA	0.000432	0.000165	2.61818	2068330
Figure S1	f4(YRI, Baikal N|BA; Anatolia HG|N, Anatolia Post Neolithic)	Russia_Ust-Ida_LN	Anatolia_Catalhoyuk_N	Anatolia_Ulucak_BA	6.9e-05	0.000295	0.233898	557063
Figure S1	f4(YRI, Baikal N|BA; Anatolia HG|N, Anatolia Post Neolithic)	Russia_Ust-Ida_LN	Anatolia_EN	Anatolia_Barcin_CA	0.001105	0.000425	2.6	311966
Figure S1	f4(YRI, Baikal N|BA; Anatolia HG|N, Anatolia Post Neolithic)	Russia_Ust-Ida_LN	Anatolia_EN	Anatolia_Bogazkoy_Ottoman	0.000154	0.00026	0.592308	2816652
Figure S1	f4(YRI, Baikal N|BA; Anatolia HG|N, Anatolia Post Neolithic)	Russia_Ust-Ida_LN	Anatolia_EN	Anatolia_Bogazkoy_Rome	0.000105	0.000202	0.519802	3752047
Figure S1	f4(YRI, Baikal N|BA; Anatolia HG|N, Anatolia Post Neolithic)	Russia_Ust-Ida_LN	Anatolia_EN	Anatolia_Buyukkaya_EC	-0.000265	0.000348	-0.761494	435597
Figure S1	f4(YRI, Baikal N|BA; Anatolia HG|N, Anatolia Post Neolithic)	Russia_Ust-Ida_LN	Anatolia_EN	Anatolia_CamlibelTarlasi_LC	0.000293	0.000184	1.59239	1627449
Figure S1	f4(YRI, Baikal N|BA; Anatolia HG|N, Anatolia Post Neolithic)	Russia_Ust-Ida_LN	Anatolia_EN	Anatolia_CineTepecik_BA	0.000506	0.000298	1.69799	566650
Figure S1	f4(YRI, Baikal N|BA; Anatolia HG|N, Anatolia Post Neolithic)	Russia_Ust-Ida_LN	Anatolia_EN	Anatolia_Gordion_IA	0.000288	0.000252	1.14286	4148102
Figure S1	f4(YRI, Baikal N|BA; Anatolia HG|N, Anatolia Post Neolithic)	Russia_Ust-Ida_LN	Anatolia_EN	Anatolia_Harmanoren_BA	-4.2e-05	0.000317	-0.132492	486590
Figure S1	f4(YRI, Baikal N|BA; Anatolia HG|N, Anatolia Post Neolithic)	Russia_Ust-Ida_LN	Anatolia_EN	Anatolia_Ikiztepe_LC	0.000175	0.000331	0.528701	362522
Figure S1	f4(YRI, Baikal N|BA; Anatolia HG|N, Anatolia Post Neolithic)	Russia_Ust-Ida_LN	Anatolia_EN	Anatolia_Ikiztepe_LC_lc	0.000953	0.000971	0.981462	31116
Figure S1	f4(YRI, Baikal N|BA; Anatolia HG|N, Anatolia Post Neolithic)	Russia_Ust-Ida_LN	Anatolia_EN	Anatolia_Kalehoyuk_Assyrian_BA	0.000589	0.000205	2.87317	2530317
Figure S1	f4(YRI, Baikal N|BA; Anatolia HG|N, Anatolia Post Neolithic)	Russia_Ust-Ida_LN	Anatolia_EN	Anatolia_Kalehoyuk_IA	0.001093	0.000333	3.28228	318664
Figure S1	f4(YRI, Baikal N|BA; Anatolia HG|N, Anatolia Post Neolithic)	Russia_Ust-Ida_LN	Anatolia_EN	Anatolia_Kalehoyuk_OldHittite_BA	0.000359	0.000209	1.7177	3616884
Figure S1	f4(YRI, Baikal N|BA; Anatolia HG|N, Anatolia Post Neolithic)	Russia_Ust-Ida_LN	Anatolia_EN	Anatolia_Kalehoyuk_OttomanI	0.005956	0.000307	19.4007	1944399
Figure S1	f4(YRI, Baikal N|BA; Anatolia HG|N, Anatolia Post Neolithic)	Russia_Ust-Ida_LN	Anatolia_EN	Anatolia_Kalehoyuk_OttomanII	0.003545	0.000328	10.8079	757595
Figure S1	f4(YRI, Baikal N|BA; Anatolia HG|N, Anatolia Post Neolithic)	Russia_Ust-Ida_LN	Anatolia_EN	Anatolia_Kalehoyuk_OttomanIII	0.00264	0.000274	9.63504	1773689
Figure S1	f4(YRI, Baikal N|BA; Anatolia HG|N, Anatolia Post Neolithic)	Russia_Ust-Ida_LN	Anatolia_EN	Anatolia_Kumtepe_CA	-0.000144	0.000343	-0.419825	320199
Figure S1	f4(YRI, Baikal N|BA; Anatolia HG|N, Anatolia Post Neolithic)	Russia_Ust-Ida_LN	Anatolia_EN	Anatolia_Ovaoren_BA	0.000358	0.000168	2.13095	3526081
Figure S1	f4(YRI, Baikal N|BA; Anatolia HG|N, Anatolia Post Neolithic)	Russia_Ust-Ida_LN	Anatolia_EN	Anatolia_Ulucak_BA	-2e-05	0.000267	-0.0749064	908245
Figure S1	f4(YRI, Baikal N|BA; Anatolia HG|N, Anatolia Post Neolithic)	Russia_Ust-Ida_LN	Anatolia_HG	Anatolia_Barcin_CA	0.000862	0.000622	1.38585	240389
Figure S1	f4(YRI, Baikal N|BA; Anatolia HG|N, Anatolia Post Neolithic)	Russia_Ust-Ida_LN	Anatolia_HG	Anatolia_Bogazkoy_Ottoman	0.000311	0.000416	0.747596	536625
Figure S1	f4(YRI, Baikal N|BA; Anatolia HG|N, Anatolia Post Neolithic)	Russia_Ust-Ida_LN	Anatolia_HG	Anatolia_Bogazkoy_Rome	-8.8e-05	0.000398	-0.221106	698917
Figure S1	f4(YRI, Baikal N|BA; Anatolia HG|N, Anatolia Post Neolithic)	Russia_Ust-Ida_LN	Anatolia_HG	Anatolia_Buyukkaya_EC	-0.000815	0.000554	-1.47112	292634
Figure S1	f4(YRI, Baikal N|BA; Anatolia HG|N, Anatolia Post Neolithic)	Russia_Ust-Ida_LN	Anatolia_HG	Anatolia_CamlibelTarlasi_LC	6e-05	0.000362	0.165746	652247
Figure S1	f4(YRI, Baikal N|BA; Anatolia HG|N, Anatolia Post Neolithic)	Russia_Ust-Ida_LN	Anatolia_HG	Anatolia_CineTepecik_BA	-0.000223	0.000731	-0.305062	108778
Figure S1	f4(YRI, Baikal N|BA; Anatolia HG|N, Anatolia Post Neolithic)	Russia_Ust-Ida_LN	Anatolia_HG	Anatolia_Gordion_IA	0.000187	0.000418	0.447368	759008
Figure S1	f4(YRI, Baikal N|BA; Anatolia HG|N, Anatolia Post Neolithic)	Russia_Ust-Ida_LN	Anatolia_HG	Anatolia_Harmanoren_BA	-0.00034	0.000482	-0.705394	345216
Figure S1	f4(YRI, Baikal N|BA; Anatolia HG|N, Anatolia Post Neolithic)	Russia_Ust-Ida_LN	Anatolia_HG	Anatolia_Ikiztepe_LC	-0.000497	0.000519	-0.957611	267874
Figure S1	f4(YRI, Baikal N|BA; Anatolia HG|N, Anatolia Post Neolithic)	Russia_Ust-Ida_LN	Anatolia_HG	Anatolia_Ikiztepe_LC_lc	0.001825	0.001506	1.21182	24161
Figure S1	f4(YRI, Baikal N|BA; Anatolia HG|N, Anatolia Post Neolithic)	Russia_Ust-Ida_LN	Anatolia_HG	Anatolia_Kalehoyuk_Assyrian_BA	0.000909	0.000422	2.15403	461972
Figure S1	f4(YRI, Baikal N|BA; Anatolia HG|N, Anatolia Post Neolithic)	Russia_Ust-Ida_LN	Anatolia_HG	Anatolia_Kalehoyuk_IA	0.001988	0.000889	2.23622	55691
Figure S1	f4(YRI, Baikal N|BA; Anatolia HG|N, Anatolia Post Neolithic)	Russia_Ust-Ida_LN	Anatolia_HG	Anatolia_Kalehoyuk_OldHittite_BA	0.000169	0.000401	0.421446	655513
Figure S1	f4(YRI, Baikal N|BA; Anatolia HG|N, Anatolia Post Neolithic)	Russia_Ust-Ida_LN	Anatolia_HG	Anatolia_Kalehoyuk_OttomanI	0.0076	0.000541	14.0481	344187
Figure S1	f4(YRI, Baikal N|BA; Anatolia HG|N, Anatolia Post Neolithic)	Russia_Ust-Ida_LN	Anatolia_HG	Anatolia_Kalehoyuk_OttomanII	0.005482	0.000739	7.41813	133523
Figure S1	f4(YRI, Baikal N|BA; Anatolia HG|N, Anatolia Post Neolithic)	Russia_Ust-Ida_LN	Anatolia_HG	Anatolia_Kalehoyuk_OttomanIII	0.002705	0.000491	5.50916	324683
Figure S1	f4(YRI, Baikal N|BA; Anatolia HG|N, Anatolia Post Neolithic)	Russia_Ust-Ida_LN	Anatolia_HG	Anatolia_Kumtepe_CA	-0.000148	0.000864	-0.171296	58507
Figure S1	f4(YRI, Baikal N|BA; Anatolia HG|N, Anatolia Post Neolithic)	Russia_Ust-Ida_LN	Anatolia_HG	Anatolia_Ovaoren_BA	0.000127	0.000365	0.347945	648606
Figure S1	f4(YRI, Baikal N|BA; Anatolia HG|N, Anatolia Post Neolithic)	Russia_Ust-Ida_LN	Anatolia_HG	Anatolia_Ulucak_BA	-0.00053	0.000587	-0.902896	176021
Figure S1	f4(YRI, Baikal N|BA; Anatolia HG|N, Anatolia Post Neolithic)	Russia_Ust-Ida_LN	Anatolia_Mentese_N	Anatolia_Barcin_CA	0.00131	0.000632	2.07278	163653
Figure S1	f4(YRI, Baikal N|BA; Anatolia HG|N, Anatolia Post Neolithic)	Russia_Ust-Ida_LN	Anatolia_Mentese_N	Anatolia_Bogazkoy_Ottoman	2.8e-05	0.000465	0.0602151	323078
Figure S1	f4(YRI, Baikal N|BA; Anatolia HG|N, Anatolia Post Neolithic)	Russia_Ust-Ida_LN	Anatolia_Mentese_N	Anatolia_Bogazkoy_Rome	-0.000323	0.000377	-0.856764	422916
Figure S1	f4(YRI, Baikal N|BA; Anatolia HG|N, Anatolia Post Neolithic)	Russia_Ust-Ida_LN	Anatolia_Mentese_N	Anatolia_Buyukkaya_EC	-0.000371	0.000557	-0.666068	186674
Figure S1	f4(YRI, Baikal N|BA; Anatolia HG|N, Anatolia Post Neolithic)	Russia_Ust-Ida_LN	Anatolia_Mentese_N	Anatolia_CamlibelTarlasi_LC	1.5e-05	0.000319	0.0470219	378254
Figure S1	f4(YRI, Baikal N|BA; Anatolia HG|N, Anatolia Post Neolithic)	Russia_Ust-Ida_LN	Anatolia_Mentese_N	Anatolia_CineTepecik_BA	-0.001212	0.000855	-1.41754	68200
Figure S1	f4(YRI, Baikal N|BA; Anatolia HG|N, Anatolia Post Neolithic)	Russia_Ust-Ida_LN	Anatolia_Mentese_N	Anatolia_Gordion_IA	4.9e-05	0.000404	0.121287	456842
Figure S1	f4(YRI, Baikal N|BA; Anatolia HG|N, Anatolia Post Neolithic)	Russia_Ust-Ida_LN	Anatolia_Mentese_N	Anatolia_Harmanoren_BA	-0.000238	0.000486	-0.489712	229036
Figure S1	f4(YRI, Baikal N|BA; Anatolia HG|N, Anatolia Post Neolithic)	Russia_Ust-Ida_LN	Anatolia_Mentese_N	Anatolia_Ikiztepe_LC	-4.9e-05	0.000527	-0.0929791	176401
Figure S1	f4(YRI, Baikal N|BA; Anatolia HG|N, Anatolia Post Neolithic)	Russia_Ust-Ida_LN	Anatolia_Mentese_N	Anatolia_Ikiztepe_LC_lc	-0.000153	0.001632	-0.09375	16118
Figure S1	f4(YRI, Baikal N|BA; Anatolia HG|N, Anatolia Post Neolithic)	Russia_Ust-Ida_LN	Anatolia_Mentese_N	Anatolia_Kalehoyuk_Assyrian_BA	0.001028	0.000427	2.40749	284154
Figure S1	f4(YRI, Baikal N|BA; Anatolia HG|N, Anatolia Post Neolithic)	Russia_Ust-Ida_LN	Anatolia_Mentese_N	Anatolia_Kalehoyuk_IA	0.00055	0.001053	0.522317	34711
Figure S1	f4(YRI, Baikal N|BA; Anatolia HG|N, Anatolia Post Neolithic)	Russia_Ust-Ida_LN	Anatolia_Mentese_N	Anatolia_Kalehoyuk_OldHittite_BA	-0.000306	0.000385	-0.794805	400469
Figure S1	f4(YRI, Baikal N|BA; Anatolia HG|N, Anatolia Post Neolithic)	Russia_Ust-Ida_LN	Anatolia_Mentese_N	Anatolia_Kalehoyuk_OttomanI	0.007577	0.000581	13.0413	212590
Figure S1	f4(YRI, Baikal N|BA; Anatolia HG|N, Anatolia Post Neolithic)	Russia_Ust-Ida_LN	Anatolia_Mentese_N	Anatolia_Kalehoyuk_OttomanII	0.004107	0.000745	5.51275	82640
Figure S1	f4(YRI, Baikal N|BA; Anatolia HG|N, Anatolia Post Neolithic)	Russia_Ust-Ida_LN	Anatolia_Mentese_N	Anatolia_Kalehoyuk_OttomanIII	0.003033	0.000548	5.53467	198499
Figure S1	f4(YRI, Baikal N|BA; Anatolia HG|N, Anatolia Post Neolithic)	Russia_Ust-Ida_LN	Anatolia_Mentese_N	Anatolia_Kumtepe_CA	0.000583	0.001041	0.560038	36432
Figure S1	f4(YRI, Baikal N|BA; Anatolia HG|N, Anatolia Post Neolithic)	Russia_Ust-Ida_LN	Anatolia_Mentese_N	Anatolia_Ovaoren_BA	-0.000198	0.000341	-0.580645	395002
Figure S1	f4(YRI, Baikal N|BA; Anatolia HG|N, Anatolia Post Neolithic)	Russia_Ust-Ida_LN	Anatolia_Mentese_N	Anatolia_Ulucak_BA	-0.00017	0.000691	-0.24602	108667
Figure S1	f4(YRI, Baikal N|BA; Anatolia HG|N, Anatolia Post Neolithic)	Russia_Ust-Ida_LN	Anatolia_Musular_N	Anatolia_Barcin_CA	0.001027	0.000561	1.83066	277787
Figure S1	f4(YRI, Baikal N|BA; Anatolia HG|N, Anatolia Post Neolithic)	Russia_Ust-Ida_LN	Anatolia_Musular_N	Anatolia_Bogazkoy_Ottoman	0.000102	0.000301	0.33887	2417325
Figure S1	f4(YRI, Baikal N|BA; Anatolia HG|N, Anatolia Post Neolithic)	Russia_Ust-Ida_LN	Anatolia_Musular_N	Anatolia_Bogazkoy_Rome	-3.3e-05	0.000256	-0.128906	3215050
Figure S1	f4(YRI, Baikal N|BA; Anatolia HG|N, Anatolia Post Neolithic)	Russia_Ust-Ida_LN	Anatolia_Musular_N	Anatolia_Buyukkaya_EC	-0.000527	0.000469	-1.12367	382963
Figure S1	f4(YRI, Baikal N|BA; Anatolia HG|N, Anatolia Post Neolithic)	Russia_Ust-Ida_LN	Anatolia_Musular_N	Anatolia_CamlibelTarlasi_LC	2.7e-05	0.000271	0.099631	1405536
Figure S1	f4(YRI, Baikal N|BA; Anatolia HG|N, Anatolia Post Neolithic)	Russia_Ust-Ida_LN	Anatolia_Musular_N	Anatolia_CineTepecik_BA	0.00021	0.000383	0.548303	497411
Figure S1	f4(YRI, Baikal N|BA; Anatolia HG|N, Anatolia Post Neolithic)	Russia_Ust-Ida_LN	Anatolia_Musular_N	Anatolia_Gordion_IA	0.000112	0.000296	0.378378	3526893
Figure S1	f4(YRI, Baikal N|BA; Anatolia HG|N, Anatolia Post Neolithic)	Russia_Ust-Ida_LN	Anatolia_Musular_N	Anatolia_Harmanoren_BA	1.2e-05	0.000422	0.028436	430393
Figure S1	f4(YRI, Baikal N|BA; Anatolia HG|N, Anatolia Post Neolithic)	Russia_Ust-Ida_LN	Anatolia_Musular_N	Anatolia_Ikiztepe_LC	0.000265	0.000453	0.584989	320030
Figure S1	f4(YRI, Baikal N|BA; Anatolia HG|N, Anatolia Post Neolithic)	Russia_Ust-Ida_LN	Anatolia_Musular_N	Anatolia_Ikiztepe_LC_lc	0.000124	0.001273	0.0974077	27751
Figure S1	f4(YRI, Baikal N|BA; Anatolia HG|N, Anatolia Post Neolithic)	Russia_Ust-Ida_LN	Anatolia_Musular_N	Anatolia_Kalehoyuk_Assyrian_BA	0.00048	0.000265	1.81132	2180653
Figure S1	f4(YRI, Baikal N|BA; Anatolia HG|N, Anatolia Post Neolithic)	Russia_Ust-Ida_LN	Anatolia_Musular_N	Anatolia_Kalehoyuk_IA	0.001015	0.000428	2.3715	274430
Figure S1	f4(YRI, Baikal N|BA; Anatolia HG|N, Anatolia Post Neolithic)	Russia_Ust-Ida_LN	Anatolia_Musular_N	Anatolia_Kalehoyuk_OldHittite_BA	0.000149	0.000254	0.586614	3100336
Figure S1	f4(YRI, Baikal N|BA; Anatolia HG|N, Anatolia Post Neolithic)	Russia_Ust-Ida_LN	Anatolia_Musular_N	Anatolia_Kalehoyuk_OttomanI	0.00561	0.000346	16.2139	1669428
Figure S1	f4(YRI, Baikal N|BA; Anatolia HG|N, Anatolia Post Neolithic)	Russia_Ust-Ida_LN	Anatolia_Musular_N	Anatolia_Kalehoyuk_OttomanII	0.003026	0.000363	8.33609	650517
Figure S1	f4(YRI, Baikal N|BA; Anatolia HG|N, Anatolia Post Neolithic)	Russia_Ust-Ida_LN	Anatolia_Musular_N	Anatolia_Kalehoyuk_OttomanIII	0.00252	0.000303	8.31683	1526493
Figure S1	f4(YRI, Baikal N|BA; Anatolia HG|N, Anatolia Post Neolithic)	Russia_Ust-Ida_LN	Anatolia_Musular_N	Anatolia_Kumtepe_CA	-0.000175	0.000412	-0.424757	278180
Figure S1	f4(YRI, Baikal N|BA; Anatolia HG|N, Anatolia Post Neolithic)	Russia_Ust-Ida_LN	Anatolia_Musular_N	Anatolia_Ovaoren_BA	0.000134	0.000235	0.570213	3028008
Figure S1	f4(YRI, Baikal N|BA; Anatolia HG|N, Anatolia Post Neolithic)	Russia_Ust-Ida_LN	Anatolia_Musular_N	Anatolia_Ulucak_BA	-0.000323	0.000333	-0.96997	795844
Figure S1	f4(YRI, Baikal N|BA; Anatolia HG|N, Anatolia Post Neolithic)	Russia_Ust-Ida_LN	Anatolia_TepecikCiftlik_N	Anatolia_Barcin_CA	0.000922	0.00055	1.67636	185287
Figure S1	f4(YRI, Baikal N|BA; Anatolia HG|N, Anatolia Post Neolithic)	Russia_Ust-Ida_LN	Anatolia_TepecikCiftlik_N	Anatolia_Bogazkoy_Ottoman	0.000131	0.000279	0.469534	1668706
Figure S1	f4(YRI, Baikal N|BA; Anatolia HG|N, Anatolia Post Neolithic)	Russia_Ust-Ida_LN	Anatolia_TepecikCiftlik_N	Anatolia_Bogazkoy_Rome	7.8e-05	0.000224	0.348214	2207143
Figure S1	f4(YRI, Baikal N|BA; Anatolia HG|N, Anatolia Post Neolithic)	Russia_Ust-Ida_LN	Anatolia_TepecikCiftlik_N	Anatolia_Buyukkaya_EC	-0.000663	0.000451	-1.47007	277909
Figure S1	f4(YRI, Baikal N|BA; Anatolia HG|N, Anatolia Post Neolithic)	Russia_Ust-Ida_LN	Anatolia_TepecikCiftlik_N	Anatolia_CamlibelTarlasi_LC	0.000321	0.000236	1.36017	1060383
Figure S1	f4(YRI, Baikal N|BA; Anatolia HG|N, Anatolia Post Neolithic)	Russia_Ust-Ida_LN	Anatolia_TepecikCiftlik_N	Anatolia_CineTepecik_BA	0.000681	0.000363	1.87603	340864
Figure S1	f4(YRI, Baikal N|BA; Anatolia HG|N, Anatolia Post Neolithic)	Russia_Ust-Ida_LN	Anatolia_TepecikCiftlik_N	Anatolia_Gordion_IA	0.000147	0.000274	0.536496	2430379
Figure S1	f4(YRI, Baikal N|BA; Anatolia HG|N, Anatolia Post Neolithic)	Russia_Ust-Ida_LN	Anatolia_TepecikCiftlik_N	Anatolia_Harmanoren_BA	-0.000184	0.000416	-0.442308	290236
Figure S1	f4(YRI, Baikal N|BA; Anatolia HG|N, Anatolia Post Neolithic)	Russia_Ust-Ida_LN	Anatolia_TepecikCiftlik_N	Anatolia_Ikiztepe_LC	0.000194	0.000442	0.438914	223819
Figure S1	f4(YRI, Baikal N|BA; Anatolia HG|N, Anatolia Post Neolithic)	Russia_Ust-Ida_LN	Anatolia_TepecikCiftlik_N	Anatolia_Ikiztepe_LC_lc	0.000559	0.001429	0.391183	19311
Figure S1	f4(YRI, Baikal N|BA; Anatolia HG|N, Anatolia Post Neolithic)	Russia_Ust-Ida_LN	Anatolia_TepecikCiftlik_N	Anatolia_Kalehoyuk_Assyrian_BA	0.000676	0.00025	2.704	1475809
Figure S1	f4(YRI, Baikal N|BA; Anatolia HG|N, Anatolia Post Neolithic)	Russia_Ust-Ida_LN	Anatolia_TepecikCiftlik_N	Anatolia_Kalehoyuk_IA	0.000825	0.000475	1.73684	183806
Figure S1	f4(YRI, Baikal N|BA; Anatolia HG|N, Anatolia Post Neolithic)	Russia_Ust-Ida_LN	Anatolia_TepecikCiftlik_N	Anatolia_Kalehoyuk_OldHittite_BA	0.000514	0.000234	2.19658	2098841
Figure S1	f4(YRI, Baikal N|BA; Anatolia HG|N, Anatolia Post Neolithic)	Russia_Ust-Ida_LN	Anatolia_TepecikCiftlik_N	Anatolia_Kalehoyuk_OttomanI	0.005807	0.000329	17.6505	1125806
Figure S1	f4(YRI, Baikal N|BA; Anatolia HG|N, Anatolia Post Neolithic)	Russia_Ust-Ida_LN	Anatolia_TepecikCiftlik_N	Anatolia_Kalehoyuk_OttomanII	0.003619	0.000371	9.75472	435610
Figure S1	f4(YRI, Baikal N|BA; Anatolia HG|N, Anatolia Post Neolithic)	Russia_Ust-Ida_LN	Anatolia_TepecikCiftlik_N	Anatolia_Kalehoyuk_OttomanIII	0.002603	0.000305	8.53443	1036881
Figure S1	f4(YRI, Baikal N|BA; Anatolia HG|N, Anatolia Post Neolithic)	Russia_Ust-Ida_LN	Anatolia_TepecikCiftlik_N	Anatolia_Kumtepe_CA	-0.000327	0.000446	-0.733184	188715
Figure S1	f4(YRI, Baikal N|BA; Anatolia HG|N, Anatolia Post Neolithic)	Russia_Ust-Ida_LN	Anatolia_TepecikCiftlik_N	Anatolia_Ovaoren_BA	0.000479	0.000204	2.34804	2055148
Figure S1	f4(YRI, Baikal N|BA; Anatolia HG|N, Anatolia Post Neolithic)	Russia_Ust-Ida_LN	Anatolia_TepecikCiftlik_N	Anatolia_Ulucak_BA	3.5e-05	0.000321	0.109034	544047
Figure S1	f4(YRI, CHG; Anatolia HG|N , Anatolia Post Neolithic)	CHG	Anatolia_Aktopraklik_N	Anatolia_Barcin_CA	0.001573	0.000591	2.66159	342677
Figure S1	f4(YRI, CHG; Anatolia HG|N , Anatolia Post Neolithic)	CHG	Anatolia_Aktopraklik_N	Anatolia_Bogazkoy_Ottoman	0.000581	0.000366	1.58743	3073882
Figure S1	f4(YRI, CHG; Anatolia HG|N , Anatolia Post Neolithic)	CHG	Anatolia_Aktopraklik_N	Anatolia_Bogazkoy_Rome	8.6e-05	0.000315	0.273016	4099661
Figure S1	f4(YRI, CHG; Anatolia HG|N , Anatolia Post Neolithic)	CHG	Anatolia_Aktopraklik_N	Anatolia_Buyukkaya_EC	0.000164	0.000556	0.294964	478952
Figure S1	f4(YRI, CHG; Anatolia HG|N , Anatolia Post Neolithic)	CHG	Anatolia_Aktopraklik_N	Anatolia_CamlibelTarlasi_LC	0.000424	0.000317	1.33754	1782657
Figure S1	f4(YRI, CHG; Anatolia HG|N , Anatolia Post Neolithic)	CHG	Anatolia_Aktopraklik_N	Anatolia_CineTepecik_BA	0.000315	0.000398	0.791457	617531
Figure S1	f4(YRI, CHG; Anatolia HG|N , Anatolia Post Neolithic)	CHG	Anatolia_Aktopraklik_N	Anatolia_Gordion_IA	0.000277	0.00037	0.748649	4529968
Figure S1	f4(YRI, CHG; Anatolia HG|N , Anatolia Post Neolithic)	CHG	Anatolia_Aktopraklik_N	Anatolia_Harmanoren_BA	0.000632	0.000481	1.31393	534870
Figure S1	f4(YRI, CHG; Anatolia HG|N , Anatolia Post Neolithic)	CHG	Anatolia_Aktopraklik_N	Anatolia_Ikiztepe_LC	0.000639	0.000483	1.32298	398356
Figure S1	f4(YRI, CHG; Anatolia HG|N , Anatolia Post Neolithic)	CHG	Anatolia_Aktopraklik_N	Anatolia_Ikiztepe_LC_lc	0.000547	0.001224	0.446895	34216
Figure S1	f4(YRI, CHG; Anatolia HG|N , Anatolia Post Neolithic)	CHG	Anatolia_Aktopraklik_N	Anatolia_Kalehoyuk_Assyrian_BA	0.000462	0.000313	1.47604	2759470
Figure S1	f4(YRI, CHG; Anatolia HG|N , Anatolia Post Neolithic)	CHG	Anatolia_Aktopraklik_N	Anatolia_Kalehoyuk_IA	0.000789	0.000463	1.7041	347348
Figure S1	f4(YRI, CHG; Anatolia HG|N , Anatolia Post Neolithic)	CHG	Anatolia_Aktopraklik_N	Anatolia_Kalehoyuk_OldHittite_BA	0.000289	0.000306	0.944444	3950646
Figure S1	f4(YRI, CHG; Anatolia HG|N , Anatolia Post Neolithic)	CHG	Anatolia_Aktopraklik_N	Anatolia_Kalehoyuk_OttomanI	-0.001564	0.00036	-4.34444	2117292
Figure S1	f4(YRI, CHG; Anatolia HG|N , Anatolia Post Neolithic)	CHG	Anatolia_Aktopraklik_N	Anatolia_Kalehoyuk_OttomanII	-0.000749	0.000388	-1.93041	823734
Figure S1	f4(YRI, CHG; Anatolia HG|N , Anatolia Post Neolithic)	CHG	Anatolia_Aktopraklik_N	Anatolia_Kalehoyuk_OttomanIII	-0.000363	0.000363	-1	1932727
Figure S1	f4(YRI, CHG; Anatolia HG|N , Anatolia Post Neolithic)	CHG	Anatolia_Aktopraklik_N	Anatolia_Kumtepe_CA	9.4e-05	0.000466	0.201717	348280
Figure S1	f4(YRI, CHG; Anatolia HG|N , Anatolia Post Neolithic)	CHG	Anatolia_Aktopraklik_N	Anatolia_Ovaoren_BA	0.000338	0.000295	1.14576	3852536
Figure S1	f4(YRI, CHG; Anatolia HG|N , Anatolia Post Neolithic)	CHG	Anatolia_Aktopraklik_N	Anatolia_Ulucak_BA	0.000251	0.000382	0.657068	990570
Figure S1	f4(YRI, CHG; Anatolia HG|N , Anatolia Post Neolithic)	CHG	Anatolia_Barcin_N	Anatolia_Barcin_CA	0.001857	0.000429	4.32867	339442
Figure S1	f4(YRI, CHG; Anatolia HG|N , Anatolia Post Neolithic)	CHG	Anatolia_Barcin_N	Anatolia_Bogazkoy_Ottoman	0.000921	0.000286	3.22028	2340633
Figure S1	f4(YRI, CHG; Anatolia HG|N , Anatolia Post Neolithic)	CHG	Anatolia_Barcin_N	Anatolia_Bogazkoy_Rome	0.000376	0.000207	1.81643	3087372
Figure S1	f4(YRI, CHG; Anatolia HG|N , Anatolia Post Neolithic)	CHG	Anatolia_Barcin_N	Anatolia_Buyukkaya_EC	0.001005	0.000406	2.47537	470445
Figure S1	f4(YRI, CHG; Anatolia HG|N , Anatolia Post Neolithic)	CHG	Anatolia_Barcin_N	Anatolia_CamlibelTarlasi_LC	0.000987	0.00017	5.80588	1620729
Figure S1	f4(YRI, CHG; Anatolia HG|N , Anatolia Post Neolithic)	CHG	Anatolia_Barcin_N	Anatolia_CineTepecik_BA	0.00055	0.000307	1.79153	477686
Figure S1	f4(YRI, CHG; Anatolia HG|N , Anatolia Post Neolithic)	CHG	Anatolia_Barcin_N	Anatolia_Gordion_IA	0.00055	0.000264	2.08333	3381697
Figure S1	f4(YRI, CHG; Anatolia HG|N , Anatolia Post Neolithic)	CHG	Anatolia_Barcin_N	Anatolia_Harmanoren_BA	0.000984	0.000305	3.22623	523029
Figure S1	f4(YRI, CHG; Anatolia HG|N , Anatolia Post Neolithic)	CHG	Anatolia_Barcin_N	Anatolia_Ikiztepe_LC	0.001337	0.000276	4.8442	396195
Figure S1	f4(YRI, CHG; Anatolia HG|N , Anatolia Post Neolithic)	CHG	Anatolia_Barcin_N	Anatolia_Ikiztepe_LC_lc	0.000948	0.000886	1.06998	34097
Figure S1	f4(YRI, CHG; Anatolia HG|N , Anatolia Post Neolithic)	CHG	Anatolia_Barcin_N	Anatolia_Kalehoyuk_Assyrian_BA	0.000851	0.000214	3.97664	2063405
Figure S1	f4(YRI, CHG; Anatolia HG|N , Anatolia Post Neolithic)	CHG	Anatolia_Barcin_N	Anatolia_Kalehoyuk_IA	0.001125	0.000392	2.8699	255349
Figure S1	f4(YRI, CHG; Anatolia HG|N , Anatolia Post Neolithic)	CHG	Anatolia_Barcin_N	Anatolia_Kalehoyuk_OldHittite_BA	0.000605	0.000222	2.72523	2932552
Figure S1	f4(YRI, CHG; Anatolia HG|N , Anatolia Post Neolithic)	CHG	Anatolia_Barcin_N	Anatolia_Kalehoyuk_OttomanI	-0.001211	0.000286	-4.23427	1563107
Figure S1	f4(YRI, CHG; Anatolia HG|N , Anatolia Post Neolithic)	CHG	Anatolia_Barcin_N	Anatolia_Kalehoyuk_OttomanII	-0.000586	0.000336	-1.74405	608255
Figure S1	f4(YRI, CHG; Anatolia HG|N , Anatolia Post Neolithic)	CHG	Anatolia_Barcin_N	Anatolia_Kalehoyuk_OttomanIII	4.4e-05	0.000291	0.151203	1447368
Figure S1	f4(YRI, CHG; Anatolia HG|N , Anatolia Post Neolithic)	CHG	Anatolia_Barcin_N	Anatolia_Kumtepe_CA	0.000118	0.000382	0.308901	262840
Figure S1	f4(YRI, CHG; Anatolia HG|N , Anatolia Post Neolithic)	CHG	Anatolia_Barcin_N	Anatolia_Ovaoren_BA	0.000645	0.00019	3.39474	2878951
Figure S1	f4(YRI, CHG; Anatolia HG|N , Anatolia Post Neolithic)	CHG	Anatolia_Barcin_N	Anatolia_Ulucak_BA	0.000458	0.000308	1.48701	764147
Figure S1	f4(YRI, CHG; Anatolia HG|N , Anatolia Post Neolithic)	CHG	Anatolia_Barcin_N_SG	Anatolia_Barcin_CA	0.001805	0.000476	3.79202	343876
Figure S1	f4(YRI, CHG; Anatolia HG|N , Anatolia Post Neolithic)	CHG	Anatolia_Barcin_N_SG	Anatolia_Bogazkoy_Ottoman	0.00078	0.000286	2.72727	3109056
Figure S1	f4(YRI, CHG; Anatolia HG|N , Anatolia Post Neolithic)	CHG	Anatolia_Barcin_N_SG	Anatolia_Bogazkoy_Rome	0.000278	0.000228	1.2193	4143158
Figure S1	f4(YRI, CHG; Anatolia HG|N , Anatolia Post Neolithic)	CHG	Anatolia_Barcin_N_SG	Anatolia_Buyukkaya_EC	0.000639	0.000451	1.41685	483336
Figure S1	f4(YRI, CHG; Anatolia HG|N , Anatolia Post Neolithic)	CHG	Anatolia_Barcin_N_SG	Anatolia_CamlibelTarlasi_LC	0.000848	0.000211	4.01896	1810514
Figure S1	f4(YRI, CHG; Anatolia HG|N , Anatolia Post Neolithic)	CHG	Anatolia_Barcin_N_SG	Anatolia_CineTepecik_BA	0.000477	0.00031	1.53871	620504
Figure S1	f4(YRI, CHG; Anatolia HG|N , Anatolia Post Neolithic)	CHG	Anatolia_Barcin_N_SG	Anatolia_Gordion_IA	0.000466	0.000281	1.65836	4592841
Figure S1	f4(YRI, CHG; Anatolia HG|N , Anatolia Post Neolithic)	CHG	Anatolia_Barcin_N_SG	Anatolia_Harmanoren_BA	0.000947	0.000351	2.69801	538066
Figure S1	f4(YRI, CHG; Anatolia HG|N , Anatolia Post Neolithic)	CHG	Anatolia_Barcin_N_SG	Anatolia_Ikiztepe_LC	0.000939	0.000348	2.69828	400940
Figure S1	f4(YRI, CHG; Anatolia HG|N , Anatolia Post Neolithic)	CHG	Anatolia_Barcin_N_SG	Anatolia_Ikiztepe_LC_lc	0.001065	0.000968	1.10021	34434
Figure S1	f4(YRI, CHG; Anatolia HG|N , Anatolia Post Neolithic)	CHG	Anatolia_Barcin_N_SG	Anatolia_Kalehoyuk_Assyrian_BA	0.000687	0.00024	2.8625	2778402
Figure S1	f4(YRI, CHG; Anatolia HG|N , Anatolia Post Neolithic)	CHG	Anatolia_Barcin_N_SG	Anatolia_Kalehoyuk_IA	0.000788	0.00038	2.07368	349344
Figure S1	f4(YRI, CHG; Anatolia HG|N , Anatolia Post Neolithic)	CHG	Anatolia_Barcin_N_SG	Anatolia_Kalehoyuk_OldHittite_BA	0.000542	0.000234	2.31624	3982315
Figure S1	f4(YRI, CHG; Anatolia HG|N , Anatolia Post Neolithic)	CHG	Anatolia_Barcin_N_SG	Anatolia_Kalehoyuk_OttomanI	-0.001395	0.000318	-4.38679	2132760
Figure S1	f4(YRI, CHG; Anatolia HG|N , Anatolia Post Neolithic)	CHG	Anatolia_Barcin_N_SG	Anatolia_Kalehoyuk_OttomanII	-0.000502	0.000335	-1.49851	829684
Figure S1	f4(YRI, CHG; Anatolia HG|N , Anatolia Post Neolithic)	CHG	Anatolia_Barcin_N_SG	Anatolia_Kalehoyuk_OttomanIII	7.7e-05	0.000299	0.257525	1947884
Figure S1	f4(YRI, CHG; Anatolia HG|N , Anatolia Post Neolithic)	CHG	Anatolia_Barcin_N_SG	Anatolia_Kumtepe_CA	0.000359	0.000372	0.965054	350331
Figure S1	f4(YRI, CHG; Anatolia HG|N , Anatolia Post Neolithic)	CHG	Anatolia_Barcin_N_SG	Anatolia_Ovaoren_BA	0.000547	0.000205	2.66829	3883249
Figure S1	f4(YRI, CHG; Anatolia HG|N , Anatolia Post Neolithic)	CHG	Anatolia_Barcin_N_SG	Anatolia_Ulucak_BA	0.0003	0.000322	0.931677	995842
Figure S1	f4(YRI, CHG; Anatolia HG|N , Anatolia Post Neolithic)	CHG	Anatolia_Catalhoyuk_N	Anatolia_Barcin_CA	0.002135	0.00055	3.88182	201805
Figure S1	f4(YRI, CHG; Anatolia HG|N , Anatolia Post Neolithic)	CHG	Anatolia_Catalhoyuk_N	Anatolia_Bogazkoy_Ottoman	0.00114	0.000282	4.04255	1810762
Figure S1	f4(YRI, CHG; Anatolia HG|N , Anatolia Post Neolithic)	CHG	Anatolia_Catalhoyuk_N	Anatolia_Bogazkoy_Rome	0.000717	0.000225	3.18667	2412080
Figure S1	f4(YRI, CHG; Anatolia HG|N , Anatolia Post Neolithic)	CHG	Anatolia_Catalhoyuk_N	Anatolia_Buyukkaya_EC	0.001412	0.000505	2.79604	287018
Figure S1	f4(YRI, CHG; Anatolia HG|N , Anatolia Post Neolithic)	CHG	Anatolia_Catalhoyuk_N	Anatolia_CamlibelTarlasi_LC	0.001086	0.000215	5.05116	1077333
Figure S1	f4(YRI, CHG; Anatolia HG|N , Anatolia Post Neolithic)	CHG	Anatolia_Catalhoyuk_N	Anatolia_CineTepecik_BA	0.000824	0.000357	2.30812	383519
Figure S1	f4(YRI, CHG; Anatolia HG|N , Anatolia Post Neolithic)	CHG	Anatolia_Catalhoyuk_N	Anatolia_Gordion_IA	0.000753	0.000274	2.74818	2643889
Figure S1	f4(YRI, CHG; Anatolia HG|N , Anatolia Post Neolithic)	CHG	Anatolia_Catalhoyuk_N	Anatolia_Harmanoren_BA	0.001162	0.000406	2.86207	311572
Figure S1	f4(YRI, CHG; Anatolia HG|N , Anatolia Post Neolithic)	CHG	Anatolia_Catalhoyuk_N	Anatolia_Ikiztepe_LC	0.001653	0.000442	3.73982	237728
Figure S1	f4(YRI, CHG; Anatolia HG|N , Anatolia Post Neolithic)	CHG	Anatolia_Catalhoyuk_N	Anatolia_Ikiztepe_LC_lc	0.00267	0.00148	1.80405	20399
Figure S1	f4(YRI, CHG; Anatolia HG|N , Anatolia Post Neolithic)	CHG	Anatolia_Catalhoyuk_N	Anatolia_Kalehoyuk_Assyrian_BA	0.001065	0.000225	4.73333	1635200
Figure S1	f4(YRI, CHG; Anatolia HG|N , Anatolia Post Neolithic)	CHG	Anatolia_Catalhoyuk_N	Anatolia_Kalehoyuk_IA	0.000624	0.000448	1.39286	205808
Figure S1	f4(YRI, CHG; Anatolia HG|N , Anatolia Post Neolithic)	CHG	Anatolia_Catalhoyuk_N	Anatolia_Kalehoyuk_OldHittite_BA	0.000931	0.000226	4.11947	2317403
Figure S1	f4(YRI, CHG; Anatolia HG|N , Anatolia Post Neolithic)	CHG	Anatolia_Catalhoyuk_N	Anatolia_Kalehoyuk_OttomanI	-0.001142	0.000307	-3.71987	1250524
Figure S1	f4(YRI, CHG; Anatolia HG|N , Anatolia Post Neolithic)	CHG	Anatolia_Catalhoyuk_N	Anatolia_Kalehoyuk_OttomanII	-0.000535	0.000363	-1.47383	484818
Figure S1	f4(YRI, CHG; Anatolia HG|N , Anatolia Post Neolithic)	CHG	Anatolia_Catalhoyuk_N	Anatolia_Kalehoyuk_OttomanIII	0.000503	0.000292	1.7226	1141634
Figure S1	f4(YRI, CHG; Anatolia HG|N , Anatolia Post Neolithic)	CHG	Anatolia_Catalhoyuk_N	Anatolia_Kumtepe_CA	0.000251	0.000455	0.551648	211588
Figure S1	f4(YRI, CHG; Anatolia HG|N , Anatolia Post Neolithic)	CHG	Anatolia_Catalhoyuk_N	Anatolia_Ovaoren_BA	0.000903	0.000195	4.63077	2258557
Figure S1	f4(YRI, CHG; Anatolia HG|N , Anatolia Post Neolithic)	CHG	Anatolia_Catalhoyuk_N	Anatolia_Ulucak_BA	0.000905	0.000322	2.81056	606710
Figure S1	f4(YRI, CHG; Anatolia HG|N , Anatolia Post Neolithic)	CHG	Anatolia_EN	Anatolia_Barcin_CA	0.001654	0.000446	3.70852	343780
Figure S1	f4(YRI, CHG; Anatolia HG|N , Anatolia Post Neolithic)	CHG	Anatolia_EN	Anatolia_Bogazkoy_Ottoman	0.000714	0.000298	2.39597	3101886
Figure S1	f4(YRI, CHG; Anatolia HG|N , Anatolia Post Neolithic)	CHG	Anatolia_EN	Anatolia_Bogazkoy_Rome	0.000263	0.000231	1.13853	4131203
Figure S1	f4(YRI, CHG; Anatolia HG|N , Anatolia Post Neolithic)	CHG	Anatolia_EN	Anatolia_Buyukkaya_EC	0.000568	0.000422	1.34597	483472
Figure S1	f4(YRI, CHG; Anatolia HG|N , Anatolia Post Neolithic)	CHG	Anatolia_EN	Anatolia_CamlibelTarlasi_LC	0.000727	0.000208	3.49519	1811349
Figure S1	f4(YRI, CHG; Anatolia HG|N , Anatolia Post Neolithic)	CHG	Anatolia_EN	Anatolia_CineTepecik_BA	0.000404	0.000309	1.30744	618902
Figure S1	f4(YRI, CHG; Anatolia HG|N , Anatolia Post Neolithic)	CHG	Anatolia_EN	Anatolia_Gordion_IA	0.000462	0.000305	1.51475	4582790
Figure S1	f4(YRI, CHG; Anatolia HG|N , Anatolia Post Neolithic)	CHG	Anatolia_EN	Anatolia_Harmanoren_BA	0.000618	0.000332	1.86145	537977
Figure S1	f4(YRI, CHG; Anatolia HG|N , Anatolia Post Neolithic)	CHG	Anatolia_EN	Anatolia_Ikiztepe_LC	0.000932	0.000321	2.90343	401044
Figure S1	f4(YRI, CHG; Anatolia HG|N , Anatolia Post Neolithic)	CHG	Anatolia_EN	Anatolia_Ikiztepe_LC_lc	0.000614	0.000943	0.651113	34432
Figure S1	f4(YRI, CHG; Anatolia HG|N , Anatolia Post Neolithic)	CHG	Anatolia_EN	Anatolia_Kalehoyuk_Assyrian_BA	0.000597	0.000234	2.55128	2767196
Figure S1	f4(YRI, CHG; Anatolia HG|N , Anatolia Post Neolithic)	CHG	Anatolia_EN	Anatolia_Kalehoyuk_IA	0.000801	0.000358	2.23743	347885
Figure S1	f4(YRI, CHG; Anatolia HG|N , Anatolia Post Neolithic)	CHG	Anatolia_EN	Anatolia_Kalehoyuk_OldHittite_BA	0.00052	0.000252	2.06349	3965026
Figure S1	f4(YRI, CHG; Anatolia HG|N , Anatolia Post Neolithic)	CHG	Anatolia_EN	Anatolia_Kalehoyuk_OttomanI	-0.001452	0.000315	-4.60952	2123453
Figure S1	f4(YRI, CHG; Anatolia HG|N , Anatolia Post Neolithic)	CHG	Anatolia_EN	Anatolia_Kalehoyuk_OttomanII	-0.000541	0.00033	-1.63939	826075
Figure S1	f4(YRI, CHG; Anatolia HG|N , Anatolia Post Neolithic)	CHG	Anatolia_EN	Anatolia_Kalehoyuk_OttomanIII	4.3e-05	0.000293	0.146758	1940125
Figure S1	f4(YRI, CHG; Anatolia HG|N , Anatolia Post Neolithic)	CHG	Anatolia_EN	Anatolia_Kumtepe_CA	0.000131	0.000367	0.356948	349220
Figure S1	f4(YRI, CHG; Anatolia HG|N , Anatolia Post Neolithic)	CHG	Anatolia_EN	Anatolia_Ovaoren_BA	0.000481	0.000208	2.3125	3866986
Figure S1	f4(YRI, CHG; Anatolia HG|N , Anatolia Post Neolithic)	CHG	Anatolia_EN	Anatolia_Ulucak_BA	0.000211	0.000311	0.678457	993132
Figure S1	f4(YRI, CHG; Anatolia HG|N , Anatolia Post Neolithic)	CHG	Anatolia_HG	Anatolia_Barcin_CA	0.0033	0.000659	5.00759	264720
Figure S1	f4(YRI, CHG; Anatolia HG|N , Anatolia Post Neolithic)	CHG	Anatolia_HG	Anatolia_Bogazkoy_Ottoman	0.002191	0.000496	4.41734	593677
Figure S1	f4(YRI, CHG; Anatolia HG|N , Anatolia Post Neolithic)	CHG	Anatolia_HG	Anatolia_Bogazkoy_Rome	0.001308	0.000449	2.91314	773461
Figure S1	f4(YRI, CHG; Anatolia HG|N , Anatolia Post Neolithic)	CHG	Anatolia_HG	Anatolia_Buyukkaya_EC	0.002091	0.000603	3.46766	323648
Figure S1	f4(YRI, CHG; Anatolia HG|N , Anatolia Post Neolithic)	CHG	Anatolia_HG	Anatolia_CamlibelTarlasi_LC	0.001844	0.000402	4.58706	722917
Figure S1	f4(YRI, CHG; Anatolia HG|N , Anatolia Post Neolithic)	CHG	Anatolia_HG	Anatolia_CineTepecik_BA	0.00088	0.000702	1.25356	119453
Figure S1	f4(YRI, CHG; Anatolia HG|N , Anatolia Post Neolithic)	CHG	Anatolia_HG	Anatolia_Gordion_IA	0.001923	0.000481	3.99792	841618
Figure S1	f4(YRI, CHG; Anatolia HG|N , Anatolia Post Neolithic)	CHG	Anatolia_HG	Anatolia_Harmanoren_BA	0.002011	0.000538	3.73792	381230
Figure S1	f4(YRI, CHG; Anatolia HG|N , Anatolia Post Neolithic)	CHG	Anatolia_HG	Anatolia_Ikiztepe_LC	0.002255	0.000521	4.32821	295730
Figure S1	f4(YRI, CHG; Anatolia HG|N , Anatolia Post Neolithic)	CHG	Anatolia_HG	Anatolia_Ikiztepe_LC_lc	0.002921	0.001379	2.1182	26687
Figure S1	f4(YRI, CHG; Anatolia HG|N , Anatolia Post Neolithic)	CHG	Anatolia_HG	Anatolia_Kalehoyuk_Assyrian_BA	0.001958	0.000471	4.15711	508642
Figure S1	f4(YRI, CHG; Anatolia HG|N , Anatolia Post Neolithic)	CHG	Anatolia_HG	Anatolia_Kalehoyuk_IA	0.002312	0.000916	2.52402	61304
Figure S1	f4(YRI, CHG; Anatolia HG|N , Anatolia Post Neolithic)	CHG	Anatolia_HG	Anatolia_Kalehoyuk_OldHittite_BA	0.001649	0.000454	3.63216	723610
Figure S1	f4(YRI, CHG; Anatolia HG|N , Anatolia Post Neolithic)	CHG	Anatolia_HG	Anatolia_Kalehoyuk_OttomanI	-0.000433	0.000565	-0.766372	378972
Figure S1	f4(YRI, CHG; Anatolia HG|N , Anatolia Post Neolithic)	CHG	Anatolia_HG	Anatolia_Kalehoyuk_OttomanII	0.00128	0.00071	1.80282	147033
Figure S1	f4(YRI, CHG; Anatolia HG|N , Anatolia Post Neolithic)	CHG	Anatolia_HG	Anatolia_Kalehoyuk_OttomanIII	0.001054	0.000542	1.94465	357719
Figure S1	f4(YRI, CHG; Anatolia HG|N , Anatolia Post Neolithic)	CHG	Anatolia_HG	Anatolia_Kumtepe_CA	0.001616	0.000902	1.79157	64183
Figure S1	f4(YRI, CHG; Anatolia HG|N , Anatolia Post Neolithic)	CHG	Anatolia_HG	Anatolia_Ovaoren_BA	0.001792	0.000422	4.24645	716285
Figure S1	f4(YRI, CHG; Anatolia HG|N , Anatolia Post Neolithic)	CHG	Anatolia_HG	Anatolia_Ulucak_BA	0.00132	0.000624	2.11538	193569
Figure S1	f4(YRI, CHG; Anatolia HG|N , Anatolia Post Neolithic)	CHG	Anatolia_Mentese_N	Anatolia_Barcin_CA	0.001723	0.000636	2.70912	179945
Figure S1	f4(YRI, CHG; Anatolia HG|N , Anatolia Post Neolithic)	CHG	Anatolia_Mentese_N	Anatolia_Bogazkoy_Ottoman	0.001521	0.000501	3.03593	355903
Figure S1	f4(YRI, CHG; Anatolia HG|N , Anatolia Post Neolithic)	CHG	Anatolia_Mentese_N	Anatolia_Bogazkoy_Rome	0.000386	0.000386	1	466178
Figure S1	f4(YRI, CHG; Anatolia HG|N , Anatolia Post Neolithic)	CHG	Anatolia_Mentese_N	Anatolia_Buyukkaya_EC	0.001193	0.00062	1.92419	205999
Figure S1	f4(YRI, CHG; Anatolia HG|N , Anatolia Post Neolithic)	CHG	Anatolia_Mentese_N	Anatolia_CamlibelTarlasi_LC	0.00076	0.000344	2.2093	417702
Figure S1	f4(YRI, CHG; Anatolia HG|N , Anatolia Post Neolithic)	CHG	Anatolia_Mentese_N	Anatolia_CineTepecik_BA	-0.000902	0.000826	-1.09201	74542
Figure S1	f4(YRI, CHG; Anatolia HG|N , Anatolia Post Neolithic)	CHG	Anatolia_Mentese_N	Anatolia_Gordion_IA	0.000908	0.000459	1.97821	504285
Figure S1	f4(YRI, CHG; Anatolia HG|N , Anatolia Post Neolithic)	CHG	Anatolia_Mentese_N	Anatolia_Harmanoren_BA	0.0008	0.000467	1.71306	252344
Figure S1	f4(YRI, CHG; Anatolia HG|N , Anatolia Post Neolithic)	CHG	Anatolia_Mentese_N	Anatolia_Ikiztepe_LC	0.001355	0.000507	2.67258	194297
Figure S1	f4(YRI, CHG; Anatolia HG|N , Anatolia Post Neolithic)	CHG	Anatolia_Mentese_N	Anatolia_Ikiztepe_LC_lc	0.000692	0.001596	0.433584	17772
Figure S1	f4(YRI, CHG; Anatolia HG|N , Anatolia Post Neolithic)	CHG	Anatolia_Mentese_N	Anatolia_Kalehoyuk_Assyrian_BA	0.001102	0.000448	2.45982	311873
Figure S1	f4(YRI, CHG; Anatolia HG|N , Anatolia Post Neolithic)	CHG	Anatolia_Mentese_N	Anatolia_Kalehoyuk_IA	0.001997	0.001057	1.88931	38072
Figure S1	f4(YRI, CHG; Anatolia HG|N , Anatolia Post Neolithic)	CHG	Anatolia_Mentese_N	Anatolia_Kalehoyuk_OldHittite_BA	0.00044	0.000412	1.06796	440487
Figure S1	f4(YRI, CHG; Anatolia HG|N , Anatolia Post Neolithic)	CHG	Anatolia_Mentese_N	Anatolia_Kalehoyuk_OttomanI	-0.001767	0.000544	-3.24816	233135
Figure S1	f4(YRI, CHG; Anatolia HG|N , Anatolia Post Neolithic)	CHG	Anatolia_Mentese_N	Anatolia_Kalehoyuk_OttomanII	-0.000702	0.000768	-0.914062	90500
Figure S1	f4(YRI, CHG; Anatolia HG|N , Anatolia Post Neolithic)	CHG	Anatolia_Mentese_N	Anatolia_Kalehoyuk_OttomanIII	0.000182	0.00055	0.330909	217799
Figure S1	f4(YRI, CHG; Anatolia HG|N , Anatolia Post Neolithic)	CHG	Anatolia_Mentese_N	Anatolia_Kumtepe_CA	0.00081	0.00107	0.757009	39889
Figure S1	f4(YRI, CHG; Anatolia HG|N , Anatolia Post Neolithic)	CHG	Anatolia_Mentese_N	Anatolia_Ovaoren_BA	0.000453	0.000366	1.2377	434462
Figure S1	f4(YRI, CHG; Anatolia HG|N , Anatolia Post Neolithic)	CHG	Anatolia_Mentese_N	Anatolia_Ulucak_BA	-0.000581	0.000684	-0.849415	119063
Figure S1	f4(YRI, CHG; Anatolia HG|N , Anatolia Post Neolithic)	CHG	Anatolia_Musular_N	Anatolia_Barcin_CA	0.002133	0.000602	3.54319	305638
Figure S1	f4(YRI, CHG; Anatolia HG|N , Anatolia Post Neolithic)	CHG	Anatolia_Musular_N	Anatolia_Bogazkoy_Ottoman	0.00088	0.000349	2.52149	2652642
Figure S1	f4(YRI, CHG; Anatolia HG|N , Anatolia Post Neolithic)	CHG	Anatolia_Musular_N	Anatolia_Bogazkoy_Rome	0.000338	0.000288	1.17361	3528926
Figure S1	f4(YRI, CHG; Anatolia HG|N , Anatolia Post Neolithic)	CHG	Anatolia_Musular_N	Anatolia_Buyukkaya_EC	0.00112	0.000514	2.17899	423978
Figure S1	f4(YRI, CHG; Anatolia HG|N , Anatolia Post Neolithic)	CHG	Anatolia_Musular_N	Anatolia_CamlibelTarlasi_LC	0.000992	0.000294	3.37415	1558049
Figure S1	f4(YRI, CHG; Anatolia HG|N , Anatolia Post Neolithic)	CHG	Anatolia_Musular_N	Anatolia_CineTepecik_BA	0.000211	0.000384	0.549479	542457
Figure S1	f4(YRI, CHG; Anatolia HG|N , Anatolia Post Neolithic)	CHG	Anatolia_Musular_N	Anatolia_Gordion_IA	0.00059	0.000343	1.72012	3878806
Figure S1	f4(YRI, CHG; Anatolia HG|N , Anatolia Post Neolithic)	CHG	Anatolia_Musular_N	Anatolia_Harmanoren_BA	0.001348	0.000456	2.95614	474917
Figure S1	f4(YRI, CHG; Anatolia HG|N , Anatolia Post Neolithic)	CHG	Anatolia_Musular_N	Anatolia_Ikiztepe_LC	0.001572	0.00047	3.34468	353260
Figure S1	f4(YRI, CHG; Anatolia HG|N , Anatolia Post Neolithic)	CHG	Anatolia_Musular_N	Anatolia_Ikiztepe_LC_lc	0.001296	0.001265	1.02451	30624
Figure S1	f4(YRI, CHG; Anatolia HG|N , Anatolia Post Neolithic)	CHG	Anatolia_Musular_N	Anatolia_Kalehoyuk_Assyrian_BA	0.000835	0.00029	2.87931	2380840
Figure S1	f4(YRI, CHG; Anatolia HG|N , Anatolia Post Neolithic)	CHG	Anatolia_Musular_N	Anatolia_Kalehoyuk_IA	0.000717	0.000444	1.61486	299172
Figure S1	f4(YRI, CHG; Anatolia HG|N , Anatolia Post Neolithic)	CHG	Anatolia_Musular_N	Anatolia_Kalehoyuk_OldHittite_BA	0.000619	0.000306	2.02288	3392332
Figure S1	f4(YRI, CHG; Anatolia HG|N , Anatolia Post Neolithic)	CHG	Anatolia_Musular_N	Anatolia_Kalehoyuk_OttomanI	-0.001321	0.000348	-3.79598	1820052
Figure S1	f4(YRI, CHG; Anatolia HG|N , Anatolia Post Neolithic)	CHG	Anatolia_Musular_N	Anatolia_Kalehoyuk_OttomanII	-0.00097	0.000383	-2.53264	708137
Figure S1	f4(YRI, CHG; Anatolia HG|N , Anatolia Post Neolithic)	CHG	Anatolia_Musular_N	Anatolia_Kalehoyuk_OttomanIII	0.000124	0.000339	0.365782	1666684
Figure S1	f4(YRI, CHG; Anatolia HG|N , Anatolia Post Neolithic)	CHG	Anatolia_Musular_N	Anatolia_Kumtepe_CA	0.000311	0.000455	0.683516	302917
Figure S1	f4(YRI, CHG; Anatolia HG|N , Anatolia Post Neolithic)	CHG	Anatolia_Musular_N	Anatolia_Ovaoren_BA	0.000576	0.00027	2.13333	3314651
Figure S1	f4(YRI, CHG; Anatolia HG|N , Anatolia Post Neolithic)	CHG	Anatolia_Musular_N	Anatolia_Ulucak_BA	0.000451	0.00037	1.21892	868793
Figure S1	f4(YRI, CHG; Anatolia HG|N , Anatolia Post Neolithic)	CHG	Anatolia_TepecikCiftlik_N	Anatolia_Barcin_CA	0.001022	0.000577	1.77123	204270
Figure S1	f4(YRI, CHG; Anatolia HG|N , Anatolia Post Neolithic)	CHG	Anatolia_TepecikCiftlik_N	Anatolia_Bogazkoy_Ottoman	0.000946	0.00031	3.05161	1847399
Figure S1	f4(YRI, CHG; Anatolia HG|N , Anatolia Post Neolithic)	CHG	Anatolia_TepecikCiftlik_N	Anatolia_Bogazkoy_Rome	0.000477	0.00027	1.76667	2443323
Figure S1	f4(YRI, CHG; Anatolia HG|N , Anatolia Post Neolithic)	CHG	Anatolia_TepecikCiftlik_N	Anatolia_Buyukkaya_EC	0.000323	0.000506	0.63834	308922
Figure S1	f4(YRI, CHG; Anatolia HG|N , Anatolia Post Neolithic)	CHG	Anatolia_TepecikCiftlik_N	Anatolia_CamlibelTarlasi_LC	0.000992	0.000261	3.80077	1184796
Figure S1	f4(YRI, CHG; Anatolia HG|N , Anatolia Post Neolithic)	CHG	Anatolia_TepecikCiftlik_N	Anatolia_CineTepecik_BA	0.000722	0.000379	1.90501	373773
Figure S1	f4(YRI, CHG; Anatolia HG|N , Anatolia Post Neolithic)	CHG	Anatolia_TepecikCiftlik_N	Anatolia_Gordion_IA	0.000553	0.000313	1.76677	2701714
Figure S1	f4(YRI, CHG; Anatolia HG|N , Anatolia Post Neolithic)	CHG	Anatolia_TepecikCiftlik_N	Anatolia_Harmanoren_BA	0.000398	0.000452	0.880531	321286
Figure S1	f4(YRI, CHG; Anatolia HG|N , Anatolia Post Neolithic)	CHG	Anatolia_TepecikCiftlik_N	Anatolia_Ikiztepe_LC	0.00066	0.000444	1.48649	247980
Figure S1	f4(YRI, CHG; Anatolia HG|N , Anatolia Post Neolithic)	CHG	Anatolia_TepecikCiftlik_N	Anatolia_Ikiztepe_LC_lc	0.001772	0.001465	1.20956	21438
Figure S1	f4(YRI, CHG; Anatolia HG|N , Anatolia Post Neolithic)	CHG	Anatolia_TepecikCiftlik_N	Anatolia_Kalehoyuk_Assyrian_BA	0.000778	0.000267	2.91386	1620967
Figure S1	f4(YRI, CHG; Anatolia HG|N , Anatolia Post Neolithic)	CHG	Anatolia_TepecikCiftlik_N	Anatolia_Kalehoyuk_IA	0.000749	0.00047	1.59362	201552
Figure S1	f4(YRI, CHG; Anatolia HG|N , Anatolia Post Neolithic)	CHG	Anatolia_TepecikCiftlik_N	Anatolia_Kalehoyuk_OldHittite_BA	0.00074	0.000266	2.78195	2311671
Figure S1	f4(YRI, CHG; Anatolia HG|N , Anatolia Post Neolithic)	CHG	Anatolia_TepecikCiftlik_N	Anatolia_Kalehoyuk_OttomanI	-0.001144	0.000341	-3.35484	1234974
Figure S1	f4(YRI, CHG; Anatolia HG|N , Anatolia Post Neolithic)	CHG	Anatolia_TepecikCiftlik_N	Anatolia_Kalehoyuk_OttomanII	-0.000499	0.000408	-1.22304	476966
Figure S1	f4(YRI, CHG; Anatolia HG|N , Anatolia Post Neolithic)	CHG	Anatolia_TepecikCiftlik_N	Anatolia_Kalehoyuk_OttomanIII	0.000405	0.000335	1.20896	1139081
Figure S1	f4(YRI, CHG; Anatolia HG|N , Anatolia Post Neolithic)	CHG	Anatolia_TepecikCiftlik_N	Anatolia_Kumtepe_CA	0.000554	0.000479	1.15658	206406
Figure S1	f4(YRI, CHG; Anatolia HG|N , Anatolia Post Neolithic)	CHG	Anatolia_TepecikCiftlik_N	Anatolia_Ovaoren_BA	0.000756	0.000246	3.07317	2264211
Figure S1	f4(YRI, CHG; Anatolia HG|N , Anatolia Post Neolithic)	CHG	Anatolia_TepecikCiftlik_N	Anatolia_Ulucak_BA	0.000661	0.000363	1.82094	596997
Figure S1	f4(YRI, CHG; Anatolia HG|N , Anatolia Post Neolithic)	Iran_Ganj_Dareh_N_SG	Anatolia_Aktopraklik_N	Anatolia_Barcin_CA	0.000988	0.000778	1.26992	149887
Figure S1	f4(YRI, Iran HG|N; Anatolia HG|N , Anatolia Post Neolithic)	Iran_Ganj_Dareh_N_SG	Anatolia_Aktopraklik_N	Anatolia_Bogazkoy_Ottoman	0.000191	0.000434	0.440092	1525229
Figure S1	f4(YRI, Iran HG|N; Anatolia HG|N , Anatolia Post Neolithic)	Iran_Ganj_Dareh_N_SG	Anatolia_Aktopraklik_N	Anatolia_Bogazkoy_Rome	0.000154	0.000355	0.433803	2058325
Figure S1	f4(YRI, Iran HG|N; Anatolia HG|N , Anatolia Post Neolithic)	Iran_Ganj_Dareh_N_SG	Anatolia_Aktopraklik_N	Anatolia_Buyukkaya_EC	-0.000429	0.000711	-0.603376	194070
Figure S1	f4(YRI, Iran HG|N; Anatolia HG|N , Anatolia Post Neolithic)	Iran_Ganj_Dareh_N_SG	Anatolia_Aktopraklik_N	Anatolia_CamlibelTarlasi_LC	-0.000262	0.000382	-0.685864	744104
Figure S1	f4(YRI, Iran HG|N; Anatolia HG|N , Anatolia Post Neolithic)	Iran_Ganj_Dareh_N_SG	Anatolia_Aktopraklik_N	Anatolia_CineTepecik_BA	0.00041	0.000512	0.800781	331364
Figure S1	f4(YRI, Iran HG|N; Anatolia HG|N , Anatolia Post Neolithic)	Iran_Ganj_Dareh_N_SG	Anatolia_Aktopraklik_N	Anatolia_Gordion_IA	-2.6e-05	0.0004	-0.065	2254510
Figure S1	f4(YRI, Iran HG|N; Anatolia HG|N , Anatolia Post Neolithic)	Iran_Ganj_Dareh_N_SG	Anatolia_Aktopraklik_N	Anatolia_Harmanoren_BA	8.9e-05	0.000638	0.139498	228243
Figure S1	f4(YRI, Iran HG|N; Anatolia HG|N , Anatolia Post Neolithic)	Iran_Ganj_Dareh_N_SG	Anatolia_Aktopraklik_N	Anatolia_Ikiztepe_LC	0.000416	0.000687	0.605531	170401
Figure S1	f4(YRI, Iran HG|N; Anatolia HG|N , Anatolia Post Neolithic)	Iran_Ganj_Dareh_N_SG	Anatolia_Aktopraklik_N	Anatolia_Ikiztepe_LC_lc	0.00106	0.00209	0.507177	14259
Figure S1	f4(YRI, Iran HG|N; Anatolia HG|N , Anatolia Post Neolithic)	Iran_Ganj_Dareh_N_SG	Anatolia_Aktopraklik_N	Anatolia_Kalehoyuk_Assyrian_BA	0.000559	0.000354	1.5791	1437789
Figure S1	f4(YRI, Iran HG|N; Anatolia HG|N , Anatolia Post Neolithic)	Iran_Ganj_Dareh_N_SG	Anatolia_Aktopraklik_N	Anatolia_Kalehoyuk_IA	0.000592	0.000575	1.02957	186408
Figure S1	f4(YRI, Iran HG|N; Anatolia HG|N , Anatolia Post Neolithic)	Iran_Ganj_Dareh_N_SG	Anatolia_Aktopraklik_N	Anatolia_Kalehoyuk_OldHittite_BA	0.000124	0.000359	0.345404	2030413
Figure S1	f4(YRI, Iran HG|N; Anatolia HG|N , Anatolia Post Neolithic)	Iran_Ganj_Dareh_N_SG	Anatolia_Aktopraklik_N	Anatolia_Kalehoyuk_OttomanI	-0.001287	0.000436	-2.95183	1121546
Figure S1	f4(YRI, Iran HG|N; Anatolia HG|N , Anatolia Post Neolithic)	Iran_Ganj_Dareh_N_SG	Anatolia_Aktopraklik_N	Anatolia_Kalehoyuk_OttomanII	-0.000779	0.000496	-1.57056	436458
Figure S1	f4(YRI, Iran HG|N; Anatolia HG|N , Anatolia Post Neolithic)	Iran_Ganj_Dareh_N_SG	Anatolia_Aktopraklik_N	Anatolia_Kalehoyuk_OttomanIII	-0.00013	0.000417	-0.311751	998515
Figure S1	f4(YRI, Iran HG|N; Anatolia HG|N , Anatolia Post Neolithic)	Iran_Ganj_Dareh_N_SG	Anatolia_Aktopraklik_N	Anatolia_Kumtepe_CA	0.000398	0.000583	0.682676	189271
Figure S1	f4(YRI, Iran HG|N; Anatolia HG|N , Anatolia Post Neolithic)	Iran_Ganj_Dareh_N_SG	Anatolia_Aktopraklik_N	Anatolia_Ovaoren_BA	0.000315	0.000334	0.943114	1960288
Figure S1	f4(YRI, Iran HG|N; Anatolia HG|N , Anatolia Post Neolithic)	Iran_Ganj_Dareh_N_SG	Anatolia_Aktopraklik_N	Anatolia_Ulucak_BA	0.00023	0.000449	0.512249	520412
Figure S1	f4(YRI, Iran HG|N; Anatolia HG|N , Anatolia Post Neolithic)	Iran_Ganj_Dareh_N_SG	Anatolia_Barcin_N	Anatolia_Barcin_CA	0.001691	0.000595	2.84202	147798
Figure S1	f4(YRI, Iran HG|N; Anatolia HG|N , Anatolia Post Neolithic)	Iran_Ganj_Dareh_N_SG	Anatolia_Barcin_N	Anatolia_Bogazkoy_Ottoman	0.000524	0.000353	1.48442	1110397
Figure S1	f4(YRI, Iran HG|N; Anatolia HG|N , Anatolia Post Neolithic)	Iran_Ganj_Dareh_N_SG	Anatolia_Barcin_N	Anatolia_Bogazkoy_Rome	0.000499	0.000256	1.94922	1480752
Figure S1	f4(YRI, Iran HG|N; Anatolia HG|N , Anatolia Post Neolithic)	Iran_Ganj_Dareh_N_SG	Anatolia_Barcin_N	Anatolia_Buyukkaya_EC	0.000114	0.000534	0.213483	189020
Figure S1	f4(YRI, Iran HG|N; Anatolia HG|N , Anatolia Post Neolithic)	Iran_Ganj_Dareh_N_SG	Anatolia_Barcin_N	Anatolia_CamlibelTarlasi_LC	0.000492	0.000241	2.04149	660457
Figure S1	f4(YRI, Iran HG|N; Anatolia HG|N , Anatolia Post Neolithic)	Iran_Ganj_Dareh_N_SG	Anatolia_Barcin_N	Anatolia_CineTepecik_BA	0.000378	0.000445	0.849438	248009
Figure S1	f4(YRI, Iran HG|N; Anatolia HG|N , Anatolia Post Neolithic)	Iran_Ganj_Dareh_N_SG	Anatolia_Barcin_N	Anatolia_Gordion_IA	0.000308	0.00031	0.993548	1600711
Figure S1	f4(YRI, Iran HG|N; Anatolia HG|N , Anatolia Post Neolithic)	Iran_Ganj_Dareh_N_SG	Anatolia_Barcin_N	Anatolia_Harmanoren_BA	0.000806	0.000423	1.90544	221393
Figure S1	f4(YRI, Iran HG|N; Anatolia HG|N , Anatolia Post Neolithic)	Iran_Ganj_Dareh_N_SG	Anatolia_Barcin_N	Anatolia_Ikiztepe_LC	0.00072	0.000438	1.64384	168694
Figure S1	f4(YRI, Iran HG|N; Anatolia HG|N , Anatolia Post Neolithic)	Iran_Ganj_Dareh_N_SG	Anatolia_Barcin_N	Anatolia_Ikiztepe_LC_lc	0.001063	0.00153	0.694771	14143
Figure S1	f4(YRI, Iran HG|N; Anatolia HG|N , Anatolia Post Neolithic)	Iran_Ganj_Dareh_N_SG	Anatolia_Barcin_N	Anatolia_Kalehoyuk_Assyrian_BA	0.000933	0.000272	3.43015	1031834
Figure S1	f4(YRI, Iran HG|N; Anatolia HG|N , Anatolia Post Neolithic)	Iran_Ganj_Dareh_N_SG	Anatolia_Barcin_N	Anatolia_Kalehoyuk_IA	0.000666	0.000519	1.28324	131655
Figure S1	f4(YRI, Iran HG|N; Anatolia HG|N , Anatolia Post Neolithic)	Iran_Ganj_Dareh_N_SG	Anatolia_Barcin_N	Anatolia_Kalehoyuk_OldHittite_BA	0.000418	0.000272	1.53676	1442246
Figure S1	f4(YRI, Iran HG|N; Anatolia HG|N , Anatolia Post Neolithic)	Iran_Ganj_Dareh_N_SG	Anatolia_Barcin_N	Anatolia_Kalehoyuk_OttomanI	-0.001065	0.000364	-2.92582	793469
Figure S1	f4(YRI, Iran HG|N; Anatolia HG|N , Anatolia Post Neolithic)	Iran_Ganj_Dareh_N_SG	Anatolia_Barcin_N	Anatolia_Kalehoyuk_OttomanII	-0.000368	0.000437	-0.842105	309118
Figure S1	f4(YRI, Iran HG|N; Anatolia HG|N , Anatolia Post Neolithic)	Iran_Ganj_Dareh_N_SG	Anatolia_Barcin_N	Anatolia_Kalehoyuk_OttomanIII	0.000157	0.000351	0.447293	716653
Figure S1	f4(YRI, Iran HG|N; Anatolia HG|N , Anatolia Post Neolithic)	Iran_Ganj_Dareh_N_SG	Anatolia_Barcin_N	Anatolia_Kumtepe_CA	0.000859	0.000502	1.71116	137788
Figure S1	f4(YRI, Iran HG|N; Anatolia HG|N , Anatolia Post Neolithic)	Iran_Ganj_Dareh_N_SG	Anatolia_Barcin_N	Anatolia_Ovaoren_BA	0.000717	0.000243	2.95062	1401858
Figure S1	f4(YRI, Iran HG|N; Anatolia HG|N , Anatolia Post Neolithic)	Iran_Ganj_Dareh_N_SG	Anatolia_Barcin_N	Anatolia_Ulucak_BA	0.000602	0.000385	1.56364	387570
Figure S1	f4(YRI, Iran HG|N; Anatolia HG|N , Anatolia Post Neolithic)	Iran_Ganj_Dareh_N_SG	Anatolia_Barcin_N_SG	Anatolia_Barcin_CA	0.001691	0.000651	2.59754	150138
Figure S1	f4(YRI, Iran HG|N; Anatolia HG|N , Anatolia Post Neolithic)	Iran_Ganj_Dareh_N_SG	Anatolia_Barcin_N_SG	Anatolia_Bogazkoy_Ottoman	0.000849	0.000358	2.37151	1529901
Figure S1	f4(YRI, Iran HG|N; Anatolia HG|N , Anatolia Post Neolithic)	Iran_Ganj_Dareh_N_SG	Anatolia_Barcin_N_SG	Anatolia_Bogazkoy_Rome	0.000808	0.000277	2.91697	2064479
Figure S1	f4(YRI, Iran HG|N; Anatolia HG|N , Anatolia Post Neolithic)	Iran_Ganj_Dareh_N_SG	Anatolia_Barcin_N_SG	Anatolia_Buyukkaya_EC	0.000368	0.000597	0.616415	194580
Figure S1	f4(YRI, Iran HG|N; Anatolia HG|N , Anatolia Post Neolithic)	Iran_Ganj_Dareh_N_SG	Anatolia_Barcin_N_SG	Anatolia_CamlibelTarlasi_LC	0.000548	0.000277	1.97834	747081
Figure S1	f4(YRI, Iran HG|N; Anatolia HG|N , Anatolia Post Neolithic)	Iran_Ganj_Dareh_N_SG	Anatolia_Barcin_N_SG	Anatolia_CineTepecik_BA	0.001211	0.000404	2.99752	331947
Figure S1	f4(YRI, Iran HG|N; Anatolia HG|N , Anatolia Post Neolithic)	Iran_Ganj_Dareh_N_SG	Anatolia_Barcin_N_SG	Anatolia_Gordion_IA	0.000611	0.00033	1.85152	2262491
Figure S1	f4(YRI, Iran HG|N; Anatolia HG|N , Anatolia Post Neolithic)	Iran_Ganj_Dareh_N_SG	Anatolia_Barcin_N_SG	Anatolia_Harmanoren_BA	0.001123	0.000492	2.28252	228729
Figure S1	f4(YRI, Iran HG|N; Anatolia HG|N , Anatolia Post Neolithic)	Iran_Ganj_Dareh_N_SG	Anatolia_Barcin_N_SG	Anatolia_Ikiztepe_LC	0.000737	0.000506	1.45652	170770
Figure S1	f4(YRI, Iran HG|N; Anatolia HG|N , Anatolia Post Neolithic)	Iran_Ganj_Dareh_N_SG	Anatolia_Barcin_N_SG	Anatolia_Ikiztepe_LC_lc	0.001042	0.001774	0.587373	14292
Figure S1	f4(YRI, Iran HG|N; Anatolia HG|N , Anatolia Post Neolithic)	Iran_Ganj_Dareh_N_SG	Anatolia_Barcin_N_SG	Anatolia_Kalehoyuk_Assyrian_BA	0.001258	0.000287	4.38328	1441203
Figure S1	f4(YRI, Iran HG|N; Anatolia HG|N , Anatolia Post Neolithic)	Iran_Ganj_Dareh_N_SG	Anatolia_Barcin_N_SG	Anatolia_Kalehoyuk_IA	0.000651	0.000472	1.37924	186811
Figure S1	f4(YRI, Iran HG|N; Anatolia HG|N , Anatolia Post Neolithic)	Iran_Ganj_Dareh_N_SG	Anatolia_Barcin_N_SG	Anatolia_Kalehoyuk_OldHittite_BA	0.000794	0.000285	2.78596	2035702
Figure S1	f4(YRI, Iran HG|N; Anatolia HG|N , Anatolia Post Neolithic)	Iran_Ganj_Dareh_N_SG	Anatolia_Barcin_N_SG	Anatolia_Kalehoyuk_OttomanI	-0.000673	0.000379	-1.77573	1124287
Figure S1	f4(YRI, Iran HG|N; Anatolia HG|N , Anatolia Post Neolithic)	Iran_Ganj_Dareh_N_SG	Anatolia_Barcin_N_SG	Anatolia_Kalehoyuk_OttomanII	-0.000539	0.00042	-1.28333	437485
Figure S1	f4(YRI, Iran HG|N; Anatolia HG|N , Anatolia Post Neolithic)	Iran_Ganj_Dareh_N_SG	Anatolia_Barcin_N_SG	Anatolia_Kalehoyuk_OttomanIII	0.000465	0.00035	1.32857	1001028
Figure S1	f4(YRI, Iran HG|N; Anatolia HG|N , Anatolia Post Neolithic)	Iran_Ganj_Dareh_N_SG	Anatolia_Barcin_N_SG	Anatolia_Kumtepe_CA	0.001009	0.000453	2.22737	189681
Figure S1	f4(YRI, Iran HG|N; Anatolia HG|N , Anatolia Post Neolithic)	Iran_Ganj_Dareh_N_SG	Anatolia_Barcin_N_SG	Anatolia_Ovaoren_BA	0.000924	0.000253	3.65217	1965273
Figure S1	f4(YRI, Iran HG|N; Anatolia HG|N , Anatolia Post Neolithic)	Iran_Ganj_Dareh_N_SG	Anatolia_Barcin_N_SG	Anatolia_Ulucak_BA	0.000846	0.000376	2.25	521398
Figure S1	f4(YRI, Iran HG|N; Anatolia HG|N , Anatolia Post Neolithic)	Iran_Ganj_Dareh_N_SG	Anatolia_Catalhoyuk_N	Anatolia_Barcin_CA	0.001532	0.00079	1.93924	92539
Figure S1	f4(YRI, Iran HG|N; Anatolia HG|N , Anatolia Post Neolithic)	Iran_Ganj_Dareh_N_SG	Anatolia_Catalhoyuk_N	Anatolia_Bogazkoy_Ottoman	0.000751	0.000349	2.15186	936398
Figure S1	f4(YRI, Iran HG|N; Anatolia HG|N , Anatolia Post Neolithic)	Iran_Ganj_Dareh_N_SG	Anatolia_Catalhoyuk_N	Anatolia_Bogazkoy_Rome	0.000687	0.000261	2.63218	1261535
Figure S1	f4(YRI, Iran HG|N; Anatolia HG|N , Anatolia Post Neolithic)	Iran_Ganj_Dareh_N_SG	Anatolia_Catalhoyuk_N	Anatolia_Buyukkaya_EC	-0.000672	0.00073	-0.920548	120690
Figure S1	f4(YRI, Iran HG|N; Anatolia HG|N , Anatolia Post Neolithic)	Iran_Ganj_Dareh_N_SG	Anatolia_Catalhoyuk_N	Anatolia_CamlibelTarlasi_LC	0.000351	0.000293	1.19795	466504
Figure S1	f4(YRI, Iran HG|N; Anatolia HG|N , Anatolia Post Neolithic)	Iran_Ganj_Dareh_N_SG	Anatolia_Catalhoyuk_N	Anatolia_CineTepecik_BA	0.00089	0.000483	1.84265	213563
Figure S1	f4(YRI, Iran HG|N; Anatolia HG|N , Anatolia Post Neolithic)	Iran_Ganj_Dareh_N_SG	Anatolia_Catalhoyuk_N	Anatolia_Gordion_IA	0.00041	0.000309	1.32686	1370805
Figure S1	f4(YRI, Iran HG|N; Anatolia HG|N , Anatolia Post Neolithic)	Iran_Ganj_Dareh_N_SG	Anatolia_Catalhoyuk_N	Anatolia_Harmanoren_BA	0.000109	0.000606	0.179868	139031
Figure S1	f4(YRI, Iran HG|N; Anatolia HG|N , Anatolia Post Neolithic)	Iran_Ganj_Dareh_N_SG	Anatolia_Catalhoyuk_N	Anatolia_Ikiztepe_LC	0.001005	0.000659	1.52504	105728
Figure S1	f4(YRI, Iran HG|N; Anatolia HG|N , Anatolia Post Neolithic)	Iran_Ganj_Dareh_N_SG	Anatolia_Catalhoyuk_N	Anatolia_Kalehoyuk_Assyrian_BA	0.001111	0.00028	3.96786	886717
Figure S1	f4(YRI, Iran HG|N; Anatolia HG|N , Anatolia Post Neolithic)	Iran_Ganj_Dareh_N_SG	Anatolia_Catalhoyuk_N	Anatolia_Kalehoyuk_IA	0.00036	0.000601	0.599002	115071
Figure S1	f4(YRI, Iran HG|N; Anatolia HG|N , Anatolia Post Neolithic)	Iran_Ganj_Dareh_N_SG	Anatolia_Catalhoyuk_N	Anatolia_Kalehoyuk_OldHittite_BA	0.000685	0.000267	2.56554	1239968
Figure S1	f4(YRI, Iran HG|N; Anatolia HG|N , Anatolia Post Neolithic)	Iran_Ganj_Dareh_N_SG	Anatolia_Catalhoyuk_N	Anatolia_Kalehoyuk_OttomanI	-0.00089	0.000365	-2.43836	688529
Figure S1	f4(YRI, Iran HG|N; Anatolia HG|N , Anatolia Post Neolithic)	Iran_Ganj_Dareh_N_SG	Anatolia_Catalhoyuk_N	Anatolia_Kalehoyuk_OttomanII	-0.000616	0.000467	-1.31906	266829
Figure S1	f4(YRI, Iran HG|N; Anatolia HG|N , Anatolia Post Neolithic)	Iran_Ganj_Dareh_N_SG	Anatolia_Catalhoyuk_N	Anatolia_Kalehoyuk_OttomanIII	0.000242	0.00034	0.711765	613995
Figure S1	f4(YRI, Iran HG|N; Anatolia HG|N , Anatolia Post Neolithic)	Iran_Ganj_Dareh_N_SG	Anatolia_Catalhoyuk_N	Anatolia_Kumtepe_CA	0.000439	0.000577	0.760832	119353
Figure S1	f4(YRI, Iran HG|N; Anatolia HG|N , Anatolia Post Neolithic)	Iran_Ganj_Dareh_N_SG	Anatolia_Catalhoyuk_N	Anatolia_Ovaoren_BA	0.000831	0.00024	3.4625	1198154
Figure S1	f4(YRI, Iran HG|N; Anatolia HG|N , Anatolia Post Neolithic)	Iran_Ganj_Dareh_N_SG	Anatolia_Catalhoyuk_N	Anatolia_Ulucak_BA	0.000721	0.000404	1.78465	331893
Figure S1	f4(YRI, Iran HG|N; Anatolia HG|N , Anatolia Post Neolithic)	Iran_Ganj_Dareh_N_SG	Anatolia_EN	Anatolia_Barcin_CA	0.00177	0.000621	2.85024	150080
Figure S1	f4(YRI, Iran HG|N; Anatolia HG|N , Anatolia Post Neolithic)	Iran_Ganj_Dareh_N_SG	Anatolia_EN	Anatolia_Bogazkoy_Ottoman	0.000717	0.000374	1.91711	1524035
Figure S1	f4(YRI, Iran HG|N; Anatolia HG|N , Anatolia Post Neolithic)	Iran_Ganj_Dareh_N_SG	Anatolia_EN	Anatolia_Bogazkoy_Rome	0.000665	0.00029	2.2931	2056180
Figure S1	f4(YRI, Iran HG|N; Anatolia HG|N , Anatolia Post Neolithic)	Iran_Ganj_Dareh_N_SG	Anatolia_EN	Anatolia_Buyukkaya_EC	0.000188	0.00055	0.341818	194485
Figure S1	f4(YRI, Iran HG|N; Anatolia HG|N , Anatolia Post Neolithic)	Iran_Ganj_Dareh_N_SG	Anatolia_EN	Anatolia_CamlibelTarlasi_LC	0.000565	0.000278	2.03237	746014
Figure S1	f4(YRI, Iran HG|N; Anatolia HG|N , Anatolia Post Neolithic)	Iran_Ganj_Dareh_N_SG	Anatolia_EN	Anatolia_CineTepecik_BA	0.0008	0.000419	1.90931	331046
Figure S1	f4(YRI, Iran HG|N; Anatolia HG|N , Anatolia Post Neolithic)	Iran_Ganj_Dareh_N_SG	Anatolia_EN	Anatolia_Gordion_IA	0.000461	0.000329	1.40122	2252538
Figure S1	f4(YRI, Iran HG|N; Anatolia HG|N , Anatolia Post Neolithic)	Iran_Ganj_Dareh_N_SG	Anatolia_EN	Anatolia_Harmanoren_BA	0.000983	0.000476	2.06513	228588
Figure S1	f4(YRI, Iran HG|N; Anatolia HG|N , Anatolia Post Neolithic)	Iran_Ganj_Dareh_N_SG	Anatolia_EN	Anatolia_Ikiztepe_LC	0.000938	0.000492	1.9065	170734
Figure S1	f4(YRI, Iran HG|N; Anatolia HG|N , Anatolia Post Neolithic)	Iran_Ganj_Dareh_N_SG	Anatolia_EN	Anatolia_Ikiztepe_LC_lc	0.002225	0.001699	1.30959	14286
Figure S1	f4(YRI, Iran HG|N; Anatolia HG|N , Anatolia Post Neolithic)	Iran_Ganj_Dareh_N_SG	Anatolia_EN	Anatolia_Kalehoyuk_Assyrian_BA	0.001011	0.000298	3.39262	1435298
Figure S1	f4(YRI, Iran HG|N; Anatolia HG|N , Anatolia Post Neolithic)	Iran_Ganj_Dareh_N_SG	Anatolia_EN	Anatolia_Kalehoyuk_IA	0.00047	0.000496	0.947581	185999
Figure S1	f4(YRI, Iran HG|N; Anatolia HG|N , Anatolia Post Neolithic)	Iran_Ganj_Dareh_N_SG	Anatolia_EN	Anatolia_Kalehoyuk_OldHittite_BA	0.000585	0.000294	1.9898	2026563
Figure S1	f4(YRI, Iran HG|N; Anatolia HG|N , Anatolia Post Neolithic)	Iran_Ganj_Dareh_N_SG	Anatolia_EN	Anatolia_Kalehoyuk_OttomanI	-0.000784	0.000367	-2.13624	1119322
Figure S1	f4(YRI, Iran HG|N; Anatolia HG|N , Anatolia Post Neolithic)	Iran_Ganj_Dareh_N_SG	Anatolia_EN	Anatolia_Kalehoyuk_OttomanII	-0.00062	0.000424	-1.46226	435574
Figure S1	f4(YRI, Iran HG|N; Anatolia HG|N , Anatolia Post Neolithic)	Iran_Ganj_Dareh_N_SG	Anatolia_EN	Anatolia_Kalehoyuk_OttomanIII	0.000376	0.000352	1.06818	996831
Figure S1	f4(YRI, Iran HG|N; Anatolia HG|N , Anatolia Post Neolithic)	Iran_Ganj_Dareh_N_SG	Anatolia_EN	Anatolia_Kumtepe_CA	0.000897	0.000461	1.94577	189046
Figure S1	f4(YRI, Iran HG|N; Anatolia HG|N , Anatolia Post Neolithic)	Iran_Ganj_Dareh_N_SG	Anatolia_EN	Anatolia_Ovaoren_BA	0.000806	0.000263	3.06464	1956634
Figure S1	f4(YRI, Iran HG|N; Anatolia HG|N , Anatolia Post Neolithic)	Iran_Ganj_Dareh_N_SG	Anatolia_EN	Anatolia_Ulucak_BA	0.00066	0.000366	1.80328	519854
Figure S1	f4(YRI, Iran HG|N; Anatolia HG|N , Anatolia Post Neolithic)	Iran_Ganj_Dareh_N_SG	Anatolia_HG	Anatolia_Barcin_CA	0.00281	0.00092	3.05435	114548
Figure S1	f4(YRI, Iran HG|N; Anatolia HG|N , Anatolia Post Neolithic)	Iran_Ganj_Dareh_N_SG	Anatolia_HG	Anatolia_Bogazkoy_Ottoman	0.002317	0.000696	3.32902	248198
Figure S1	f4(YRI, Iran HG|N; Anatolia HG|N , Anatolia Post Neolithic)	Iran_Ganj_Dareh_N_SG	Anatolia_HG	Anatolia_Bogazkoy_Rome	0.001417	0.00061	2.32295	326186
Figure S1	f4(YRI, Iran HG|N; Anatolia HG|N , Anatolia Post Neolithic)	Iran_Ganj_Dareh_N_SG	Anatolia_HG	Anatolia_Buyukkaya_EC	0.000902	0.000895	1.00782	132345
Figure S1	f4(YRI, Iran HG|N; Anatolia HG|N , Anatolia Post Neolithic)	Iran_Ganj_Dareh_N_SG	Anatolia_HG	Anatolia_CamlibelTarlasi_LC	0.001206	0.000573	2.10471	294804
Figure S1	f4(YRI, Iran HG|N; Anatolia HG|N , Anatolia Post Neolithic)	Iran_Ganj_Dareh_N_SG	Anatolia_HG	Anatolia_CineTepecik_BA	0.002924	0.001103	2.65095	55210
Figure S1	f4(YRI, Iran HG|N; Anatolia HG|N , Anatolia Post Neolithic)	Iran_Ganj_Dareh_N_SG	Anatolia_HG	Anatolia_Gordion_IA	0.001567	0.000646	2.4257	350215
Figure S1	f4(YRI, Iran HG|N; Anatolia HG|N , Anatolia Post Neolithic)	Iran_Ganj_Dareh_N_SG	Anatolia_HG	Anatolia_Harmanoren_BA	0.001281	0.000749	1.71028	161167
Figure S1	f4(YRI, Iran HG|N; Anatolia HG|N , Anatolia Post Neolithic)	Iran_Ganj_Dareh_N_SG	Anatolia_HG	Anatolia_Ikiztepe_LC	0.00103	0.00081	1.2716	127402
Figure S1	f4(YRI, Iran HG|N; Anatolia HG|N , Anatolia Post Neolithic)	Iran_Ganj_Dareh_N_SG	Anatolia_HG	Anatolia_Ikiztepe_LC_lc	0.004295	0.002373	1.80995	11230
Figure S1	f4(YRI, Iran HG|N; Anatolia HG|N , Anatolia Post Neolithic)	Iran_Ganj_Dareh_N_SG	Anatolia_HG	Anatolia_Kalehoyuk_Assyrian_BA	0.002101	0.00069	3.04493	223860
Figure S1	f4(YRI, Iran HG|N; Anatolia HG|N , Anatolia Post Neolithic)	Iran_Ganj_Dareh_N_SG	Anatolia_HG	Anatolia_Kalehoyuk_IA	0.002485	0.001488	1.67003	27732
Figure S1	f4(YRI, Iran HG|N; Anatolia HG|N , Anatolia Post Neolithic)	Iran_Ganj_Dareh_N_SG	Anatolia_HG	Anatolia_Kalehoyuk_OldHittite_BA	0.001432	0.000605	2.36694	312720
Figure S1	f4(YRI, Iran HG|N; Anatolia HG|N , Anatolia Post Neolithic)	Iran_Ganj_Dareh_N_SG	Anatolia_HG	Anatolia_Kalehoyuk_OttomanI	0.000101	0.000814	0.124079	168817
Figure S1	f4(YRI, Iran HG|N; Anatolia HG|N , Anatolia Post Neolithic)	Iran_Ganj_Dareh_N_SG	Anatolia_HG	Anatolia_Kalehoyuk_OttomanII	0.001136	0.001057	1.07474	64698
Figure S1	f4(YRI, Iran HG|N; Anatolia HG|N , Anatolia Post Neolithic)	Iran_Ganj_Dareh_N_SG	Anatolia_HG	Anatolia_Kalehoyuk_OttomanIII	0.001539	0.000752	2.04654	155417
Figure S1	f4(YRI, Iran HG|N; Anatolia HG|N , Anatolia Post Neolithic)	Iran_Ganj_Dareh_N_SG	Anatolia_HG	Anatolia_Kumtepe_CA	0.003256	0.001388	2.34582	29695
Figure S1	f4(YRI, Iran HG|N; Anatolia HG|N , Anatolia Post Neolithic)	Iran_Ganj_Dareh_N_SG	Anatolia_HG	Anatolia_Ovaoren_BA	0.001691	0.000582	2.9055	306830
Figure S1	f4(YRI, Iran HG|N; Anatolia HG|N , Anatolia Post Neolithic)	Iran_Ganj_Dareh_N_SG	Anatolia_HG	Anatolia_Ulucak_BA	0.002277	0.000931	2.44576	86955
Figure S1	f4(YRI, Iran HG|N; Anatolia HG|N , Anatolia Post Neolithic)	Iran_Ganj_Dareh_N_SG	Anatolia_Mentese_N	Anatolia_Barcin_CA	0.003148	0.000979	3.21553	81239
Figure S1	f4(YRI, Iran HG|N; Anatolia HG|N , Anatolia Post Neolithic)	Iran_Ganj_Dareh_N_SG	Anatolia_Mentese_N	Anatolia_Bogazkoy_Ottoman	0.002018	0.000702	2.87464	164006
Figure S1	f4(YRI, Iran HG|N; Anatolia HG|N , Anatolia Post Neolithic)	Iran_Ganj_Dareh_N_SG	Anatolia_Mentese_N	Anatolia_Bogazkoy_Rome	0.001277	0.000542	2.35609	216090
Figure S1	f4(YRI, Iran HG|N; Anatolia HG|N , Anatolia Post Neolithic)	Iran_Ganj_Dareh_N_SG	Anatolia_Mentese_N	Anatolia_Buyukkaya_EC	0.000525	0.0009	0.583333	89366
Figure S1	f4(YRI, Iran HG|N; Anatolia HG|N , Anatolia Post Neolithic)	Iran_Ganj_Dareh_N_SG	Anatolia_Mentese_N	Anatolia_CamlibelTarlasi_LC	0.001003	0.000532	1.88534	185189
Figure S1	f4(YRI, Iran HG|N; Anatolia HG|N , Anatolia Post Neolithic)	Iran_Ganj_Dareh_N_SG	Anatolia_Mentese_N	Anatolia_CineTepecik_BA	0.001381	0.001245	1.10924	37340
Figure S1	f4(YRI, Iran HG|N; Anatolia HG|N , Anatolia Post Neolithic)	Iran_Ganj_Dareh_N_SG	Anatolia_Mentese_N	Anatolia_Gordion_IA	0.001873	0.000595	3.1479	231604
Figure S1	f4(YRI, Iran HG|N; Anatolia HG|N , Anatolia Post Neolithic)	Iran_Ganj_Dareh_N_SG	Anatolia_Mentese_N	Anatolia_Harmanoren_BA	0.001396	0.000718	1.94429	112394
Figure S1	f4(YRI, Iran HG|N; Anatolia HG|N , Anatolia Post Neolithic)	Iran_Ganj_Dareh_N_SG	Anatolia_Mentese_N	Anatolia_Ikiztepe_LC	-0.000102	0.000825	-0.123636	87831
Figure S1	f4(YRI, Iran HG|N; Anatolia HG|N , Anatolia Post Neolithic)	Iran_Ganj_Dareh_N_SG	Anatolia_Mentese_N	Anatolia_Kalehoyuk_Assyrian_BA	0.002166	0.000623	3.47673	149950
Figure S1	f4(YRI, Iran HG|N; Anatolia HG|N , Anatolia Post Neolithic)	Iran_Ganj_Dareh_N_SG	Anatolia_Mentese_N	Anatolia_Kalehoyuk_IA	0.001244	0.001772	0.702032	18746
Figure S1	f4(YRI, Iran HG|N; Anatolia HG|N , Anatolia Post Neolithic)	Iran_Ganj_Dareh_N_SG	Anatolia_Mentese_N	Anatolia_Kalehoyuk_OldHittite_BA	0.001353	0.00058	2.33276	208459
Figure S1	f4(YRI, Iran HG|N; Anatolia HG|N , Anatolia Post Neolithic)	Iran_Ganj_Dareh_N_SG	Anatolia_Mentese_N	Anatolia_Kalehoyuk_OttomanI	-0.000957	0.000768	-1.24609	113266
Figure S1	f4(YRI, Iran HG|N; Anatolia HG|N , Anatolia Post Neolithic)	Iran_Ganj_Dareh_N_SG	Anatolia_Mentese_N	Anatolia_Kalehoyuk_OttomanII	0.000758	0.001029	0.736638	43676
Figure S1	f4(YRI, Iran HG|N; Anatolia HG|N , Anatolia Post Neolithic)	Iran_Ganj_Dareh_N_SG	Anatolia_Mentese_N	Anatolia_Kalehoyuk_OttomanIII	0.00088	0.000793	1.10971	104022
Figure S1	f4(YRI, Iran HG|N; Anatolia HG|N , Anatolia Post Neolithic)	Iran_Ganj_Dareh_N_SG	Anatolia_Mentese_N	Anatolia_Kumtepe_CA	0.002787	0.001562	1.78425	20106
Figure S1	f4(YRI, Iran HG|N; Anatolia HG|N , Anatolia Post Neolithic)	Iran_Ganj_Dareh_N_SG	Anatolia_Mentese_N	Anatolia_Ovaoren_BA	0.000941	0.000523	1.79924	204115
Figure S1	f4(YRI, Iran HG|N; Anatolia HG|N , Anatolia Post Neolithic)	Iran_Ganj_Dareh_N_SG	Anatolia_Mentese_N	Anatolia_Ulucak_BA	0.002552	0.000984	2.5935	58005
Figure S1	f4(YRI, Iran HG|N; Anatolia HG|N , Anatolia Post Neolithic)	Iran_Ganj_Dareh_N_SG	Anatolia_Musular_N	Anatolia_Barcin_CA	0.000978	0.000783	1.24904	134572
Figure S1	f4(YRI, Iran HG|N; Anatolia HG|N , Anatolia Post Neolithic)	Iran_Ganj_Dareh_N_SG	Anatolia_Musular_N	Anatolia_Bogazkoy_Ottoman	-5.4e-05	0.000429	-0.125874	1319915
Figure S1	f4(YRI, Iran HG|N; Anatolia HG|N , Anatolia Post Neolithic)	Iran_Ganj_Dareh_N_SG	Anatolia_Musular_N	Anatolia_Bogazkoy_Rome	-0.00021	0.000346	-0.606936	1775966
Figure S1	f4(YRI, Iran HG|N; Anatolia HG|N , Anatolia Post Neolithic)	Iran_Ganj_Dareh_N_SG	Anatolia_Musular_N	Anatolia_Buyukkaya_EC	-0.000765	0.000707	-1.08204	173273
Figure S1	f4(YRI, Iran HG|N; Anatolia HG|N , Anatolia Post Neolithic)	Iran_Ganj_Dareh_N_SG	Anatolia_Musular_N	Anatolia_CamlibelTarlasi_LC	-0.000282	0.000388	-0.726804	655217
Figure S1	f4(YRI, Iran HG|N; Anatolia HG|N , Anatolia Post Neolithic)	Iran_Ganj_Dareh_N_SG	Anatolia_Musular_N	Anatolia_CineTepecik_BA	-0.000397	0.000515	-0.770874	291678
Figure S1	f4(YRI, Iran HG|N; Anatolia HG|N , Anatolia Post Neolithic)	Iran_Ganj_Dareh_N_SG	Anatolia_Musular_N	Anatolia_Gordion_IA	-0.000179	0.000391	-0.457801	1935436
Figure S1	f4(YRI, Iran HG|N; Anatolia HG|N , Anatolia Post Neolithic)	Iran_Ganj_Dareh_N_SG	Anatolia_Musular_N	Anatolia_Harmanoren_BA	0.000417	0.000602	0.692691	204161
Figure S1	f4(YRI, Iran HG|N; Anatolia HG|N , Anatolia Post Neolithic)	Iran_Ganj_Dareh_N_SG	Anatolia_Musular_N	Anatolia_Ikiztepe_LC	0.000252	0.000669	0.376682	152361
Figure S1	f4(YRI, Iran HG|N; Anatolia HG|N , Anatolia Post Neolithic)	Iran_Ganj_Dareh_N_SG	Anatolia_Musular_N	Anatolia_Ikiztepe_LC_lc	0.000649	0.002158	0.300741	12842
Figure S1	f4(YRI, Iran HG|N; Anatolia HG|N , Anatolia Post Neolithic)	Iran_Ganj_Dareh_N_SG	Anatolia_Musular_N	Anatolia_Kalehoyuk_Assyrian_BA	0.000386	0.000346	1.11561	1242987
Figure S1	f4(YRI, Iran HG|N; Anatolia HG|N , Anatolia Post Neolithic)	Iran_Ganj_Dareh_N_SG	Anatolia_Musular_N	Anatolia_Kalehoyuk_IA	-0.000313	0.000584	-0.535959	160718
Figure S1	f4(YRI, Iran HG|N; Anatolia HG|N , Anatolia Post Neolithic)	Iran_Ganj_Dareh_N_SG	Anatolia_Musular_N	Anatolia_Kalehoyuk_OldHittite_BA	-0.000138	0.00035	-0.394286	1746982
Figure S1	f4(YRI, Iran HG|N; Anatolia HG|N , Anatolia Post Neolithic)	Iran_Ganj_Dareh_N_SG	Anatolia_Musular_N	Anatolia_Kalehoyuk_OttomanI	-0.001564	0.000428	-3.65421	966346
Figure S1	f4(YRI, Iran HG|N; Anatolia HG|N , Anatolia Post Neolithic)	Iran_Ganj_Dareh_N_SG	Anatolia_Musular_N	Anatolia_Kalehoyuk_OttomanII	-0.001814	0.000501	-3.62076	375692
Figure S1	f4(YRI, Iran HG|N; Anatolia HG|N , Anatolia Post Neolithic)	Iran_Ganj_Dareh_N_SG	Anatolia_Musular_N	Anatolia_Kalehoyuk_OttomanIII	-0.000372	0.000415	-0.896386	862825
Figure S1	f4(YRI, Iran HG|N; Anatolia HG|N , Anatolia Post Neolithic)	Iran_Ganj_Dareh_N_SG	Anatolia_Musular_N	Anatolia_Kumtepe_CA	0.000153	0.000572	0.267483	165156
Figure S1	f4(YRI, Iran HG|N; Anatolia HG|N , Anatolia Post Neolithic)	Iran_Ganj_Dareh_N_SG	Anatolia_Musular_N	Anatolia_Ovaoren_BA	-2.6e-05	0.000332	-0.0783133	1690036
Figure S1	f4(YRI, Iran HG|N; Anatolia HG|N , Anatolia Post Neolithic)	Iran_Ganj_Dareh_N_SG	Anatolia_Musular_N	Anatolia_Ulucak_BA	-3.2e-05	0.000466	-0.0686695	457243
Figure S1	f4(YRI, Iran HG|N; Anatolia HG|N , Anatolia Post Neolithic)	Iran_Ganj_Dareh_N_SG	Anatolia_TepecikCiftlik_N	Anatolia_Barcin_CA	0.000434	0.000895	0.484916	86619
Figure S1	f4(YRI, Iran HG|N; Anatolia HG|N , Anatolia Post Neolithic)	Iran_Ganj_Dareh_N_SG	Anatolia_TepecikCiftlik_N	Anatolia_Bogazkoy_Ottoman	0.00026	0.000378	0.687831	859575
Figure S1	f4(YRI, Iran HG|N; Anatolia HG|N , Anatolia Post Neolithic)	Iran_Ganj_Dareh_N_SG	Anatolia_TepecikCiftlik_N	Anatolia_Bogazkoy_Rome	0.000156	0.000304	0.513158	1152777
Figure S1	f4(YRI, Iran HG|N; Anatolia HG|N , Anatolia Post Neolithic)	Iran_Ganj_Dareh_N_SG	Anatolia_TepecikCiftlik_N	Anatolia_Buyukkaya_EC	-0.001527	0.000774	-1.97287	116912
Figure S1	f4(YRI, Iran HG|N; Anatolia HG|N , Anatolia Post Neolithic)	Iran_Ganj_Dareh_N_SG	Anatolia_TepecikCiftlik_N	Anatolia_CamlibelTarlasi_LC	-0.000327	0.000362	-0.903315	455793
Figure S1	f4(YRI, Iran HG|N; Anatolia HG|N , Anatolia Post Neolithic)	Iran_Ganj_Dareh_N_SG	Anatolia_TepecikCiftlik_N	Anatolia_CineTepecik_BA	0.000397	0.000512	0.775391	192242
Figure S1	f4(YRI, Iran HG|N; Anatolia HG|N , Anatolia Post Neolithic)	Iran_Ganj_Dareh_N_SG	Anatolia_TepecikCiftlik_N	Anatolia_Gordion_IA	-6.8e-05	0.000345	-0.197101	1254074
Figure S1	f4(YRI, Iran HG|N; Anatolia HG|N , Anatolia Post Neolithic)	Iran_Ganj_Dareh_N_SG	Anatolia_TepecikCiftlik_N	Anatolia_Harmanoren_BA	-0.000322	0.000683	-0.471449	131486
Figure S1	f4(YRI, Iran HG|N; Anatolia HG|N , Anatolia Post Neolithic)	Iran_Ganj_Dareh_N_SG	Anatolia_TepecikCiftlik_N	Anatolia_Ikiztepe_LC	0.00025	0.000775	0.322581	100288
Figure S1	f4(YRI, Iran HG|N; Anatolia HG|N , Anatolia Post Neolithic)	Iran_Ganj_Dareh_N_SG	Anatolia_TepecikCiftlik_N	Anatolia_Kalehoyuk_Assyrian_BA	0.000563	0.000344	1.63663	802203
Figure S1	f4(YRI, Iran HG|N; Anatolia HG|N , Anatolia Post Neolithic)	Iran_Ganj_Dareh_N_SG	Anatolia_TepecikCiftlik_N	Anatolia_Kalehoyuk_IA	0.000767	0.00063	1.21746	103236
Figure S1	f4(YRI, Iran HG|N; Anatolia HG|N , Anatolia Post Neolithic)	Iran_Ganj_Dareh_N_SG	Anatolia_TepecikCiftlik_N	Anatolia_Kalehoyuk_OldHittite_BA	0.000269	0.000318	0.845912	1123905
Figure S1	f4(YRI, Iran HG|N; Anatolia HG|N , Anatolia Post Neolithic)	Iran_Ganj_Dareh_N_SG	Anatolia_TepecikCiftlik_N	Anatolia_Kalehoyuk_OttomanI	-0.001347	0.000417	-3.23022	620660
Figure S1	f4(YRI, Iran HG|N; Anatolia HG|N , Anatolia Post Neolithic)	Iran_Ganj_Dareh_N_SG	Anatolia_TepecikCiftlik_N	Anatolia_Kalehoyuk_OttomanII	-0.000989	0.000555	-1.78198	239864
Figure S1	f4(YRI, Iran HG|N; Anatolia HG|N , Anatolia Post Neolithic)	Iran_Ganj_Dareh_N_SG	Anatolia_TepecikCiftlik_N	Anatolia_Kalehoyuk_OttomanIII	-0.000262	0.000398	-0.658291	556913
Figure S1	f4(YRI, Iran HG|N; Anatolia HG|N , Anatolia Post Neolithic)	Iran_Ganj_Dareh_N_SG	Anatolia_TepecikCiftlik_N	Anatolia_Kumtepe_CA	0.000676	0.000618	1.09385	107198
Figure S1	f4(YRI, Iran HG|N; Anatolia HG|N , Anatolia Post Neolithic)	Iran_Ganj_Dareh_N_SG	Anatolia_TepecikCiftlik_N	Anatolia_Ovaoren_BA	0.000403	0.000274	1.4708	1090264
Figure S1	f4(YRI, Iran HG|N; Anatolia HG|N , Anatolia Post Neolithic)	Iran_Ganj_Dareh_N_SG	Anatolia_TepecikCiftlik_N	Anatolia_Ulucak_BA	0.000476	0.000461	1.03254	299517
Figure S1	f4(YRI, Iran HG|N; Anatolia HG|N , Anatolia Post Neolithic)	Iran_GanjDareh_N	Anatolia_Aktopraklik_N	Anatolia_Barcin_CA	0.001955	0.000496	3.94153	314140
Figure S1	f4(YRI, Iran HG|N; Anatolia HG|N , Anatolia Post Neolithic)	Iran_GanjDareh_N	Anatolia_Aktopraklik_N	Anatolia_Bogazkoy_Ottoman	-8.4e-05	0.000366	-0.229508	844208
Figure S1	f4(YRI, Iran HG|N; Anatolia HG|N , Anatolia Post Neolithic)	Iran_GanjDareh_N	Anatolia_Aktopraklik_N	Anatolia_Bogazkoy_Rome	0.000146	0.000314	0.464968	1104430
Figure S1	f4(YRI, Iran HG|N; Anatolia HG|N , Anatolia Post Neolithic)	Iran_GanjDareh_N	Anatolia_Aktopraklik_N	Anatolia_Buyukkaya_EC	0.001227	0.000443	2.76975	391834
Figure S1	f4(YRI, Iran HG|N; Anatolia HG|N , Anatolia Post Neolithic)	Iran_GanjDareh_N	Anatolia_Aktopraklik_N	Anatolia_CamlibelTarlasi_LC	0.001184	0.000292	4.05479	935756
Figure S1	f4(YRI, Iran HG|N; Anatolia HG|N , Anatolia Post Neolithic)	Iran_GanjDareh_N	Anatolia_Aktopraklik_N	Anatolia_CineTepecik_BA	0.000716	0.000516	1.3876	172905
Figure S1	f4(YRI, Iran HG|N; Anatolia HG|N , Anatolia Post Neolithic)	Iran_GanjDareh_N	Anatolia_Aktopraklik_N	Anatolia_Gordion_IA	0.000363	0.00035	1.03714	1198644
Figure S1	f4(YRI, Iran HG|N; Anatolia HG|N , Anatolia Post Neolithic)	Iran_GanjDareh_N	Anatolia_Aktopraklik_N	Anatolia_Harmanoren_BA	0.001752	0.000403	4.34739	459533
Figure S1	f4(YRI, Iran HG|N; Anatolia HG|N , Anatolia Post Neolithic)	Iran_GanjDareh_N	Anatolia_Aktopraklik_N	Anatolia_Ikiztepe_LC	0.001716	0.000403	4.25806	353978
Figure S1	f4(YRI, Iran HG|N; Anatolia HG|N , Anatolia Post Neolithic)	Iran_GanjDareh_N	Anatolia_Aktopraklik_N	Anatolia_Ikiztepe_LC_lc	0.001937	0.001058	1.83081	31206
Figure S1	f4(YRI, Iran HG|N; Anatolia HG|N , Anatolia Post Neolithic)	Iran_GanjDareh_N	Anatolia_Aktopraklik_N	Anatolia_Kalehoyuk_Assyrian_BA	0.000535	0.00033	1.62121	734950
Figure S1	f4(YRI, Iran HG|N; Anatolia HG|N , Anatolia Post Neolithic)	Iran_GanjDareh_N	Anatolia_Aktopraklik_N	Anatolia_Kalehoyuk_IA	0.000536	0.000755	0.709934	89534
Figure S1	f4(YRI, Iran HG|N; Anatolia HG|N , Anatolia Post Neolithic)	Iran_GanjDareh_N	Anatolia_Aktopraklik_N	Anatolia_Kalehoyuk_OldHittite_BA	0.00038	0.000319	1.19122	1041749
Figure S1	f4(YRI, Iran HG|N; Anatolia HG|N , Anatolia Post Neolithic)	Iran_GanjDareh_N	Anatolia_Aktopraklik_N	Anatolia_Kalehoyuk_OttomanI	-0.00142	0.000422	-3.36493	549711
Figure S1	f4(YRI, Iran HG|N; Anatolia HG|N , Anatolia Post Neolithic)	Iran_GanjDareh_N	Anatolia_Aktopraklik_N	Anatolia_Kalehoyuk_OttomanII	-0.000225	0.00052	-0.432692	213491
Figure S1	f4(YRI, Iran HG|N; Anatolia HG|N , Anatolia Post Neolithic)	Iran_GanjDareh_N	Anatolia_Aktopraklik_N	Anatolia_Kalehoyuk_OttomanIII	8.9e-05	0.000395	0.225316	515739
Figure S1	f4(YRI, Iran HG|N; Anatolia HG|N , Anatolia Post Neolithic)	Iran_GanjDareh_N	Anatolia_Aktopraklik_N	Anatolia_Kumtepe_CA	-0.00049	0.000625	-0.784	92896
Figure S1	f4(YRI, Iran HG|N; Anatolia HG|N , Anatolia Post Neolithic)	Iran_GanjDareh_N	Anatolia_Aktopraklik_N	Anatolia_Ovaoren_BA	0.000478	0.000299	1.59866	1027848
Figure S1	f4(YRI, Iran HG|N; Anatolia HG|N , Anatolia Post Neolithic)	Iran_GanjDareh_N	Anatolia_Aktopraklik_N	Anatolia_Ulucak_BA	0.001246	0.000455	2.73846	278251
Figure S1	f4(YRI, Iran HG|N; Anatolia HG|N , Anatolia Post Neolithic)	Iran_GanjDareh_N	Anatolia_Barcin_N	Anatolia_Barcin_CA	0.001693	0.000355	4.76901	314546
Figure S1	f4(YRI, Iran HG|N; Anatolia HG|N , Anatolia Post Neolithic)	Iran_GanjDareh_N	Anatolia_Barcin_N	Anatolia_Bogazkoy_Ottoman	-0.000736	0.000282	-2.60993	801564
Figure S1	f4(YRI, Iran HG|N; Anatolia HG|N , Anatolia Post Neolithic)	Iran_GanjDareh_N	Anatolia_Barcin_N	Anatolia_Bogazkoy_Rome	-0.000563	0.000222	-2.53604	1046229
Figure S1	f4(YRI, Iran HG|N; Anatolia HG|N , Anatolia Post Neolithic)	Iran_GanjDareh_N	Anatolia_Barcin_N	Anatolia_Buyukkaya_EC	0.000653	0.000332	1.96687	392523
Figure S1	f4(YRI, Iran HG|N; Anatolia HG|N , Anatolia Post Neolithic)	Iran_GanjDareh_N	Anatolia_Barcin_N	Anatolia_CamlibelTarlasi_LC	0.00051	0.000162	3.14815	927630
Figure S1	f4(YRI, Iran HG|N; Anatolia HG|N , Anatolia Post Neolithic)	Iran_GanjDareh_N	Anatolia_Barcin_N	Anatolia_CineTepecik_BA	3.5e-05	0.000394	0.0888325	163832
Figure S1	f4(YRI, Iran HG|N; Anatolia HG|N , Anatolia Post Neolithic)	Iran_GanjDareh_N	Anatolia_Barcin_N	Anatolia_Gordion_IA	-0.000434	0.000274	-1.58394	1135900
Figure S1	f4(YRI, Iran HG|N; Anatolia HG|N , Anatolia Post Neolithic)	Iran_GanjDareh_N	Anatolia_Barcin_N	Anatolia_Harmanoren_BA	0.001283	0.000265	4.84151	459993
Figure S1	f4(YRI, Iran HG|N; Anatolia HG|N , Anatolia Post Neolithic)	Iran_GanjDareh_N	Anatolia_Barcin_N	Anatolia_Ikiztepe_LC	0.001479	0.000232	6.375	354814
Figure S1	f4(YRI, Iran HG|N; Anatolia HG|N , Anatolia Post Neolithic)	Iran_GanjDareh_N	Anatolia_Barcin_N	Anatolia_Ikiztepe_LC_lc	0.001938	0.000713	2.71809	31286
Figure S1	f4(YRI, Iran HG|N; Anatolia HG|N , Anatolia Post Neolithic)	Iran_GanjDareh_N	Anatolia_Barcin_N	Anatolia_Kalehoyuk_Assyrian_BA	0	0.000238	0	693706
Figure S1	f4(YRI, Iran HG|N; Anatolia HG|N , Anatolia Post Neolithic)	Iran_GanjDareh_N	Anatolia_Barcin_N	Anatolia_Kalehoyuk_IA	-0.000369	0.000578	-0.638408	84089
Figure S1	f4(YRI, Iran HG|N; Anatolia HG|N , Anatolia Post Neolithic)	Iran_GanjDareh_N	Anatolia_Barcin_N	Anatolia_Kalehoyuk_OldHittite_BA	-0.000261	0.000234	-1.11538	983258
Figure S1	f4(YRI, Iran HG|N; Anatolia HG|N , Anatolia Post Neolithic)	Iran_GanjDareh_N	Anatolia_Barcin_N	Anatolia_Kalehoyuk_OttomanI	-0.002125	0.000334	-6.36228	517719
Figure S1	f4(YRI, Iran HG|N; Anatolia HG|N , Anatolia Post Neolithic)	Iran_GanjDareh_N	Anatolia_Barcin_N	Anatolia_Kalehoyuk_OttomanII	-0.001142	0.000396	-2.88384	200755
Figure S1	f4(YRI, Iran HG|N; Anatolia HG|N , Anatolia Post Neolithic)	Iran_GanjDareh_N	Anatolia_Barcin_N	Anatolia_Kalehoyuk_OttomanIII	-0.000458	0.000311	-1.47267	487003
Figure S1	f4(YRI, Iran HG|N; Anatolia HG|N , Anatolia Post Neolithic)	Iran_GanjDareh_N	Anatolia_Barcin_N	Anatolia_Kumtepe_CA	-0.000652	0.000525	-1.2419	87768
Figure S1	f4(YRI, Iran HG|N; Anatolia HG|N , Anatolia Post Neolithic)	Iran_GanjDareh_N	Anatolia_Barcin_N	Anatolia_Ovaoren_BA	-0.000248	0.000208	-1.19231	971373
Figure S1	f4(YRI, Iran HG|N; Anatolia HG|N , Anatolia Post Neolithic)	Iran_GanjDareh_N	Anatolia_Barcin_N	Anatolia_Ulucak_BA	0.000478	0.000346	1.3815	263629
Figure S1	f4(YRI, Iran HG|N; Anatolia HG|N , Anatolia Post Neolithic)	Iran_GanjDareh_N	Anatolia_Barcin_N_SG	Anatolia_Barcin_CA	0.002724	0.0004	6.81	315025
Figure S1	f4(YRI, Iran HG|N; Anatolia HG|N , Anatolia Post Neolithic)	Iran_GanjDareh_N	Anatolia_Barcin_N_SG	Anatolia_Bogazkoy_Ottoman	0.000594	0.000316	1.87975	851821
Figure S1	f4(YRI, Iran HG|N; Anatolia HG|N , Anatolia Post Neolithic)	Iran_GanjDareh_N	Anatolia_Barcin_N_SG	Anatolia_Bogazkoy_Rome	0.000818	0.000244	3.35246	1113927
Figure S1	f4(YRI, Iran HG|N; Anatolia HG|N , Anatolia Post Neolithic)	Iran_GanjDareh_N	Anatolia_Barcin_N_SG	Anatolia_Buyukkaya_EC	0.001693	0.000381	4.44357	394111
Figure S1	f4(YRI, Iran HG|N; Anatolia HG|N , Anatolia Post Neolithic)	Iran_GanjDareh_N	Anatolia_Barcin_N_SG	Anatolia_CamlibelTarlasi_LC	0.001934	0.000207	9.343	945085
Figure S1	f4(YRI, Iran HG|N; Anatolia HG|N , Anatolia Post Neolithic)	Iran_GanjDareh_N	Anatolia_Barcin_N_SG	Anatolia_CineTepecik_BA	0.001615	0.000413	3.91041	173620
Figure S1	f4(YRI, Iran HG|N; Anatolia HG|N , Anatolia Post Neolithic)	Iran_GanjDareh_N	Anatolia_Barcin_N_SG	Anatolia_Gordion_IA	0.000959	0.000302	3.1755	1211117
Figure S1	f4(YRI, Iran HG|N; Anatolia HG|N , Anatolia Post Neolithic)	Iran_GanjDareh_N	Anatolia_Barcin_N_SG	Anatolia_Harmanoren_BA	0.002262	0.000303	7.46535	461440
Figure S1	f4(YRI, Iran HG|N; Anatolia HG|N , Anatolia Post Neolithic)	Iran_GanjDareh_N	Anatolia_Barcin_N_SG	Anatolia_Ikiztepe_LC	0.002367	0.000296	7.99662	355510
Figure S1	f4(YRI, Iran HG|N; Anatolia HG|N , Anatolia Post Neolithic)	Iran_GanjDareh_N	Anatolia_Barcin_N_SG	Anatolia_Ikiztepe_LC_lc	0.002525	0.000848	2.97759	31341
Figure S1	f4(YRI, Iran HG|N; Anatolia HG|N , Anatolia Post Neolithic)	Iran_GanjDareh_N	Anatolia_Barcin_N_SG	Anatolia_Kalehoyuk_Assyrian_BA	0.001292	0.000255	5.06667	739378
Figure S1	f4(YRI, Iran HG|N; Anatolia HG|N , Anatolia Post Neolithic)	Iran_GanjDareh_N	Anatolia_Barcin_N_SG	Anatolia_Kalehoyuk_IA	0.000489	0.00059	0.828814	89966
Figure S1	f4(YRI, Iran HG|N; Anatolia HG|N , Anatolia Post Neolithic)	Iran_GanjDareh_N	Anatolia_Barcin_N_SG	Anatolia_Kalehoyuk_OldHittite_BA	0.001054	0.000263	4.0076	1048980
Figure S1	f4(YRI, Iran HG|N; Anatolia HG|N , Anatolia Post Neolithic)	Iran_GanjDareh_N	Anatolia_Barcin_N_SG	Anatolia_Kalehoyuk_OttomanI	-0.000672	0.000357	-1.88235	553298
[truncated: 4,158 more rows]
