# Supplementary material for: Spatial and temporal heterogeneity in human mobility patterns in Holocene Southwest Asia and the East Mediterranean
Source: Curr Biol. 2023 Jan 9;33(1):41–57.e15. doi: 10.1016/j.cub.2022.11.034 (PMC9839366; doi:10.1016/j.cub.2022.11.034)
Supplement: Table S4. Results of the qpAdm models, related to Figure 3, Table S3, and STAR Methods — All models that we attempted (irrespective of being feasible or not) are reported in Table Z3 in Zenodo. [file mmc5.xlsx]

## Sheet: Sheet1
Outgroup*:
Base12	Mbuti,Ust_Ishim,Kostenki14,MA1,Han,Papuan,Mixe,Villabruna,Levant_HG,Anatolia_HG,Iberomaurusian,AfontovaGora3
Base12_Iran	Mbuti,Ust_Ishim,Kostenki14,MA1,Han,Papuan,Mixe,Villabruna,Levant_HG,Anatolia_HG,Iberomaurusian,AfontovaGora3,Iran_GanjDareh_N
Base12_Iran_Botai	Mbuti,Ust_Ishim,Kostenki14,MA1,Han,Papuan,Mixe,Villabruna,Levant_HG,Anatolia_HG,Iberomaurusian,AfontovaGora3,Iran_GanjDareh_N,Kazakh_Botai_EN
Base12_CHG	Mbuti,Ust_Ishim,Kostenki14,MA1,Han,Papuan,Mixe,Villabruna,Levant_HG,Anatolia_HG,Iberomaurusian,AfontovaGora3,CHG
Base12_CHG_Botai	Mbuti,Ust_Ishim,Kostenki14,MA1,Han,Papuan,Mixe,Villabruna,Levant_HG,Anatolia_HG,Iberomaurusian,AfontovaGora3,CHG,Kazakh_Botai_EN
Region	Target Population	Target Population Label in Table S2	Source 1 (S1)	S1 Coefficient	S1 Std. Err.	S1 Z-score	Source 2 (S2)	S2 Coefficient	S2 Std. Err.	S2 Z-score	Source 3 (S3)	S3 Coefficient	S3 Std. Err.	S3 Z-score	Source 4 (S4)	S4 Coefficient	S4 Std. Err.	S4 Z-score	p-value	Outgroup Set	Supported f4-statistics (Table S3 and Figure S1-S4)
Aegean	Revenia_EN	Greece_Revenia_EN	Anatolia_EN	0.688	0.071	9.6901	CHG	0.085	0.037	2.2973	Levant_AinGhazal_N	0.226	0.058	3.897					0.4234	Base12_Iran
Aegean	Paliambela_N	Greece_Paliambela_N	Anatolia_EN	0.621	0.067	9.2687	CHG	0.199	0.04	4.975	Levant_AinGhazal_N	0.179	0.051	3.51					0.0152	Base12_Iran
Aegean	Kleitos_N	Greece_Kleitos_N	Anatolia_EN	0.874	0.038	23	CHG	0.126	0.038	3.3158									0.2583	Base12_Iran
Aegean	Greece_EBA	Greece_EBA	Greece_Revenia_EN	0.797	0.035	22.7714	CHG	0.203	0.035	5.8									0.7848	Base12_Iran	f4 statistics of the form f4(YRI, CHG | Iran HG|N; Aegean N, Greece_EBA) were mostly (61%) positive, 7% were significantly positive.
Aegean	Perachora_BA	Greece_Perachora_BA	Greece_Revenia_EN	0.876	0.04	21.9	CHG	0.124	0.04	3.1									0.658245	Base12_Iran	f4 statistics of the form f4(YRI, CHG | Iran HG|N; Aegean N, Perachora_BA) were mostly (60%) positive, 13% were significantly positive.
Aegean	Sarakinos_BA	Greece_Sarakinos_BA	Greece_Revenia_EN	0.692	0.057	12.1404	CHG	0.133	0.064	2.0781	EHG	0.175	0.041	4.2683					0.3318	Base12_Iran	All f4 statistics of the form f4(YRI, EHG; Aegean N, Sarakinos_BA) were positive, 72% were significantly positive.
Aegean	Theopetra_BA	Greece_Theopetra_BA	Greece_Revenia_EN	0.647	0.053	12.2075	CHG	0.122	0.06	2.0333	EHG	0.231	0.036	6.4167					0.5536	Base12_Iran	All f4 statistics of the form f4(YRI, EHG; Aegean N, Theopetra_BA) were positive, 72% were significantly positive.
Aegean	MinoanLasithi_BA	Greece_MinoanLasithi_BA	Greece_Revenia_EN	0.83	0.04	20.75	CHG	0.17	0.04	4.25									0.1561	Base12_Iran	f4 statistics of the form f4(YRI, CHG | Iran HG|N; Aegean N, MinoanLasithi_BA) were mostly (66%) positive.
Aegean	Greece_MBA	Greece_MBA	Greece_Revenia_EN	0.601	0.038	15.8158	CHG	0.151	0.042	3.5952	EHG	0.247	0.027	9.1481					0.0816	Base12_Iran	All f4 statistics of the form f4(YRI, EHG; Aegean N, Greece_MBA) were significantly positive.
Aegean	Mycenaean_BA	Greece_Mycenaean_BA	Greece_Revenia_EN	0.793	0.045	17.6222	CHG	0.207	0.045	4.6									0.8285	Base12_Iran	f4 statistics of the form f4(YRI, CHG | Iran HG|N; Aegean N, Mycenaean_BA) were mostly (55%) positive, 9% were significantly positive.
Anatolia	Musular_N	Anatolia_Musular_N	Anatolia_EN	0.583	0.065	8.96923	Iran_GanjDareh_N	0.199	0.036	5.52778	Levant_AinGhazal_N	0.219	0.05	4.38					0.0159759	Base12_CHG	f4 statistics of the form f4(YRI, CHG | Iran HG|N; Anatolia HG|EN, Musular_N) were mostly (87%) positive.
Anatolia	TepecikCiftlik_N	Anatolia_TepecikCiftlik_N	Anatolia_EN	0.8	0.03	26.6667	Iran_GanjDareh_N	0.2	0.03	6.66667									0.0648056	Base12_CHG
Anatolia	Catalhoyuk_N	Anatolia_Catalhoyuk_N	Anatolia_EN	0.571	0.044	12.9773	Iran_GanjDareh_N	0.18	0.024	7.5	Levant_AinGhazal_N	0.25	0.036	6.94444					0.138908	Base12_CHG
Anatolia	Barcin_N	Anatolia_Barcin_N_SG	Anatolia_EN	0.781	0.044	17.75	Iran_GanjDareh_N	0.08	0.026	3.07692	Levant_AinGhazal_N	0.138	0.037	3.72973					0.57334	Base12_CHG
Anatolia	Buyukkaya_EC	Anatolia_Buyukkaya_EC	Anatolia_Barcin_N	0.739	0.04	18.475	Iran_GanjDareh_N	0.261	0.04	6.525									0.203733	Base12_CHG	f4 statistics of the form f4(YRI, CHG | Iran HG|N; Anatolia HG|N, Buyukkaya_EC) were mostly (87%) positive, 10% were significantly positive.
Anatolia	Kumtepe_CA	Anatolia_Kumtepe_CA	Anatolia_Barcin_N	0.712	0.061	11.6721	Iran_GanjDareh_N	0.288	0.061	4.72131									0.104532	Base12_CHG	f4 statistics of the form f4(YRI, CHG | Iran HG|N; Anatolia HG|N, Kumtepe_CA) were mostly (70%) positive.
Anatolia	CamlibelTarlasi_LC	Anatolia_CamlibelTarlasi_LC	Anatolia_Barcin_N	0.622	0.021		CHG	0.378	0.021										0.016483	Base12_Iran	f4 statistics of the form f4(YRI, CHG | Iran HG|N; Anatolia HG|N, CamlibelTarlasi_LC) were mostly (93%) positive, 58% were significantly positive.
Anatolia	Ulucak_BA	Anatolia_Ulucak_BA	Anatolia_Buyukkaya_EC	0.846	0.076	11.1316	Iran_GanjDareh_N	0.154	0.076	2.02632									0.448832	Base12_CHG	f4 statistics of the form f4(YRI, CHG | Iran HG|N; Anatolia HG|N, Ulucak_BA) were mostly (83%) positive, 22% were significantly positive.
Anatolia	Ikiztepe_LC	Anatolia_Ikiztepe_LC	Anatolia_Buyukkaya_EC	0.883	0.058	15.2241	Iran_GanjDareh_N	0.117	0.058	2.01724									0.525489	Base12_CHG	f4 statistics of the form f4(YRI, CHG | Iran HG|N; Anatolia HG|N, Ikiztepe_LC) were mostly (93%) positive, 36% were significantly positive.
Anatolia	Ovaoren_BA	Anatolia_Ovaoren_BA	Anatolia_Buyukkaya_EC	0.798	0.049	16.2857	Iran_GanjDareh_N	0.202	0.049	4.12245									0.643366	Base12_CHG	f4 statistics of the form f4(YRI, CHG | Iran HG|N; Anatolia HG|N, Ovaoren_BA) were mostly (71%) positive, 41% were significantly positive.
Anatolia	CineTepecik_BA	Anatolia_CineTepecik_BA	Anatolia_Buyukkaya_EC	0.876	0.087		Iran_GanjDareh_N	0.124	0.087										0.129581	Base12_CHG	f4 statistics of the form f4(YRI, CHG | Iran HG|N; Anatolia HG|N, CineTepecik_BA) were mostly (85%) positive, 8% were significantly positive.
Anatolia	Kalehoyuk_Assyrian_BA	Anatolia_Kalehoyuk_Assyrian_BA	Anatolia_Buyukkaya_EC	0.81	0.058	13.9655	Iran_GanjDareh_N	0.19	0.058	3.27586									0.131806	Base12_CHG	f4 statistics of the form f4(YRI, CHG | Iran HG|N; Anatolia HG|N, Kalehoyuk_Assyrian_BA) were mostly (82%) positive, 53% were significantly positive.
Anatolia	Kalehoyuk_OldHittite_BA	Anatolia_Kalehoyuk_OldHittite_BA	Anatolia_Buyukkaya_EC	0.841	0.057	14.7544	Iran_GanjDareh_N	0.159	0.057	2.78947									0.168041	Base12_CHG	f4 statistics of the form f4(YRI, CHG | Iran HG|N; Anatolia HG|N, Kalehoyuk_OldHittite_BA) were mostly (83%) positive, 24% were significantly positive.
Anatolia	Gordion_IA	Anatolia_Gordion_IA	Anatolia_Buyukkaya_EC	0.824	0.067	12.2985	Iran_GanjDareh_N	0.176	0.067	2.62687									0.0196654	Base12_CHG	f4 statistics of the form f4(YRI, CHG | Iran HG|N; Anatolia HG|N, Gordion_IA) were mostly (73%) positive, 19% were significantly positive.
Anatolia	Bogazkoy_Rome	Anatolia_Bogazkoy_Rome	Anatolia_Buyukkaya_EC	0.656	0.055	11.9273	Iran_GanjDareh_N	0.344	0.055	6.25455									0.444069	Base12_CHG	f4 statistics of the form f4(YRI, CHG | Iran HG|N; Anatolia HG|N, Bogazkoy_Rome) were mostly (73%) positive, 19% were significantly positive.
Anatolia	Bogazkoy_Ottoman	Anatolia_Bogazkoy_Ottoman	Anatolia_Buyukkaya_EC	0.793	0.054	14.6852	Iran_GanjDareh_N	0.207	0.054	3.83333									0.188599	Base12_CHG	f4 statistics of the form f4(YRI, CHG | Iran HG|N; Anatolia HG|N, Bogazkoy_Ottoman) were mostly (73%) positive, 15% were significantly positive.
Anatolia	Kalehoyuk_OttomanI	Anatolia_Kalehoyuk_OttomanI	Anatolia_Buyukkaya_EC	0.389	0.022	17.6818	EHG	0.084	0.023	3.65217	Russia_ShamankaII_EN	0.527	0.018	29.2778					0.0273949	Base12_CHG_Botai	All f4 statistics of the form f4(YRI, Baikal N|BA; Anatolia HG|N, Kalehoyuk_OttomanI) were significantly positive.
Anatolia	Kalehoyuk_OttomanII	Anatolia_Kalehoyuk_OttomanII	Anatolia_Buyukkaya_EC	0.363	0.075	4.84	Iran_GanjDareh_N	0.226	0.081	2.79012	EHG	0.104	0.026	4	Russia_ShamankaII_EN	0.306	0.021	14.5714	0.177328	Base12_CHG_Botai	All f4 statistics of the form f4(YRI, Baikal N|BA; Anatolia HG|N, Kalehoyuk_OttomanII) were significantly positive.
Anatolia	Kalehoyuk_OttomanIII	Anatolia_Kalehoyuk_OttomanIII	Anatolia_Buyukkaya_EC	0.661	0.024	27.5417	EHG	0.144	0.024	6	Russia_ShamankaII_EN	0.195	0.017	11.4706					0.270672	Base12_CHG_Botai	All f4 statistics of the form f4(YRI, Baikal N|BA; Anatolia HG|N, Kalehoyuk_OttomanIII) were significantly positive.
Iran	HajjiFiruz_CA	Iran_HajjiFiruz_CA	Iran_GanjDareh_N	0.326	0.046	7.08696	Anatolia_Buyukkaya_EC	0.674	0.046	14.6522									0.71527	Base12_CHG	All f4 statistics of the form f4(YRI, Anatolia HG|N; Iran HG|N, HajjiFiruz_CA) were positive, 97% were significantly positive.
Iran	SehGabi_CA	Iran_SehGabi_CA	Iran_GanjDareh_N	0.479	0.044	10.8864	Anatolia_Buyukkaya_EC	0.521	0.044	11.8409									0.317749	Base12_CHG	All f4 statistics of the form f4(YRI, Anatolia HG|N; Iran HG|N, SehGabi_CA) were positive, 91% were significantly positive.
Iran	ShahTepe_BA	Iran_ShahTepe_BA	Iran_GanjDareh_N	0.757	0.038	19.9211	Anatolia_Buyukkaya_EC	0.131	0.042	3.11905	EHG	0.112	0.022	5.09091					0.118858	Base12_CHG	All f4 statistics of the form f4(YRI, Anatolia HG|N; Iran HG|N, ShahTepe_BA) were positive, 77% were significantly positive. f4 statistics of the form f4(YRI, EHG; Iran HG|N, GanjDareh_MP) were mostly (80%) positive, all were significantly positive.
Iran	TepeHissar_CA	Iran_TepeHissar_CA	Iran_GanjDareh_N	0.623	0.044	14.1591	Anatolia_Buyukkaya_EC	0.329	0.039	8.4359	West_Siberian_HG	0.047	0.018	2.61111					0.0502957	Base12_CHG	All f4 statistics of the form f4(YRI, Anatolia HG|N; Iran HG|N, TepeHissar_CA) were positive, 75% were significantly positive.
Iran	Shahr_I_Sokhta_BA1	Iran_Shahr_I_Sokhta_BA1	Iran_GanjDareh_N	0.687	0.037	18.5676	Anatolia_Buyukkaya_EC	0.221	0.031	7.12903	West_Siberian_HG	0.092	0.017	5.41176					0.0534377	Base12_CHG	All f4 statistics of the form f4(YRI, West Siberian HG; Iran HG|N, Shahr_I_Sokhta_BA1) were often (80%) positive, 20% were significantly positive.
Iran	Shahr_I_Sokhta_BA2	Iran_Shahr_I_Sokhta_BA2	Iran_GanjDareh_N	0.484	0.055	8.8	Anatolia_Buyukkaya_EC	0.119	0.043	2.76744	West_Siberian_HG	0.112	0.019	5.89474	Andamanese_HG	0.285	0.019	15	0.0631105	Base12_CHG	All f4 statistics of the form f4(YRI, West Siberian HG; Iran HG|N, Shahr_I_Sokhta_BA1) were significantly positive.
Iran	HajjiFiruz_BA	Iran_HajjiFiruz_BA	Iran_GanjDareh_N	0.219	0.06	3.65	Anatolia_Buyukkaya_EC	0.481	0.058	8.2931	EHG	0.3	0.031	9.67742					0.0186833	Base12_CHG	All f4 statistics of the form f4(YRI, Anatolia HG|N; Iran HG|N, HajjiFiruz_BA) were positive, 93% were significantly positive. All f4 statistics of the form f4(YRI, EHG; Iran HG|N, HajjiFiruz_BA) were significantly positive.
Iran	HajjiFiruz_IA	Iran_HajjiFiruz_IA	Iran_GanjDareh_N	0.376	0.062	6.06452	Anatolia_Buyukkaya_EC	0.503	0.064	7.85938	EHG	0.121	0.036	3.36111					0.374377	Base12_CHG	f4 statistics of the form f4(YRI, Anatolia HG|N; Iran HG|N, HajjiFiruz_IA) were mostly (97%) positive, 75% were significantly positive.
Iran	TepeHasanlu_IA	Iran_TepeHasanlu_IA	Iran_GanjDareh_N	0.415	0.055	7.54545	Anatolia_Buyukkaya_EC	0.473	0.058	8.15517	EHG	0.112	0.029	3.86207					0.693385	Base12_CHG	All f4 statistics of the form f4(YRI, Anatolia HG|N; Iran HG|N, TepeHasanlu_IA) were positive, 82% were significantly positive. f4 statistics of the form f4(YRI, EHG; Iran HG|N, GanjDareh_MP) were mostly (80%) positive, 75% were significantly positive.
Iran	GanjDareh_MP	Iran_GanjDareh_MP	Iran_GanjDareh_N	0.274	0.071	3.85915	Anatolia_Buyukkaya_EC	0.615	0.075	8.2	EHG	0.11	0.034	3.23529					0.0559088	Base12_CHG	All f4 statistics of the form f4(YRI, Anatolia HG|N; Iran HG|N, GanjDareh_MP) were positive, 95% were significantly positive. f4 statistics of the form f4(YRI, EHG; Iran HG|N, GanjDareh_MP) were mostly (80%) positive, all were significantly positive.
Levant	TellKurdu_EC	Levant_TellKurdu_EC	Levant_AinGhazal_N	0.435	0.041	10.61	Anatolia_EN	0.423	0.054	7.833	Iran_ShahTepe_BA	0.143	0.031	4.613					0.32283	Base12_CHG
Levant	TellKurdu_EMC	Levant_TellKurdu_EMC	Levant_AinGhazal_N	0.407	0.074	5.5	Anatolia_EN	0.302	0.099	3.051	Iran_ShahTepe_BA	0.291	0.061	4.77					0.19713	Base12_CHG
Levant	Peqi_In_CA	Levant_Peqi_In_CA	Levant_AinGhazal_N	0.793	0.021	37.762	Iran_ShahTepe_BA	0.207	0.021	9.857									0.0606	Base12_CHG
Levant	Yehud_IBA	Levant_Yehud_IBA	Levant_AinGhazal_N	0.715	0.044	16.25	Iran_ShahTepe_BA	0.285	0.044	6.477									0.60787	Base12_CHG
Levant	Megiddo_IBA	Levant_Megiddo_IBA	Levant_AinGhazal_N	0.636	0.034	18.706	Iran_ShahTepe_BA	0.364	0.034	10.706									0.51656	Base12_CHG
Levant	Ebla_EMBA	Levant_Ebla_EMBA	Levant_AinGhazal_N	0.518	0.019	27.263	Iran_ShahTepe_BA	0.482	0.019	25.368									0.05166	Base12_CHG
Levant	Sidon_BA	Levant_Sidon_BA	Levant_AinGhazal_N	0.509	0.017	29.941	Iran_ShahTepe_BA	0.491	0.017	28.882									0.11249	Base12_CHG
Levant	Alalakh_MLBA	Levant_Alalakh_MLBA	Levant_AinGhazal_N	0.307	0.024	12.792	Anatolia_EN	0.132	0.03	4.4	Iran_SehGabi_CA	0.561	0.024	23.375					0.43125	Base12_CHG
Levant	Hazor_MLBA	Levant_Hazor_MLBA	Levant_AinGhazal_N	0.543	0.024	22.625	Iran_ShahTepe_BA	0.457	0.024	19.042									0.13459	Base12_CHG
Levant	Megiddo_MLBA	Levant_Megiddo_MLBA	Levant_AinGhazal_N	0.472	0.022	21.4545	Iran_SehGabi_CA	0.528	0.022	24									0.237291	Base12_CHG
Levant	Baqah_MLBA	Levant_Baqah_MLBA	Levant_AinGhazal_N	0.441	0.021	21	Iran_SehGabi_CA	0.559	0.021	26.619									0.12116	Base12_CHG
Levant	Megiddo_IA	Levant_Megiddo_IA	Levant_AinGhazal_N	0.541	0.038	14.237	Iran_ShahTepe_BA	0.459	0.038	12.079									0.26177	Base12_CHG
Levant	AbelBethMaacah_IA	Levant_AbelBethMaacah_IA	Levant_AinGhazal_N	0.55	0.036	15.278	Iran_ShahTepe_BA	0.45	0.036	12.5									0.25202	Base12_CHG
Levant	Beirut_IAIII	Levant_Beirut_IAIII	Levant_AinGhazal_N	0.496	0.017	29.176	Iran_ShahTepe_BA	0.504	0.017	29.647									0.02023	Base12_CHG
Levant	Beirut_Hellenistic	Levant_Beirut_Hellenistic	Levant_AinGhazal_N	0.38	0.027	14.074	Iran_ShahTepe_BA	0.62	0.027	22.963									0.12573	Base12_CHG
Levant	Beirut_MP	Levant_Beirut_MP	Levant_AinGhazal_N	0.416	0.019	21.895	Iran_ShahTepe_BA	0.584	0.019	30.737									0.09213	Base12_CHG
Levant	QornetedDeir_Rome	Levant_QornetedDeir_Rome	Levant_AinGhazal_N	0.308	0.032	9.625	Anatolia_EN	0.15	0.04	3.75	Iran_ShahTepe_BA	0.542	0.024	22.583					0.01645	Base12_CHG
Levant	Sidon_MP	Levant_Sidon_MP	Levant_AinGhazal_N	0.308	0.033	9.333	Anatolia_EN	0.178	0.044	4.045	Iran_ShahTepe_BA	0.514	0.026	19.769					0.26849	Base12_CHG
S Caucasus	Caucasus_Eneolithic	Caucasus_Eneolithic	CHG	0.432	0.078	5.53846	Anatolia_Barcin_CA	0.568	0.078	7.28205									0.160423	Base12_Iran	All f4 statistics of the form f4 (YRI, Anatolia HG|N, CHG, Caucasus_Eneolithic) were positive, 88% were significant.
S Caucasus	Armenia_CA	Armenia_CA	CHG	0.369	0.047	7.85106	Anatolia_Barcin_CA	0.631	0.047	13.4255									0.0927949	Base12_Iran	All f4 statistics of the form f4 (YRI, Anatolia HG|N, CHG, Armenia_CA) were significantly positive.
S Caucasus	Caucasus_lowlands_LC	Caucasus_lowlands_LC	CHG	0.26	0.091	2.85714	Anatolia_Barcin_CA	0.74	0.091	8.13187									0.0196964	Base12_Iran	All f4 statistics of the form f4 (YRI, Anatolia HG|N, CHG, Caucasus_lowlands_LC) were significantly positive.
S Caucasus	Maykop_BA	Caucasus_Maykop_BA	CHG	0.48	0.083	5.78313	Anatolia_Barcin_CA	0.52	0.083	6.26506									0.253634	Base12_Iran	All f4 statistics of the form f4 (YRI, Anatolia HG|N, CHG, Maykop_BA) were positive, 77% were significant.
S Caucasus	MaykopNovosvobodnaya_BA	Caucasus_MaykopNovosvobodnaya_BA	CHG	0.47	0.058	8.10345	Anatolia_Barcin_CA	0.53	0.058	9.13793									0.0377204	Base12_Iran	All f4 statistics of the form f4 (YRI, Anatolia HG|N, CHG, MaykopNovosvobodnaya_BA) were significantly positive.
S Caucasus	KuraAraxes_BA	Caucasus_KuraAraxes_BA	CHG	0.545	0.056	9.73214	Anatolia_Buyukkaya_EC	0.455	0.056	8.125									0.276572	Base12_Iran	All f4 statistics of the form f4 (YRI, Anatolia HG|N, CHG, S Caucasus Post Neolithic) were positive, 77% were significant.
S Caucasus	Doghlauri_KuraAraxes_BA	Georgia_Doghlauri_KuraAraxes_BA	CHG	0.62	0.088	7.04545	Anatolia_Buyukkaya_EC	0.38	0.088	4.31818									0.639578	Base12_Iran	All f4 statistics of the form f4 (YRI, Anatolia HG|N, CHG, Doghlauri_KuraAraxes_BA) were positive, 33% were significant.
S Caucasus	Armenia_EBA	Armenia_EBA	CHG	0.486	0.051	9.52941	Anatolia_Buyukkaya_EC	0.514	0.051	10.0784									0.079544	Base12_Iran	All f4 statistics of the form f4 (YRI, Anatolia HG|N, CHG, Armenia_EBA) were significantly positive.
S Caucasus	Caucasus_North_BA	Caucasus_North_BA	CHG	0.555	0.057	9.73684	Anatolia_Barcin_CA	0.445	0.057	7.80702									0.246021	Base12_Iran	All f4 statistics of the form f4 (YRI, Anatolia HG|N, CHG, Caucasus_North_BA) were significantly positive.
S Caucasus	Armenia_MBA	Armenia_MBA	CHG	0.44	0.06	7.33333	Anatolia_Barcin_CA	0.455	0.062	7.33871	EHG	0.105	0.027	3.88889					0.522624	Base12_Iran	All f4 statistics of the form f4 (YRI, Anatolia HG|N; CHG, Armenia_MBA) were significantly positive. f4 statistics of the form f4(YRI, EHG; S Caucasus (> 3,750 BP); Armenia_MBA) were mostly (90%) positive. f4 statistic of the form f4 (YRI, EHG, CHG, Armenia_MBA) was significantly positive (Z=4.595).
S Caucasus	Dolmen_BA	Caucasus_Dolmen_BA	CHG	0.557	0.109	5.11009	Anatolia_Buyukkaya_EC	0.443	0.109	4.06422									0.152917	Base12_Iran	All f4 statistics of the form f4 (YRI, Anatolia HG|N, CHG, Dolmen_BA) were positive, 33% were significant.
S Caucasus	Nazarlebi_BA	Georgia_Nazarlebi_BA	CHG	0.55	0.071	7.74648	Anatolia_Buyukkaya_EC	0.33	0.066	5	EHG	0.119	0.031	3.83871					0.629932	Base12_Iran	All f4 statistics of the form f4 (YRI, Anatolia HG|N, CHG, Nazarlebi_BA) were significantly positive. f4 statistics of the form f4(YRI, EHG; S Caucasus (> 3,750 BP); Nazarlebi_BA) were mostly (83%) positive.
S Caucasus	Doghlauri_BA	Georgia_Doghlauri_BA	CHG	0.57	0.154	3.7013	Anatolia_Buyukkaya_EC	0.43	0.154	2.79221									0.721631	Base12_Iran	All f4 statistics of the form f4 (YRI, Anatolia HG|N, CHG, Doghlauri_BA) were positive, 11% were significant.
S Caucasus	Didnauri_BA	Georgia_Didnauri_BA	CHG	0.561	0.102	5.5	Anatolia_Kumtepe_CA	0.321	0.099	3.24242	EHG	0.118	0.036	3.27778					0.0634861	Base12_Iran	All f4 statistics of the form f4 (YRI, Anatolia HG|N, CHG, Didnauri_BA) were positive, 22% were significant. f4 statistics of the form f4(YRI, EHG; S Caucasus (> 3,750 BP); Didnauri_BA) were mostly (83%) positive.
S Caucasus	Armenia_LBA	Armenia_LBA	CHG	0.459	0.061	7.52459	Anatolia_Buyukkaya_EC	0.396	0.054	7.33333	EHG	0.145	0.024	6.04167					0.0531338	Base12_Iran	All f4 statistics of the form f4 (YRI, Anatolia HG|N, CHG, Armenia_LBA) were significantly positive. f4 statistics of the form f4(YRI, EHG; S Caucasus (> 3,750 BP); Armenia_LBA) were mostly (83%) positive. f4 statistic of the form f4 (YRI, EHG, CHG, Armenia_LBA) was significantly positive (Z=4.886)
S Caucasus	Shamakhi_IA	Azerbaijan_Shamakhi_IA	CHG	0.634	0.086	7.37209	Anatolia_Kumtepe_CA	0.257	0.084	3.05952	EHG	0.11	0.039	2.82051					0.028994	Base12_Iran	All f4 statistics of the form f4 (YRI, Anatolia HG|N, CHG, Shamakhi_IA) were positive. f4 statistics of the form f4(YRI, EHG; S Caucasus (> 3,750 BP); Shamakhi_IA) were mostly (66%) positive.
